# Supplementary material for: The Genetic Architecture of Ovariole Number in Drosophila melanogaster: Genes with Major, Quantitative, and Pleiotropic Effects
Source: G3 (Bethesda). 2017 May 26;7(7):2391–403. doi: 10.1534/g3.117.042390 (PMC5499145; doi:10.1534/g3.117.042390)
Supplement: Supplementary file 2 [file 2391FileS2.xlsx]

## Sheet: Table S1
Gene	Mutation Type	Allele tested	Association analysis
Ank	Minos element	MB02705	1
beat-IIb	RNAi	KK 104935	3
bin3	P-element	BG01137	1,2,3
bin3	P-element	BG01416	1,2,3
blot	RNAi	KK 101083	1
bru3	Minos element	MB07091	1,2,3
bru3	RNAi	KK 102442	1,2,3
CG10494	RNAi	KK 100387	1,2,3
CG1674	RNAi	KK 103052	1
CG17839	RNAi	KK 100149	2,3
CG18301	RNAi	KK 107796	2
CG2219	RNAi	KK 107995	1
CG2781	RNAi	KK 102543	3
CG30114	RNAi	KK 105023	1,2,3
CG30288	Minos element	MB09262	1,2,3
CG31999	RNAi	KK 106122	1
CG32000	Minos element	MB01559	1
CR32773	RNAi	KK 101053	2
CG33970	RNAi	KK 101855	1,2,3
CG33978	RNAi	KK 107701	1
CG34408	RNAi	KK 106188	1,2
CG42389	Minos element	MB05860	1,2,3
CG42533	RNAi	KK 103304	1
CG9993	RNAi	KK 105154	1
cher	RNAi	KK 107451	2
Crk	RNAi	KK 106498	1
Ddr	Minos element	MB11489	1,2,3
dmrt93B	Minos element	MB02937	3
dpr13	Minos element	MB08759	2
fas	RNAi	KK 102073	1,2,3
FER	RNAi	KK 107266	3
fred	RNAi	KK 101138	2,3
Ir67b	RNAi	KK 109462	1,2,3
kirre	Minos element	MB00990	2
Lip4	Minos element	MB04130	1,2
Mdr49	Minos element	MB04959	1,2,3
Mdr49	RNAi	KK 108327	1,2,3
Mst57Dc	RNAi	KK 106728	1,2,3
Nlg1	RNAi	KK 104209	1,2,3
pan	RNAi	KK 108679	1
ps	RNAi	KK 107912	3
RhoGEF64C	RNAi	KK 105252	1,2,3
SdhA	RNAi	KK 110440	2
slim	RNAi	KK 108067	2
VAChT	Minos element	MB06338	3
zfh1	RNAi	KK 103205	1,2,3

## Sheet: Table S2
DGRP Line	Ovariole number	Ovariole number CVE	Ovariole asymmetry	Ovariole asymmetry CVE
21	15.6333	10.0392	1.33333	91.9062
26	21.25	13.6747	2.5	94.6354
28	22	6.58024	2.2	64.2851
31	23.45	8.64327	2.9	89.1887
32	17.8667	5.52366	1.46667	111.31
38	14.9	10.4751	2	68.2548
40	19.7167	10.6372	2.7	78.895
41	20.7333	7.92644	1.46667	92.9724
42	25	11.7937	4.07143	69.4807
45	16.85	10.4703	2.23333	89.8339
48	16.4667	8.64846	1.2	87.1761
49	19.5667	8.05709	2.53333	88.7638
57	20.9167	11.9272	2.63333	77.766
59	20.1333	7.47228	2.93333	67.4387
69	16.5667	9.62575	2.46667	89.7763
73	18.9833	12.524	1.76667	88.1662
75	17.3667	6.76109	1.86667	66.4942
83	16.7833	9.01128	1.76667	90.2346
85	19.9	9.25357	2.13333	79.158
88	17.4667	9.49849	1.86667	81.2207
91	25.8	6.31756	2.4	93.2098
93	19.2	9.14839	2.46667	85.2732
100	16.6167	8.41527	1.9	89.6253
101	23.6667	7.66505	2.2	95.5897
105	20.1333	8.63298	1.8	72.2193
109	17.6333	12.2889	1.86667	59.3357
129	28.0833	9.18157	3.1	81.2037
136	19.6667	9.1458	2.66667	80.3561
138	20.2167	10.7451	2.36667	64.5741
142	20.55	11.1462	2.23333	80.9423
149	23.6667	13.3985	2.93333	85.1485
153	23.1167	12.1749	2.43333	95.9834
158	16.95	11.8402	1.83333	113.859
161	19.2667	9.25659	2.2	78.6779
176	17.1	9.13921	1.6	90.1312
177	17.8	10.0978	2.46667	79.0492
181	17.8	8.09122	2.46667	80.8062
195	18.15	10.2765	1.83333	82.3224
208	19.95	11.1401	2.5	91.1017
217	20.3	9.56001	2.6	73.2903
223	20.2833	8.43547	2.1	68.4853
227	18.5167	14.1708	2.5	79.5022
228	19.4333	9.11514	2.06667	96.6382
229	18.4833	11.3693	2.56667	80.1064
235	17.6167	7.76517	2.16667	84.7762
237	20.5167	7.70545	2.23333	79.6608
239	19.5833	7.85947	2.23333	77.4423
256	18.4833	5.90161	1.76667	67.932
280	18.2667	10.6008	2.13333	82.4008
287	21.8667	13.6627	2.6	74.8837
301	19.4833	9.01731	1.43333	96.6354
303	19.8833	7.31991	2.03333	71.7984
304	15.7333	8.58135	1.73333	112.567
306	15.3667	9.47122	2	73.5502
307	20.5167	7.61834	2.1	92.2296
309	17.25	9.73676	1.83333	74.7762
310	17.6167	10.081	2.23333	69.2623
313	21.5333	11.0247	2.33333	80.2544
315	13.3333	14.4363	3.2	82.097
318	17.8	9.14177	2.13333	84.5835
319	21.1333	9.39838	2.93333	74.552
320	18.3833	9.87174	2.16667	62.6385
321	16.1667	9.55511	1.86667	85.4136
324	21.15	8.99453	2.16667	103.268
332	20.2667	11.7795	2	91.7711
335	17.4464	10.9186	1.96429	88.2625
336	19.7833	12.2496	3.03333	90.9364
338	21.8333	9.48497	2.6	81.001
340	21.2333	8.58865	3.06667	88.2353
348	22.75	12.6603	3.36667	61.8467
350	21.5667	10.3676	2.46667	69.4873
352	21.0333	13.637	2	108.616
354	23.05	11.6789	2.23333	79.3331
355	15.25	11.0028	1.63333	93.602
356	18.3833	10.9273	3.1	63.1087
357	21.9	12.2877	2.66667	105.147
358	17.15	13.4236	2.83333	82.3135
359	17.2667	13.775	2.46667	96.3704
360	18.9	10.1587	2.66667	76.568
361	18.1667	10.5327	2.13333	87.9841
362	24.2	11.344	2	74.9257
365	17.3	14.0864	2.6	77.0179
367	18.4167	10.6423	2.3	108.34
370	24.9667	9.90669	3.06667	82.1522
371	21.4	8.11987	1.93333	85.2808
373	20.2167	9.97951	3.16667	77.5217
374	14.8833	12.6991	2.03333	98.7487
375	18.5167	8.37932	1.5	99.6659
377	18	11.8918	1.8	119.641
379	20.05	11.9805	2.16667	89.4224
380	21.4833	9.50774	3.03333	80.1737
381	19.4	15.1879	2.8	72.8151
382	14	18.3802	1.93333	87.4948
383	23.9333	8.89836	2.4	83.1705
385	16.2	8.77898	2.4	57.8347
386	18.65	11.8732	2.63333	83.5601
390	15.65	15.3317	2.43333	76.3802
391	19.7333	9.31385	2.6	51.9276
392	16.1833	9.90229	1.76667	88.9882
395	13.9	12.4559	1.73333	90.9273
397	13.0667	11.2225	2.26667	73.1275
399	16.9667	11.903	2.13333	70.8708
405	18.25	9.92466	1.83333	79.4858
406	18.0167	7.70305	1.43333	91.7345
409	26	8.53767	4.4	73.1541
426	22.1167	9.25533	2.63333	74.9629
427	17.5333	7.91025	2.26667	80.6939
437	21.9167	10.675	3.03333	69.6802
439	17.9833	11.4253	1.9	80.569
440	21.0833	9.48903	3.56667	89.5071
441	18.0833	10.4232	1.7	84.1285
443	29.6333	9.19109	2.13333	105.282
461	15.8667	11.0306	1.93333	96.7396
486	25.05	8.78648	2.96667	72.7917
491	22.0833	10.2096	2.3	68.4143
492	21.0667	16.3786	2.73333	66.2625
502	23.9333	14.4037	3.33333	82.4425
505	16.5	14.5285	2.8	85.8866
508	14.95	16.6591	2.43333	71.5335
509	18.65	4.86662	1.63333	69.0676
513	20.5	9.89061	3	98.3161
517	22.2833	11.0317	3.16667	89.559
528	20.8667	10.7251	2.06667	85.887
530	18.7667	9.38816	2.06667	50.2506
531	19.4	8.90072	2.26667	76.1764
535	19.9667	8.40139	2.06667	57.7413
551	21.3167	12.7935	2.63333	56.6824
555	17.65	10.0417	1.83333	91.7034
559	19.2167	8.87308	2.96667	81.9065
563	17	8.18409	1.53333	90.3176
566	22.0667	8.93113	3.33333	77.4838
584	22.6667	11.7066	2.33333	82.9032
589	20.8833	10.1964	2.63333	94.2963
595	18.6333	9.46308	2.6	65.3201
596	18.8667	11.58	3	69.9003
627	16.8167	8.67135	2.16667	61.3493
630	18.2963	9.57386	2.07407	78.9337
634	20.55	8.57455	2.03333	88.2619
639	16.5517	12.4574	2.96552	95.3456
642	17.4833	11.1398	1.9	74.6979
646	14.7833	10.0267	1.5	62.6546
703	22.35	10.6289	2.56667	76.8374
705	20.55	11.0248	2.7	76.7264
707	22.7	12.9435	3.33333	90.5495
712	19.2333	5.17773	2.33333	64.1393
714	18.55	9.32764	1.63333	86.0087
716	17.4	9.86369	1.53333	93.9818
721	17.3	12.2264	1.8	84.9072
727	25.6	9.36602	2.6	66.1788
730	20.7931	10.2582	3.58621	96.8305
732	16.95	10.6211	1.96667	78.2743
737	25.0667	12.1676	2.86667	61.3805
738	21.7167	9.56126	1.9	87.4118
748	23.2	10.1791	3.13333	87.0503
757	18.8214	16.6095	4	93.6426
761	19	13.085	2.86667	66.0451
765	17.5167	12.9276	2.36667	84.6055
774	20.8333	8.34408	2	64.8823
776	15.0833	7.56507	1.3	111.725
783	17.5833	13.7948	2.83333	71.5332
786	13.8667	9.98689	1.33333	95.0382
787	17.6333	16.3879	2.6	85.7878
790	23.4167	12.8399	2.96667	71.0045
796	18.4	6.10983	1.73333	79.427
799	24.4	11.2651	4.6	69.6021
801	19.7	12.6614	3.26667	80.9026
802	19.9167	9.14736	2.7	75.4763
804	18.55	10.1501	1.9	93.0773
805	19	11.7026	2.53333	87.1367
808	15.6667	8.67431	1.6	83.9927
810	18.7	6.79012	2.4	72.9601
812	20.9167	12.6873	3.23333	82.6873
818	20.1667	12.3544	2.8	84.8536
819	15.1833	9.38394	2.03333	63.1079
820	20.5667	8.3363	2.4	61.4567
821	20.2	7.21532	2.4	72.3053
822	21.05	9.30201	1.96667	72.0827
832	19.65	7.1167	2.7	76.8374
837	12.7	22.1418	3.46667	86.36
843	22.95	14.2036	3.9	66.2087
849	17.7667	8.92522	1.6	93.7017
850	17.8	5.75526	1.73333	93.4998
852	15.4	9.91238	1.66667	81.2297
853	17.7833	9.03078	1.83333	76.5716
855	19.0667	6.48721	1.33333	82.4854
857	22.4333	10.7532	4	77.0113
861	16.1667	6.63518	1.86667	63.7502
879	20.55	10.6378	3.16667	76.8424
882	21.6833	8.50619	2.9	67.1359
884	15.65	11.4986	1.56667	72.3571
887	21.1833	9.62335	2.9	83.2672
890	18.7667	9.28767	2.33333	78.5678
892	19.3833	6.75429	2.9	82.8648
894	22.5	10.2586	2.8	71.1065
897	21.8167	7.61034	2.3	81.3154
900	17.45	9.06661	1.83333	84.5152
907	22.6667	12.2608	3.73333	64.4304
908	21.2833	11.4303	2.56667	85.1285
911	15.65	5.79226	1.9	90.8229
913	18.1333	7.76667	1.4	77.4014

## Sheet: Table S3
Phenotype	Source	d.f.	MS	F	P	σ2	H2
Ovariole number	Replicate	2	32.87	2.51	0.0828	0.01	0.59
	Line	199	240.13	18.3	<0.0001	7.61
	Line×replicate	398	13.12	2.06	<0.0001	0.69
	Vial(line×replicate)	599	6,37	1.53	<0.0001	0.43
	Error	4790	4.18	--	--	4.17
Ovariole asymmetry	Replicate	2	5.64	1.13	0.3229	0.0005	0.05
	Line	199	11.11	2.23	<0.0001	0.21
	Line×replicate	398	4.98	1.25	0.0073	0.09
	Vial(line×replicate)	599	3.98	0.98	0.6221	0.01
	Error	4790	4.07	--	--	4.05
Ovariole number CVE	Line	199	18.24	1.89	<0.0001	2.87	0.23
	Error	400	9.64	--	--	9.64
Ovariole asymmetry CVE	Line	199	446.11	0.96	0.6447	0	NA
	Error	400	467.75	--	--	467.75

## Sheet: Table S4
	Ovariole number	Ovariole asymmetry	Ovariole number CVE	Ovariole asymmetry CVE
Ovariole number		0.23	-0.0104	-0.0154
Ovariole asymmetry	0.697		0.14	-0.0481
Ovariole number CVE	-0.156	0.717		0.00805
Ovariole asymmetry CVE	--	--	--

## Sheet: Table S5
DGRP line	Ovariole number	Ovariole asymmetry	Ovariole number CVE
21	16.0056	1.37715	9.92537
26	21.5132	2.4654	12.418
28	22.4622	2.07092	7.31995
31	24.3049	2.96851	9.85032
32	17.5934	1.36203	5.03424
38	15.7549	2.06851	11.6821
40	20.089	2.74381	10.5234
41	20.7333	1.46667	7.92644
42	25	4.07143	11.7937
45	16.85	2.23333	10.4703
48	17.6939	1.31233	9.74163
49	19.939	2.57715	7.94321
57	20.9167	2.63333	11.9272
59	20.1333	2.93333	7.47228
69	17.4012	2.3814	10.2516
73	19.3556	1.81048	12.4101
75	17.739	1.91048	6.64722
83	16.7833	1.76667	9.01128
85	18.989	2.28851	8.44367
88	16.5556	2.02184	8.68859
91	25.8	2.4	6.31756
93	19.4632	2.43207	7.89171
100	18.581	2.70713	9.06158
101	22.7556	2.35518	6.85515
105	22.6363	2.40814	10.2031
109	16.7223	2.02184	11.479
129	28.0833	3.1	9.18157
136	20.8939	2.77899	10.239
138	23.2049	3.09319	11.6378
142	20.9223	2.27715	11.0323
149	24.039	2.97715	13.2846
153	23.489	2.47715	12.061
158	16.95	1.83333	11.8402
161	19.5298	2.1654	7.99991
176	17.4723	1.64381	9.02534
177	17.8	2.46667	10.0978
181	18.1723	2.51048	7.97735
195	18.15	1.83333	10.2765
208	19.95	2.5	11.1401
217	20.3	2.6	9.56001
223	20.6556	2.14381	8.3216
227	18.889	2.54381	14.0569
228	19.4333	2.06667	9.11514
229	18.4833	2.56667	11.3693
235	17.6167	2.16667	7.76517
237	19.8826	2.27535	8.25725
239	19.5833	2.23333	7.85947
256	18.8556	1.81048	5.78774
280	18.639	2.17715	10.4869
287	22.239	2.64381	13.5488
301	18.5723	1.58851	8.20741
303	18.8769	2.03153	7.98557
304	16.5678	1.64807	9.20718
306	15.739	2.04381	9.35735
307	20.5167	2.1	7.61834
309	18.1049	1.90185	10.9438
310	17.989	2.27715	9.96713
313	21.7965	2.29874	9.76798
315	13.3333	3.2	14.4363
318	18.1723	2.17715	9.0279
319	21.5056	2.97715	9.28451
320	18.7556	2.21048	9.75787
321	16.539	1.91048	9.44124
324	20.6136	2.09663	9.76178
332	20.2667	2	11.7795
335	17.5387	1.97276	10.0589
336	19.1493	3.07535	12.8014
338	21.1993	2.64201	10.0368
340	21.6056	3.11048	8.47478
348	22.4768	3.26203	12.1709
350	21.2934	2.36203	9.87819
352	19.9582	2.12895	13.4804
354	23.05	2.23333	11.6789
355	15.6223	1.67715	10.8889
356	18.7556	3.14381	10.8134
357	21.9	2.66667	12.2877
358	16.8768	2.7287	12.9342
359	17.5298	2.43207	12.5184
360	19.2723	2.71048	10.0448
361	20.2145	2.36932	10.7231
362	24.5723	2.04381	11.2301
365	17.6723	2.64381	13.9725
367	18.4167	2.3	10.6423
370	25.339	3.11048	9.79282
371	21.4	1.93333	8.11987
373	21.8922	3.35884	10.2838
374	14.7193	2.00711	13.3525
375	18.5167	1.5	8.37932
377	16.9936	1.7982	12.5574
379	20.05	2.16667	11.9805
380	21.8556	3.07715	9.39387
381	18.489	2.95518	14.378
382	14.3723	1.97715	18.2663
383	24.5688	2.40922	7.52781
385	16.2	2.4	8.77898
386	18.9132	2.59874	10.6165
390	15.6331	2.36339	13.3292
391	19.7333	2.6	9.31385
392	16.1833	1.76667	9.90229
395	13.9	1.73333	12.4559
397	15.1145	2.50265	11.4129
399	16.9667	2.13333	11.903
405	17.7113	2.03232	9.00089
406	18.2798	1.39874	6.44637
409	26.2981	4.24469	9.93075
426	21.1103	2.63153	9.921
427	17.5333	2.26667	7.91025
437	21.3803	2.96329	11.4422
439	17.9833	1.9	11.4253
440	22.3106	3.67899	10.5822
441	18.4556	1.74381	10.3093
443	28.7223	2.28851	8.38119
461	16.239	1.97715	10.9167
486	25.4223	3.01048	8.67261
491	22.0833	2.3	10.2096
492	19.8756	2.85317	14.8229
502	23.0223	3.48851	13.5938
505	16.8723	2.84381	14.4147
508	14.95	2.43333	16.6591
509	18.65	1.63333	4.86662
513	20.8723	3.04381	9.77674
517	22.2833	3.16667	11.0317
528	20.2326	2.10868	11.2769
530	19.139	2.11048	9.27429
531	19.7723	2.31048	8.78685
535	20.339	2.11048	8.28752
551	21.4089	2.6418	11.9338
555	17.4859	1.80711	10.695
559	19.7916	2.99984	9.33429
563	15.9936	1.53153	8.84976
566	21.7866	3.29799	8.1853
584	23.3021	2.34255	10.336
589	21.2556	2.67715	10.0826
595	18.0946	2.79899	8.53931
596	18.8667	3	11.58
627	17.0798	2.13207	7.41467
630	20.235	2.23165	8.62144
634	22.5978	2.26932	8.76494
639	16.924	3.00933	12.3435
642	17.9455	1.77092	11.8795
646	17.6586	2.15195	11.4829
703	22.35	2.56667	10.6289
705	20.9223	2.74381	10.911
707	22.5359	3.30711	13.5969
712	19.0693	2.30711	5.83111
714	18.0136	1.56329	10.0949
716	17.7723	1.57715	9.74982
721	17.6723	1.84381	12.1125
727	25.9723	2.64381	9.25215
730	21.1654	3.63002	10.1443
732	17.8049	2.03518	11.8281
737	25.439	2.91048	12.0537
738	21.8089	1.90847	8.70156
748	23.8355	3.14255	8.80856
757	18.8214	4	16.6095
761	19.3723	2.91048	12.9711
765	17.5167	2.36667	12.9276
774	20.8333	2	8.34408
776	18.4439	2.07034	8.34395
783	17.9556	2.87715	13.681
786	17.2272	2.10367	10.7658
787	18.0056	2.64381	16.274
790	23.789	3.01048	12.726
796	18.7723	1.77715	5.99596
799	24.4	4.6	11.2651
801	20.0723	3.31048	12.5475
802	20.2329	2.9675	9.43063
804	18.9223	1.94381	10.0362
805	19.3723	2.57715	11.5887
808	15.6667	1.6	8.67431
810	18.1636	2.32996	7.55737
812	20.4678	3.25943	12.6171
818	20.539	2.84381	12.2405
819	15.5556	2.07715	9.27007
820	20.4026	2.37377	8.98968
821	20.477	2.28684	8.57702
822	21.4223	2.01048	9.18814
832	20.0223	2.74381	7.00283
837	13.3355	3.47589	20.7713
843	22.95	3.9	14.2036
849	16.8556	1.75518	8.11532
850	18.1723	1.77715	5.64139
852	16.2345	1.5814	10.5382
853	18.1556	1.87715	8.91691
855	19.1589	1.3418	5.62751
857	22.338	3.84302	12.2288
861	16.0026	1.84044	7.28856
879	20.9223	3.21048	10.524
882	22.0556	2.94381	8.39232
884	17.6978	1.80265	11.689
887	21.5556	2.94381	9.50948
890	19.139	2.37715	9.1738
892	19.7556	2.94381	6.64042
894	21.589	2.95518	9.44873
897	22.189	2.34381	7.49647
900	17.45	1.83333	9.06661
907	22.6667	3.73333	12.2608
908	20.7469	2.49663	12.1975
911	15.65	1.9	5.79226
913	19.3606	1.51233	8.85984

## Sheet: Table S6
	Factor	d.f.	SSQ	RSS	AIC	F	P
Ovariole number	Wolbachia	1	6.454	1504	425.52	0.8102	0.3692
	In(2L)t	2	15.586	1513.2	424.73	0.9783	0.3778
	In(2R)NS	2	1.531	1499.1	422.86	0.0961	0.9084
	In(3R)P	2	40.949	1538.5	428.05	2.5703	0.0792
	In(3R)K	2	24.179	1521.8	425.86	1.5176	0.2219
	In(3R)Mo	2	4.671	1502.3	423.28	0.2932	0.7462
Ovariole asymmetry	Wolbachia	1	0.08938	71.975	-182.4	0.2338	0.6293
	In(2L)t	2	0.43411	72.32	-183.44	0.5677	0.5678
	In(2R)NS	2	0.27318	72.159	-183.89	0.3572	0.7001
	In(3R)P	2	1.72224	73.608	-179.91	2.252	0.108
	In(3R)K	2	1.10143	72.987	-181.61	1.4403	0.2395
	In(3R)Mo	2	0.07911	71.965	-184.43	0.1034	0.9018
Ovariole number CVE	Wolbachia	1	0.6037	1134.7	369.16	0.1001	0.75209
	In(2L)t	2	30.9116	1165	372.44	2.5621	0.07984
	In(2R)NS	2	18.5693	1152.7	370.31	1.5391	0.21726
	In(3R)P	2	2.7957	1136.9	367.55	0.2317	0.7934
	In(3R)K	2	19.9845	1154.1	370.55	1.6564	0.1936
	In(3R)Mo	2	13.8391	1148	369.48	1.147	0.31979

## Sheet: Table S7
Trait	Variant	Chromosome	Position	P-value1	FDR1	P-value2	FDR2	P-value3	FDR3	Variant Type	MAF	Reference Allele	Major Allele	Minor Allele	Major Allele Count	Minor Allele Count	Effect Size	Normalized Effect Size	Flybase ID	Gene	Variant Location	Distance from gene	Trait abbreviation
ovariole number	3R_22171946_DEL	3R	22171946	7.45e-08	0.0565	1.3e-07	0.1068	1.73e-06	0.1886	DEL	0.0253	ACCCGTGCAC	ACCCGTGCAC	T	193	5	-3.1795	-1.15199	FBgn0053970	CG33970	INTRON	0	ovn
ovariole number	3R_22171946_DEL	3R	22171946	7.45e-08	0.0565	1.3e-07	0.1068	1.73e-06	0.1886	DEL	0.0253	ACCCGTGCAC	ACCCGTGCAC	T	193	5	-3.1795	-1.15199	FBgn0039421	CG6036	UPSTREAM	751	ovn
ovariole number	4_168539_SNP	4	168539	7.75e-08	0.0565	1.52e-05	0.4147	0.000145	0.5134	SNP	0.125	T	T	A	161	23	1.29677	0.469844			INTERGENIC		ovn
ovariole number	4_200427_SNP	4	200427	8.66e-08	0.0565	3.39e-05	0.4924	6.9e-05	0.4733	SNP	0.0821	G	G	C	179	16	1.45767	0.528141	FBgn0039889	Arl4/CG2219	UPSTREAM	412	ovn
ovariole number	4_241162_SNP	4	241162	1.27e-07	0.0565	8.62e-05	0.5084	0.000343	0.5287	SNP	0.0688	C	C	A	176	13	1.52402	0.552182	FBgn0051999	CG31999	INTRON	0	ovn
ovariole number	4_169875_SNP	4	169875	1.44e-07	0.0565	5.03e-05	0.4924	0.000219	0.5134	SNP	0.0928	A	A	T	176	18	1.35318	0.490284			INTERGENIC		ovn
ovariole number	4_256195_SNP	4	256195	1.67e-07	0.0565	6.9e-05	0.5036	0.000158	0.5134	SNP	0.0804	T	T	C	183	16	1.40031	0.507359	FBgn0039897	CG1674	INTRON	0	ovn
ovariole number	3L_13604240_DEL	3L	13604240	1.71e-07	0.0565	2.18e-07	0.1256	9.27e-08	0.144	DEL	0.0152	CCGAGCTCTTGCAATTACAATTACGCATAGACGGGGGAAAACAAAACAGCATTGGATGATGAAGAGC	CCGAGCTCTTGCAATTACAATTACGCATAGACGGGGGAAAACAAAACAGCATTGGATGATGAAGAGC	C	195	3	-4.0149	-1.45467	FBgn0264001	bru-3	INTRON	0	ovn
ovariole number	4_233053_SNP	4	233053	1.72e-07	0.0565	6.79e-05	0.5036	0.000182	0.5134	SNP	0.089	A	A	G	174	17	1.36623	0.49501	FBgn0024811	Crk	INTRON	0	ovn
ovariole number	4_154371_SNP	4	154371	1.74e-07	0.0565	6.64e-05	0.5036	0.000274	0.5134	SNP	0.0952	C	C	A	171	18	1.33399	0.48333	FBgn0052000	CG32000	INTRON	0	ovn
ovariole number	4_154371_SNP	4	154371	1.74e-07	0.0565	6.64e-05	0.5036	0.000274	0.5134	SNP	0.0952	C	C	A	171	18	1.33399	0.48333	FBgn0264616	CR43956	UPSTREAM	871	ovn
ovariole number	3R_3512696_INS	3R	3512696	1.97e-07	0.0565	1.51e-07	0.1068	1.9e-07	0.144	INS	0.0229	A	A	AA	171	4	-3.533	-1.28007	FBgn0051146	Nlg1	INTRON	0	ovn
ovariole number	4_149900_SNP	4	149900	2.07e-07	0.0565	0.000169	0.5395	0.000563	0.5904	SNP	0.0847	A	A	T	162	15	1.37302	0.497473	FBgn0011747	Ank	INTRON	0	ovn
ovariole number	4_242125_SNP	4	242125	2.07e-07	0.0565	6.12e-05	0.4924	0.000314	0.5214	SNP	0.0984	A	A	G	174	19	1.3068	0.473478	FBgn0051999	CG31999	INTRON	0	ovn
ovariole number	4_238387_SNP	4	238387	2.31e-07	0.0565	5.42e-05	0.4924	9.37e-05	0.509	SNP	0.0867	T	T	A	179	17	1.38198	0.500718	FBgn0051999	CG31999	INTRON	0	ovn
ovariole number	2R_4535257_SNP	2R	4535257	2.81e-07	0.0565	1.52e-07	0.1068	1.09e-06	0.144	SNP	0.0254	A	A	G	192	5	-3.16357	-1.14622			INTERGENIC		ovn
ovariole number	2R_4535545_SNP	2R	4535545	2.81e-07	0.0565	1.52e-07	0.1068	1.09e-06	0.144	SNP	0.0254	C	C	T	192	5	-3.16357	-1.14622			INTERGENIC		ovn
ovariole number	2R_14091817_SNP	2R	14091817	3.28e-07	0.0565	5.43e-06	0.2939	2.06e-06	0.2116	SNP	0.015	A	A	G	197	3	-3.54894	-1.28585			INTERGENIC		ovn
ovariole number	4_171088_SNP	4	171088	3.49e-07	0.0565	0.000112	0.5237	0.000312	0.5208	SNP	0.0914	T	T	A	179	18	1.291	0.467754	FBgn0052006	CG32006	UPSTREAM	302	ovn
ovariole number	4_193698_SNP	4	193698	3.62e-07	0.0565	0.000203	0.5423	0.000199	0.5134	SNP	0.0711	G	G	A	183	14	1.39429	0.505177	FBgn0053978	CG33978	INTRON	0	ovn
ovariole number	3R_22172240_SNP	3R	22172240	3.94e-07	0.0565	6.53e-07	0.1801	7.08e-06	0.3916	SNP	0.0303	C	C	T	192	6	-2.75305	-0.997481	FBgn0053970	CG33970	INTRON	0	ovn
ovariole number	3R_22164854_SNP	3R	22164854	4.08e-07	0.0565	6.76e-07	0.1801	6.76e-06	0.3858	SNP	0.0302	T	T	A	193	6	-2.74933	-0.996134	FBgn0053970	CG33970	INTRON	0	ovn
ovariole number	3R_22169947_SNP	3R	22169947	4.08e-07	0.0565	6.76e-07	0.1801	6.76e-06	0.3858	SNP	0.0302	G	G	T	193	6	-2.74933	-0.996134	FBgn0053970	CG33970	INTRON	0	ovn
ovariole number	3R_22171544_SNP	3R	22171544	4.08e-07	0.0565	6.76e-07	0.1801	6.76e-06	0.3858	SNP	0.0302	T	T	C	193	6	-2.74933	-0.996134	FBgn0053970	CG33970	INTRON	0	ovn
ovariole number	3R_22171774_SNP	3R	22171774	4.08e-07	0.0565	6.76e-07	0.1801	6.76e-06	0.3858	SNP	0.0302	T	T	C	193	6	-2.74933	-0.996134	FBgn0053970	CG33970	INTRON	0	ovn
ovariole number	3R_22177132_SNP	3R	22177132	4.08e-07	0.0565	6.76e-07	0.1801	6.76e-06	0.3858	SNP	0.0302	T	T	C	193	6	-2.74933	-0.996134	FBgn0053970	CG33970	INTRON	0	ovn
ovariole number	3R_22177143_SNP	3R	22177143	4.08e-07	0.0565	6.76e-07	0.1801	6.76e-06	0.3858	SNP	0.0302	A	A	T	193	6	-2.74933	-0.996134	FBgn0053970	CG33970	INTRON	0	ovn
ovariole number	3R_22169947_SNP	3R	22169947	4.08e-07	0.0565	6.76e-07	0.1801	6.76e-06	0.3858	SNP	0.0302	G	G	T	193	6	-2.74933	-0.996134	FBgn0039421	CG6036	DOWNSTREAM	65	ovn
ovariole number	3R_22171544_SNP	3R	22171544	4.08e-07	0.0565	6.76e-07	0.1801	6.76e-06	0.3858	SNP	0.0302	T	T	C	193	6	-2.74933	-0.996134	FBgn0039421	CG6036	UPSTREAM	349	ovn
ovariole number	3R_22171774_SNP	3R	22171774	4.08e-07	0.0565	6.76e-07	0.1801	6.76e-06	0.3858	SNP	0.0302	T	T	C	193	6	-2.74933	-0.996134	FBgn0039421	CG6036	UPSTREAM	579	ovn
ovariole number	3L_13870265_SNP	3L	13870265	4.54e-07	0.0602	1.54e-07	0.1068	1.01e-07	0.144	SNP	0.3579	C	C	T	122	68	1.05638	0.382747	FBgn0264006	dysc	INTRON	0	ovn
ovariole number	3R_22168486_SNP	3R	22168486	4.7e-07	0.0602	8.13e-07	0.1877	7.68e-06	0.4059	SNP	0.0306	G	G	A	190	6	-2.73131	-0.989604	FBgn0053970	CG33970	INTRON	0	ovn
ovariole number	4_168160_SNP	4	168160	4.91e-07	0.0607	6.92e-05	0.5036	0.000253	0.5134	SNP	0.102	C	C	T	176	20	1.26734	0.459181			INTERGENIC		ovn
ovariole number	4_233074_SNP	4	233074	5.35e-07	0.0638	0.000173	0.5408	0.000214	0.5134	SNP	0.0829	A	A	G	177	16	1.32633	0.480556	FBgn0024811	Crk	INTRON	0	ovn
ovariole number	4_134742_SNP	4	134742	5.69e-07	0.0656	0.000154	0.5392	0.000475	0.5704	SNP	0.095	T	T	C	181	19	1.23436	0.447233	FBgn0011747	Ank	DOWNSTREAM	958	ovn
ovariole number	4_134742_SNP	4	134742	5.69e-07	0.0656	0.000154	0.5392	0.000475	0.5704	SNP	0.095	T	T	C	181	19	1.23436	0.447233	FBgn0085432	pan	UTR_3_PRIME	0	ovn
ovariole number	4_154370_SNP	4	154370	6.45e-07	0.072	0.000343	0.5628	0.00197	0.6557	SNP	0.0815	T	T	A	169	15	1.30703	0.473562	FBgn0052000	CG32000	INTRON	0	ovn
ovariole number	4_154370_SNP	4	154370	6.45e-07	0.072	0.000343	0.5628	0.00197	0.6557	SNP	0.0815	T	T	A	169	15	1.30703	0.473562	FBgn0264616	CR43956	UPSTREAM	870	ovn
ovariole number	3L_18355313_SNP	3L	18355313	7.02e-07	0.0759	7.83e-07	0.1877	2.75e-07	0.144	SNP	0.0361	T	T	A	187	7	-2.53948	-0.920103			INTERGENIC		ovn
ovariole number	4_163904_SNP	4	163904	7.42e-07	0.0779	0.00017	0.5395	0.000589	0.5974	SNP	0.0964	C	C	A	178	19	1.22756	0.444769	FBgn0052000	CG32000	DOWNSTREAM	155	ovn
ovariole number	4_133360_SNP	4	133360	9.96e-07	0.0941	0.000271	0.5525	0.000227	0.5134	SNP	0.0739	C	C	A	163	13	1.42111	0.514894	FBgn0085432	pan	UTR_3_PRIME	0	ovn
ovariole number	4_154147_SNP	4	154147	1e-06	0.0941	0.000615	0.6144	0.00291	0.6701	SNP	0.08	G	G	C	161	14	1.29478	0.469124	FBgn0052000	CG32000	INTRON	0	ovn
ovariole number	4_154147_SNP	4	154147	1e-06	0.0941	0.000615	0.6144	0.00291	0.6701	SNP	0.08	G	G	C	161	14	1.29478	0.469124	FBgn0264616	CR43956	UPSTREAM	647	ovn
ovariole number	3R_22178605_SNP	3R	22178605	1.04e-06	0.0941	1.76e-06	0.2104	1.54e-05	0.4266	SNP	0.0352	C	C	T	192	7	-2.46073	-0.89157	FBgn0053970	CG33970	INTRON	0	ovn
ovariole number	4_262097_SNP	4	262097	1.05e-06	0.0941	0.000225	0.5453	0.000419	0.5504	SNP	0.0722	C	C	G	180	14	1.3855	0.501991	FBgn0039897	CG1674	DOWNSTREAM	153	ovn
ovariole number	4_162053_SNP	4	162053	1.06e-06	0.0941	0.000208	0.543	0.000579	0.5944	SNP	0.0821	A	A	C	179	16	1.30952	0.474464	FBgn0052000	CG32000	SYNONYMOUS_CODING	0	ovn
ovariole number	3R_22162556_SNP	3R	22162556	1.06e-06	0.0941	1.37e-06	0.2104	1.64e-06	0.1843	SNP	0.0253	C	C	G	193	5	-2.9255	-1.05996	FBgn0053970	CG33970	INTRON	0	ovn
ovariole number	3R_22162040_SNP	3R	22162040	1.13e-06	0.098	1.47e-06	0.2104	2.03e-06	0.2116	SNP	0.0256	C	C	A	190	5	-2.91789	-1.05721	FBgn0053970	CG33970	INTRON	0	ovn
ovariole number	3L_18353610_SNP	3L	18353610	1.21e-06	0.1022	1.43e-06	0.2104	7.51e-07	0.144	SNP	0.0251	C	C	T	194	5	-2.91986	-1.05792			INTERGENIC		ovn
ovariole number	3R_18860394_SNP	3R	18860394	1.33e-06	0.1033	1.6e-05	0.4236	3.06e-05	0.4403	SNP	0.233	G	G	T	135	41	-1.03472	-0.374898	FBgn0039040	CG13833	INTRON	0	ovn
ovariole number	4_120017_SNP	4	120017	1.35e-06	0.1033	0.000134	0.5354	0.000555	0.5878	SNP	0.1047	C	C	A	171	20	1.22013	0.442077	FBgn0085432	pan	INTRON	0	ovn
ovariole number	2R_8583734_SNP	2R	8583734	1.41e-06	0.1033	1.76e-06	0.2104	1.06e-06	0.144	SNP	0.0151	C	C	T	196	3	-3.71981	-1.34776			INTERGENIC		ovn
ovariole number	2R_8583783_SNP	2R	8583783	1.41e-06	0.1033	1.76e-06	0.2104	1.06e-06	0.144	SNP	0.0151	G	G	A	196	3	-3.71981	-1.34776			INTERGENIC		ovn
ovariole number	2R_8584003_SNP	2R	8584003	1.41e-06	0.1033	1.76e-06	0.2104	1.06e-06	0.144	SNP	0.0151	G	G	A	196	3	-3.71981	-1.34776			INTERGENIC		ovn
ovariole number	2R_8584065_SNP	2R	8584065	1.41e-06	0.1033	1.76e-06	0.2104	1.06e-06	0.144	SNP	0.0151	G	G	A	196	3	-3.71981	-1.34776			INTERGENIC		ovn
ovariole number	2R_8584288_SNP	2R	8584288	1.44e-06	0.1033	1.75e-06	0.2104	1.12e-06	0.144	SNP	0.0152	A	A	T	195	3	-3.72126	-1.34828			INTERGENIC		ovn
ovariole number	4_27889_DEL	4	27889	1.46e-06	0.1033	0.000296	0.5525	0.00113	0.6357	DEL	0.3333	TA	TA	T	38	19	1.37697	0.498904	FBgn0052011	CR32011	INTRON	0	ovn
ovariole number	4_65490_SNP	4	65490	1.7e-06	0.1176	0.000197	0.5408	0.000529	0.5825	SNP	0.1031	G	G	T	174	20	1.18926	0.430891	FBgn0265633	CR44440	EXON	0	ovn
ovariole number	4_971570_SNP	4	971570	1.76e-06	0.1195	0.000271	0.5525	0.000509	0.5806	SNP	0.0561	G	G	A	185	11	1.53049	0.554527	FBgn0052016	4E-T	DOWNSTREAM	598	ovn
ovariole number	2R_9565964_SNP	2R	9565964	1.86e-06	0.124	2.23e-06	0.227	5.15e-07	0.144	SNP	0.0202	C	C	T	194	4	-3.19959	-1.15927	FBgn0000633	fas	INTRON	0	ovn
ovariole number	4_135744_SNP	4	135744	1.95e-06	0.1273	0.000387	0.5844	0.00165	0.6557	SNP	0.0785	G	G	T	176	15	1.29356	0.468682	FBgn0011747	Ank	UTR_3_PRIME	0	ovn
ovariole number	4_135744_SNP	4	135744	1.95e-06	0.1273	0.000387	0.5844	0.00165	0.6557	SNP	0.0785	G	G	T	176	15	1.29356	0.468682	FBgn0085432	pan	DOWNSTREAM	848	ovn
ovariole number	2R_8584540_SNP	2R	8584540	2.11e-06	0.1306	2.84e-06	0.2454	1.11e-06	0.144	SNP	0.0102	A	A	T	194	2	-4.4575	-1.61504			INTERGENIC		ovn
ovariole number	2R_8583971_SNP	2R	8583971	2.24e-06	0.1306	3.01e-06	0.2454	1e-06	0.144	SNP	0.0101	G	G	A	196	2	-4.44648	-1.61104			INTERGENIC		ovn
ovariole number	4_158825_SNP	4	158825	2.27e-06	0.1306	0.000491	0.6009	0.00218	0.6583	SNP	0.0918	T	T	G	178	18	1.16898	0.423542	FBgn0052000	CG32000	SYNONYMOUS_CODING	0	ovn
ovariole number	2R_14096714_SNP	2R	14096714	2.3e-06	0.1306	3.09e-06	0.2454	1.02e-06	0.144	SNP	0.0101	G	G	T	197	2	-4.44173	-1.60932	FBgn0050114	CG30114	DOWNSTREAM	231	ovn
ovariole number	2R_14096714_SNP	2R	14096714	2.3e-06	0.1306	3.09e-06	0.2454	1.02e-06	0.144	SNP	0.0101	G	G	T	197	2	-4.44173	-1.60932	FBgn0266640	CR45147	UPSTREAM	311	ovn
ovariole number	3R_25526953_SNP	3R	25526953	2.34e-06	0.1306	4.19e-06	0.2707	2.82e-06	0.2517	SNP	0.0237	T	T	A	165	4	-3.12201	-1.13116			INTERGENIC		ovn
ovariole number	3L_892988_DEL	3L	892988	2.43e-06	0.1306	3.26e-06	0.2454	1.13e-06	0.144	DEL	0.01	ATGGAAGTTTAAA	ATGGAAGTTTAAA	A	198	2	-4.43169	-1.60569	FBgn0052479	CG32479	UTR_3_PRIME	0	ovn
ovariole number	2R_14097676_SNP	2R	14097676	2.43e-06	0.1306	3.26e-06	0.2454	1.13e-06	0.144	SNP	0.01	G	G	T	198	2	-4.43169	-1.60569	FBgn0266640	CR45147	EXON	0	ovn
ovariole number	2R_8828061_SNP	2R	8828061	2.43e-06	0.1306	3.26e-06	0.2454	1.13e-06	0.144	SNP	0.01	G	G	A	198	2	-4.43169	-1.60569	FBgn0004512	Mdr49	SYNONYMOUS_CODING	0	ovn
ovariole number	2R_8828061_SNP	2R	8828061	2.43e-06	0.1306	3.26e-06	0.2454	1.13e-06	0.144	SNP	0.01	G	G	A	198	2	-4.43169	-1.60569	FBgn0033785	Sans	DOWNSTREAM	144	ovn
ovariole number	2R_4535431_SNP	2R	4535431	2.43e-06	0.1306	3.26e-06	0.2454	1.13e-06	0.144	SNP	0.01	T	T	C	198	2	-4.43169	-1.60569			INTERGENIC		ovn
ovariole number	3L_9025940_SNP	3L	9025940	2.43e-06	0.1306	3.26e-06	0.2454	1.13e-06	0.144	SNP	0.01	G	G	A	198	2	-4.43169	-1.60569			INTERGENIC		ovn
ovariole number	3L_4784623_SNP	3L	4784623	2.46e-06	0.1306	3.28e-06	0.2454	1.2e-06	0.144	SNP	0.0101	G	G	A	197	2	-4.43071	-1.60533	FBgn0035574	RhoGEF64C	INTRON	0	ovn
ovariole number	X_12256156_SNP	X	12256156	2.46e-06	0.1306	3.28e-06	0.2454	1.2e-06	0.144	SNP	0.0101	G	G	T	197	2	-4.43071	-1.60533			INTERGENIC		ovn
ovariole number	3R_21654509_INS	3R	21654509	2.49e-06	0.1306	3.36e-06	0.2454	1.06e-06	0.144	INS	0.0101	T	T	TT	196	2	-4.42633	-1.60374	FBgn0011670	Mst57Dc	DOWNSTREAM	533	ovn
ovariole number	3R_14285385_SNP	3R	14285385	2.79e-06	0.144	4.47e-06	0.2712	3.81e-06	0.3166	SNP	0.015	T	T	C	197	3	-3.5794	-1.29688	FBgn0004652	fru	INTRON	0	ovn
ovariole number	2R_2123376_INS	2R	2123376	2.9e-06	0.1474	9.67e-07	0.2092	5.63e-06	0.3858	INS	0.3588	G	GCGG	G	109	61	-1.04647	-0.379157	FBgn0263144	bin3	CODON_CHANGE_PLUS_CODON_INSERTION	0	ovn
ovariole number	2L_7488413_SNP	2L	7488413	2.96e-06	0.1483	2.68e-05	0.4924	0.000127	0.513	SNP	0.3931	G	G	T	105	68	-0.88026	-0.318935	FBgn0260486	Ziz/CG42533	INTRON	0	ovn
ovariole number	3R_22174152_SNP	3R	22174152	3.07e-06	0.1502	4.32e-06	0.2707	3.38e-05	0.4506	SNP	0.0402	T	T	C	191	8	-2.22375	-0.805707	FBgn0053970	CG33970	INTRON	0	ovn
ovariole number	4_76784_SNP	4	76784	3.08e-06	0.1502	0.000425	0.5908	0.001	0.6334	SNP	0.1026	C	C	T	175	20	1.12753	0.408525	FBgn0004859	ci	INTRON	0	ovn
ovariole number	4_76784_SNP	4	76784	3.08e-06	0.1502	0.000425	0.5908	0.001	0.6334	SNP	0.1026	C	C	T	175	20	1.12753	0.408525	FBgn0264617	CR43957	UPSTREAM	339	ovn
ovariole number	4_244722_SNP	4	244722	3.67e-06	0.1765	0.00053	0.604	0.00151	0.647	SNP	0.0854	T	T	C	182	17	1.19182	0.43182	FBgn0051999	CG31999	SYNONYMOUS_CODING	0	ovn
ovariole number	2R_17406706_SNP	2R	17406706	3.73e-06	0.1769	2.06e-06	0.2228	2.56e-06	0.2441	SNP	0.0508	G	A	G	187	10	-2.0625	-0.747283	FBgn0034634	CG10494	UPSTREAM	76	ovn
ovariole number	2R_17406706_SNP	2R	17406706	3.73e-06	0.1769	2.06e-06	0.2228	2.56e-06	0.2441	SNP	0.0508	G	A	G	187	10	-2.0625	-0.747283	FBgn0050288	CG30288	DOWNSTREAM	42	ovn
ovariole number	2L_4846362_SNP	2L	4846362	3.82e-06	0.1786	2.17e-06	0.227	8.06e-07	0.144	SNP	0.0602	G	G	T	125	8	-2.31256	-0.837882	FBgn0031637	mxt	INTRON	0	ovn
ovariole number	4_92077_SNP	4	92077	4.08e-06	0.1885	0.000516	0.604	0.00197	0.6557	SNP	0.0938	T	T	A	174	18	1.16585	0.42241	FBgn0085432	pan	INTRON	0	ovn
ovariole number	4_211589_SNP	4	211589	4.24e-06	0.1933	0.00114	0.6702	0.00339	0.6763	SNP	0.0588	A	A	C	176	11	1.37369	0.497715	FBgn0039890	CG2316	INTRON	0	ovn
ovariole number	3R_22162771_SNP	3R	22162771	4.38e-06	0.1967	6.15e-06	0.313	5.88e-05	0.453	SNP	0.0378	C	C	T	178	7	-2.33796	-0.847087	FBgn0053970	CG33970	INTRON	0	ovn
ovariole number	3R_22231164_INS	3R	22231164	4.63e-06	0.2055	1.84e-06	0.2125	3.35e-07	0.144	INS	0.1492	A	A	ATT	154	27	-1.33175	-0.482518			INTERGENIC		ovn
ovariole number	3L_18355490_INS	3L	18355490	4.82e-06	0.2111	2.54e-06	0.2454	4.77e-05	0.4506	INS	0.1538	A	A	ATAAAAAA	154	28	-1.2945	-0.469021			INTERGENIC		ovn
ovariole number	3R_17323297_SNP	3R	17323297	5.03e-06	0.215	7.18e-06	0.3312	2.66e-06	0.2441	SNP	0.0359	T	T	A	188	7	-2.31948	-0.84039			INTERGENIC		ovn
ovariole number	4_168032_SNP	4	168032	5.03e-06	0.215	0.000759	0.6406	0.00267	0.6644	SNP	0.101	A	A	T	178	20	1.07793	0.390554			INTERGENIC		ovn
ovariole number	4_126523_SNP	4	126523	5.35e-06	0.2202	0.00066	0.6259	0.00121	0.6357	SNP	0.1031	T	T	G	174	20	1.09113	0.395336	FBgn0085432	pan	INTRON	0	ovn
ovariole number	2L_16608818_SNP	2L	16608818	5.39e-06	0.2202	1.95e-06	0.2173	4.9e-06	0.3795	SNP	0.027	C	C	T	180	5	-2.88761	-1.04624	FBgn0259735	CG42389	INTRON	0	ovn
ovariole number	2L_16608818_SNP	2L	16608818	5.39e-06	0.2202	1.95e-06	0.2173	4.9e-06	0.3795	SNP	0.027	C	C	T	180	5	-2.88761	-1.04624	FBgn0032590	CG4631	SYNONYMOUS_CODING	0	ovn
ovariole number	2R_15783841_DEL	2R	15783841	5.42e-06	0.2202	7.45e-05	0.5084	4.6e-05	0.4506	DEL	0.0152	ATCCCACTTGCAGAGTCCTCA	ATCCCACTTGCAGAGTCCTCA	A	194	3	-3.11134	-1.1273			INTERGENIC		ovn
ovariole number	3L_10424598_SNP	3L	10424598	5.45e-06	0.2202	5.16e-06	0.2869	3.35e-06	0.2921	SNP	0.0204	G	G	C	192	4	-3.08888	-1.11916	FBgn0036083	Ir67b	NON_SYNONYMOUS_CODING	0	ovn
ovariole number	3L_10424598_SNP	3L	10424598	5.45e-06	0.2202	5.16e-06	0.2869	3.35e-06	0.2921	SNP	0.0204	G	G	C	192	4	-3.08888	-1.11916	FBgn0052058	Ir67c	DOWNSTREAM	886	ovn
ovariole number	3L_17406390_SNP	3L	17406390	5.47e-06	0.2202	2.76e-05	0.4924	2.67e-05	0.4266	SNP	0.2131	T	A	T	144	39	-1.01924	-0.369289	FBgn0027660	blot	INTRON	0	ovn
ovariole number	3L_8798544_SNP	3L	8798544	5.66e-06	0.2205	6.58e-05	0.5036	9e-05	0.5037	SNP	0.0305	C	C	T	191	6	-2.23312	-0.809103	FBgn0035931	CG13312	DOWNSTREAM	367	ovn
ovariole number	3L_8798544_SNP	3L	8798544	5.66e-06	0.2205	6.58e-05	0.5036	9e-05	0.5037	SNP	0.0305	C	C	T	191	6	-2.23312	-0.809103	FBgn0085456	CG34427	NON_SYNONYMOUS_CODING	0	ovn
ovariole number	2L_8641959_SNP	2L	8641959	5.67e-06	0.2205	8.74e-06	0.3538	1.78e-05	0.4266	SNP	0.219	G	G	T	82	23	-1.40905	-0.510527	FBgn0011259	Sema-1a	INTRON	0	ovn
ovariole number	3R_26575791_SNP	3R	26575791	5.67e-06	0.2205	0.000117	0.5237	5.32e-05	0.4506	SNP	0.0156	G	G	T	189	3	-3.02987	-1.09778			INTERGENIC		ovn
ovariole number	2R_17008239_SNP	2R	17008239	5.81e-06	0.2234	5.9e-05	0.4924	0.000129	0.513	SNP	0.0203	T	T	A	193	4	-2.73784	-0.99197	FBgn0034588	CG9394	DOWNSTREAM	29	ovn
ovariole number	2R_17008239_SNP	2R	17008239	5.81e-06	0.2234	5.9e-05	0.4924	0.000129	0.513	SNP	0.0203	T	T	A	193	4	-2.73784	-0.99197	FBgn0015721	ktub	INTRON	0	ovn
ovariole number	4_144737_SNP	4	144737	5.93e-06	0.2255	0.000209	0.543	0.00104	0.6334	SNP	0.1606	G	G	A	162	31	0.98368	0.356406	FBgn0011747	Ank	INTRON	0	ovn
ovariole number	4_241092_SNP	4	241092	6.05e-06	0.2255	0.000515	0.604	0.00167	0.6557	SNP	0.1077	G	G	A	174	21	1.08798	0.394197	FBgn0051999	CG31999	INTRON	0	ovn
ovariole number	3R_26554320_SNP	3R	26554320	6.06e-06	0.2255	0.000119	0.5237	4.84e-05	0.4506	SNP	0.0152	G	G	C	195	3	-3.02562	-1.09624	FBgn0039797	CG1340	DOWNSTREAM	546	ovn
ovariole number	4_72039_SNP	4	72039	6.26e-06	0.2304	0.000767	0.6407	0.00136	0.6396	SNP	0.1206	C	C	T	175	24	0.994124	0.36019	FBgn0004859	ci	SYNONYMOUS_CODING	0	ovn
ovariole number	4_181744_SNP	4	181744	6.34e-06	0.2309	0.00168	0.6828	0.00415	0.6871	SNP	0.0737	G	G	T	176	14	1.18604	0.429724	FBgn0053978	CG33978	NON_SYNONYMOUS_CODING	0	ovn
ovariole number	3R_15738272_SNP	3R	15738272	6.46e-06	0.2328	0.00013	0.5326	0.000163	0.5134	SNP	0.044	G	G	A	174	8	-1.87045	-0.677698	FBgn0038747	RhoGAP92B	SYNONYMOUS_CODING	0	ovn
ovariole number	2R_14092269_SNP	2R	14092269	6.52e-06	0.2328	4.64e-05	0.4924	1.6e-05	0.4266	SNP	0.02	G	G	A	196	4	-2.77411	-1.00511			INTERGENIC		ovn
ovariole number	2L_6280922_SNP	2L	6280922	6.59e-06	0.2328	4.38e-06	0.2707	6.57e-06	0.3858	SNP	0.025	G	G	A	195	5	-2.7891	-1.01054	FBgn0053531	Ddr	INTRON	0	ovn
ovariole number	4_172622_SNP	4	172622	6.94e-06	0.2425	0.000486	0.6	0.0035	0.6765	SNP	0.1031	C	C	G	174	20	1.11683	0.404648	FBgn0052006	CG32006	NON_SYNONYMOUS_CODING	0	ovn
ovariole number	3L_13870172_SNP	3L	13870172	7.08e-06	0.245	1.29e-06	0.2104	2.47e-06	0.2441	SNP	0.3333	G	G	T	126	63	0.998929	0.361931	FBgn0264006	dysc	INTRON	0	ovn
ovariole number	3R_13100181_SNP	3R	13100181	7.18e-06	0.2453	1.33e-06	0.2104	6.84e-07	0.144	SNP	0.467	T	C	T	97	85	-0.96054	-0.348022			INTERGENIC		ovn
ovariole number	3L_6577016_SNP	3L	6577016	7.24e-06	0.2453	2.7e-05	0.4924	3.67e-05	0.4506	SNP	0.0452	T	T	G	190	9	-1.92833	-0.698671	FBgn0042185	CG18769	INTRON	0	ovn
ovariole number	3L_6577016_SNP	3L	6577016	7.24e-06	0.2453	2.7e-05	0.4924	3.67e-05	0.4506	SNP	0.0452	T	T	G	190	9	-1.92833	-0.698671	FBgn0263973	jv	INTRON	0	ovn
ovariole number	3R_22171958_SNP	3R	22171958	7.3e-06	0.2453	1.2e-05	0.3714	8.88e-05	0.5037	SNP	0.0253	G	G	T	193	5	-2.6655	-0.96576	FBgn0053970	CG33970	INTRON	0	ovn
ovariole number	3R_22171958_SNP	3R	22171958	7.3e-06	0.2453	1.2e-05	0.3714	8.88e-05	0.5037	SNP	0.0253	G	G	T	193	5	-2.6655	-0.96576	FBgn0039421	CG6036	UPSTREAM	763	ovn
ovariole number	4_312903_SNP	4	312903	7.58e-06	0.2521	0.000186	0.5408	0.000375	0.5343	SNP	0.0619	A	A	G	182	12	1.50681	0.545947	FBgn0039900	Syt7	INTRON	0	ovn
ovariole number	4_329244_SNP	4	329244	7.8e-06	0.2521	0.000163	0.5395	0.000702	0.6181	SNP	0.0808	T	T	G	182	16	1.32949	0.4817	FBgn0026777	Rad23	NON_SYNONYMOUS_CODING	0	ovn
ovariole number	2L_9196398_SNP	2L	9196398	7.8e-06	0.2521	1.67e-05	0.4321	1.27e-05	0.4266	SNP	0.4751	T	T	A	95	86	0.861889	0.312279	FBgn0041092	tai	INTRON	0	ovn
ovariole number	3R_26598398_SNP	3R	26598398	7.81e-06	0.2521	1.23e-06	0.2104	6.54e-07	0.144	SNP	0.0707	T	T	C	184	14	1.79814	0.651499	FBgn0004606	zfh1	INTRON	0	ovn
ovariole number	3R_22171902_SNP	3R	22171902	7.87e-06	0.2521	1.21e-05	0.3714	9.14e-05	0.505	SNP	0.0255	A	A	C	191	5	-2.66485	-0.965527	FBgn0053970	CG33970	INTRON	0	ovn
ovariole number	3R_22171902_SNP	3R	22171902	7.87e-06	0.2521	1.21e-05	0.3714	9.14e-05	0.505	SNP	0.0255	A	A	C	191	5	-2.66485	-0.965527	FBgn0039421	CG6036	UPSTREAM	707	ovn
ovariole number	X_11651388_INS	X	11651388	8.11e-06	0.2554	1.15e-05	0.3659	1.07e-05	0.4266	INS	0.0206	A	A	AA	190	4	-2.97916	-1.07941	FBgn0002577	m	INTRON	0	ovn
ovariole number	3R_9879819_INS	3R	9879819	8.12e-06	0.2554	0.000554	0.6066	0.000405	0.5452	INS	0.0423	A	A	AAAC	181	8	-1.69205	-0.613062			INTERGENIC		ovn
ovariole number	3R_22169946_SNP	3R	22169946	8.24e-06	0.2569	1.37e-05	0.3825	7.84e-05	0.4904	SNP	0.0253	G	G	T	193	5	-2.6485	-0.959601	FBgn0053970	CG33970	INTRON	0	ovn
ovariole number	3R_22169946_SNP	3R	22169946	8.24e-06	0.2569	1.37e-05	0.3825	7.84e-05	0.4904	SNP	0.0253	G	G	T	193	5	-2.6485	-0.959601	FBgn0039421	CG6036	DOWNSTREAM	66	ovn
ovariole number	X_10116510_SNP	X	10116510	8.82e-06	0.2708	7.65e-06	0.3312	4.51e-05	0.4506	SNP	0.4343	G	A	G	112	86	0.861417	0.312108	FBgn0085437	CG34408	SYNONYMOUS_CODING	0	ovn
ovariole number	3R_13100165_SNP	3R	13100165	8.84e-06	0.2708	1.71e-06	0.2104	9.28e-07	0.144	SNP	0.4667	T	C	T	96	84	-0.956555	-0.346578			INTERGENIC		ovn
ovariole number	2R_5606035_SNP	2R	5606035	9.33e-06	0.2833	2.93e-05	0.4924	4.3e-05	0.4506	SNP	0.1077	T	T	G	174	21	-1.30039	-0.471154	FBgn0259678	sqa	DOWNSTREAM	127	ovn
ovariole number	3R_11423007_SNP	3R	11423007	9.56e-06	0.2874	4e-06	0.2663	2.64e-06	0.2441	SNP	0.0207	C	C	G	189	4	-3.12362	-1.13175			INTERGENIC		ovn
ovariole number	3R_23245133_SNP	3R	23245133	9.63e-06	0.2874	3.14e-05	0.4924	2.48e-05	0.4266	SNP	0.0789	C	C	T	175	15	-1.5089	-0.546701	FBgn0016061	side	INTRON	0	ovn
ovariole number	2L_10529485_SNP	2L	10529485	9.99e-06	0.2955	3.61e-06	0.2519	1.14e-05	0.4266	SNP	0.2857	T	T	C	135	54	-0.999722	-0.362218	FBgn0032264	Lip4	INTRON	0	ovn
ovariole number	X_4294489_SNP	X	4294489	1.02e-05	0.3013	7.54e-06	0.3312	7.08e-05	0.4791	SNP	0.399	C	C	A	116	77	0.883765	0.320205	FBgn0052773	CR32773	INTRON	0	ovn
ovariole number	2R_11501905_SNP	2R	11501905	1.04e-05	0.3013	1.22e-05	0.3714	6.32e-06	0.3858	SNP	0.0151	A	A	G	196	3	-3.42014	-1.23918	FBgn0260429	CG42524	UTR_5_PRIME	0	ovn
ovariole number	X_10116507_SNP	X	10116507	1.1e-05	0.3154	1.07e-05	0.3655	4.07e-05	0.4506	SNP	0.4433	G	C	G	108	86	0.85504	0.309797	FBgn0085437	CG34408	SYNONYMOUS_CODING	0	ovn
ovariole number	3L_14801292_SNP	3L	14801292	1.15e-05	0.3013	4.88e-06	0.2864	3.79e-06	0.3166	SNP	0.4043	C	T	C	112	76	0.910914	0.330041	FBgn0036454	CG17839	INTRON	0	ovn
ovariole number	2R_17406572_SNP	2R	17406572	1.23e-05	0.3061	7.98e-06	0.341	6.8e-06	0.3858	SNP	0.0561	G	A	G	185	11	-1.86106	-0.674296	FBgn0034634	CG10494	START_GAINED	0	ovn
ovariole number	2R_17406572_SNP	2R	17406572	1.23e-05	0.3061	7.98e-06	0.341	6.8e-06	0.3858	SNP	0.0561	G	A	G	185	11	-1.86106	-0.674296	FBgn0050288	CG30288	DOWNSTREAM	176	ovn
ovariole number	2R_7405701_SNP	2R	7405701	1.31e-05	0.3041	6.68e-06	0.3255	1e-05	0.4266	SNP	0.1271	T	T	A	158	23	-1.34916	-0.488825			INTERGENIC		ovn
ovariole number	3L_18355484_SNP	3L	18355484	1.44e-05	0.3013	5.16e-06	0.2869	6.64e-05	0.4676	SNP	0.1695	A	A	C	147	30	-1.225	-0.443839			INTERGENIC		ovn
ovariole number	3L_5255536_SNP	3L	5255536	1.45e-05	0.3013	3.66e-06	0.2519	4.88e-05	0.4506	SNP	0.3053	A	C	A	132	58	-0.977577	-0.354195	FBgn0052423	shep	INTRON	0	ovn
ovariole number	2L_10533558_SNP	2L	10533558	1.5e-05	0.3228	4.78e-06	0.2855	1.4e-05	0.4266	SNP	0.4725	A	A	G	96	86	0.910844	0.330016	FBgn0032265	CG18301	SYNONYMOUS_CODING	0	ovn
ovariole number	2L_10533558_SNP	2L	10533558	1.5e-05	0.3228	4.78e-06	0.2855	1.4e-05	0.4266	SNP	0.4725	A	A	G	96	86	0.910844	0.330016	FBgn0032266	CG18302	UPSTREAM	764	ovn
ovariole number	3L_13870173_SNP	3L	13870173	1.57e-05	0.3453	2.81e-06	0.2454	4.64e-06	0.3675	SNP	0.3333	A	A	T	126	63	0.968254	0.350817	FBgn0264006	dysc	INTRON	0	ovn
ovariole number	2R_15282577_SNP	2R	15282577	1.73e-05	0.334	3.71e-06	0.2519	3.82e-05	0.4506	SNP	0.0603	G	G	A	187	12	1.84688	0.66916	FBgn0261439	SdhA	INTRON	0	ovn
ovariole number	3R_17323124_SNP	3R	17323124	2.19e-05	0.3921	3.16e-05	0.4924	9.03e-06	0.4253	SNP	0.0303	C	C	T	192	6	-2.32458	-0.84224			INTERGENIC		ovn
ovariole number	2R_14330618_SNP	2R	14330618	2.32e-05	0.3878	7.29e-06	0.3312	2.21e-05	0.4266	SNP	0.1282	G	G	T	170	25	-1.28981	-0.467321	FBgn0261477	slim	INTRON	0	ovn
ovariole number	3L_15738311_SNP	3L	15738311	2.33e-05	0.3999	5.75e-06	0.2993	1.66e-05	0.4266	SNP	0.2646	G	G	A	139	50	1.00353	0.363596			INTERGENIC		ovn
ovariole number	X_11651290_SNP	X	11651290	2.56e-05	0.4095	2.07e-05	0.4513	8.49e-06	0.4224	SNP	0.0406	C	C	A	189	8	-2.06803	-0.749287	FBgn0002577	m	INTRON	0	ovn
ovariole number	3R_14532872_SNP	3R	14532872	2.65e-05	0.4095	1.05e-05	0.3655	6.49e-06	0.3858	SNP	0.4789	C	C	T	99	91	-0.859763	-0.311508	FBgn0000303	Cha	INTRON	0	ovn
ovariole number	3R_14532872_SNP	3R	14532872	2.65e-05	0.4095	1.05e-05	0.3655	6.49e-06	0.3858	SNP	0.4789	C	C	T	99	91	-0.859763	-0.311508	FBgn0015323	VAChT	INTRON	0	ovn
ovariole number	3R_14532874_SNP	3R	14532874	2.67e-05	0.4095	1.11e-05	0.3655	8.34e-06	0.4217	SNP	0.4813	G	G	C	97	90	-0.86446	-0.31321	FBgn0000303	Cha	INTRON	0	ovn
ovariole number	3R_14532874_SNP	3R	14532874	2.67e-05	0.4095	1.11e-05	0.3655	8.34e-06	0.4217	SNP	0.4813	G	G	C	97	90	-0.86446	-0.31321	FBgn0015323	VAChT	INTRON	0	ovn
ovariole number	2L_3927219_SNP	2L	3927219	2.8e-05	0.4095	8.96e-06	0.3538	5.18e-06	0.3858	SNP	0.1	T	T	C	171	19	-1.44249	-0.52264	FBgn0051774	fred	INTRON	0	ovn
ovariole number	3R_16900917_SNP	3R	16900917	2.95e-05	0.4095	3.72e-05	0.4924	7.45e-06	0.3997	SNP	0.0254	A	A	G	192	5	-2.51814	-0.91237	FBgn0038851	dmrt93B	INTRON	0	ovn
ovariole number	3L_4781438_SNP	3L	4781438	3.03e-05	0.4095	1.65e-05	0.4298	8.02e-06	0.4114	SNP	0.0653	G	G	A	186	13	-1.6625	-0.602356	FBgn0035574	RhoGEF64C	INTRON	0	ovn
ovariole number	3R_21892650_SNP	3R	21892650	3.19e-05	0.4095	2.92e-05	0.4924	7.19e-06	0.3917	SNP	0.0201	A	A	T	195	4	-2.8436	-1.03029			INTERGENIC		ovn
ovariole number	2R_13876107_SNP	2R	13876107	3.21e-05	0.3999	8.17e-06	0.3447	1.04e-05	0.4266	SNP	0.0503	A	A	G	189	10	-1.94382	-0.704282	FBgn0034286	dpr13	INTRON	0	ovn
ovariole number	3L_18713507_SNP	3L	18713507	3.32e-05	0.4095	7.65e-06	0.3312	6.47e-06	0.3858	SNP	0.2447	T	G	T	142	46	-1.0193	-0.369312			INTERGENIC		ovn
ovariole number	X_11971368_SNP	X	11971368	3.59e-05	0.4095	6.32e-06	0.3171	1.55e-05	0.4266	SNP	0.2062	A	G	A	154	40	-1.07543	-0.38965	FBgn0264675	CR43960	INTRON	0	ovn
ovariole number	X_11971368_SNP	X	11971368	3.59e-05	0.4095	6.32e-06	0.3171	1.55e-05	0.4266	SNP	0.2062	A	G	A	154	40	-1.07543	-0.38965	FBgn0267001	Ten-a	INTRON	0	ovn
ovariole number	2R_15282821_SNP	2R	15282821	3.68e-05	0.4095	5.22e-06	0.2869	2.51e-05	0.4266	SNP	0.0609	G	G	A	185	12	1.82052	0.659609	FBgn0034443	cer	DOWNSTREAM	899	ovn
ovariole number	2R_15282821_SNP	2R	15282821	3.68e-05	0.4095	5.22e-06	0.2869	2.51e-05	0.4266	SNP	0.0609	G	G	A	185	12	1.82052	0.659609	FBgn0261439	SdhA	INTRON	0	ovn
ovariole number	3R_12939049_SNP	3R	12939049	3.75e-05	0.3551	4.29e-06	0.2707	0.000258	0.5134	SNP	0.3812	T	G	T	112	69	-0.943331	-0.341787	FBgn0014141	cher	INTRON	0	ovn
ovariole number	2R_7755091_DEL	2R	7755091	4.16e-05	0.3762	6.44e-06	0.3185	1.28e-05	0.4266	DEL	0.1223	ACCAAGT	ACCAAGT	A	165	23	-1.34768	-0.488288	FBgn0033661	CG13185	DOWNSTREAM	289	ovn
ovariole number	2R_7755091_DEL	2R	7755091	4.16e-05	0.3762	6.44e-06	0.3185	1.28e-05	0.4266	DEL	0.1223	ACCAAGT	ACCAAGT	A	165	23	-1.34768	-0.488288	FBgn0260437	CR42532	DOWNSTREAM	8	ovn
ovariole number	3R_13058510_SNP	3R	13058510	4.35e-05	0.4365	2.68e-05	0.4924	4.57e-06	0.3675	SNP	0.4556	G	A	G	92	77	0.873515	0.316491	FBgn0038494	beat-IIb	NON_SYNONYMOUS_CODING	0	ovn
ovariole number	2L_3927218_SNP	2L	3927218	4.69e-05	0.4495	1.65e-05	0.4298	9.43e-06	0.4266	SNP	0.1088	T	T	C	172	21	-1.33938	-0.485282	FBgn0051774	fred	INTRON	0	ovn
ovariole number	X_2700569_SNP	X	2700569	5.24e-05	0.3878	5.72e-06	0.2993	0.000114	0.513	SNP	0.4492	C	A	C	103	84	0.894851	0.324222	FBgn0028369	kirre	INTRON	0	ovn
ovariole number	2R_16076282_SNP	2R	16076282	5.42e-05	0.4631	6.89e-05	0.5036	6.6e-06	0.3858	SNP	0.3243	C	T	C	125	60	0.843703	0.30569			INTERGENIC		ovn
ovariole number	2R_15283748_SNP	2R	15283748	5.9e-05	0.4095	7.24e-06	0.3312	5.09e-05	0.4506	SNP	0.0505	T	T	A	188	10	1.95468	0.708216	FBgn0034443	cer	UTR_3_PRIME	0	ovn
ovariole number	2R_15283748_SNP	2R	15283748	5.9e-05	0.4095	7.24e-06	0.3312	5.09e-05	0.4506	SNP	0.0505	T	T	A	188	10	1.95468	0.708216	FBgn0263391	hts	DOWNSTREAM	789	ovn
ovariole number	2R_15283748_SNP	2R	15283748	5.9e-05	0.4095	7.24e-06	0.3312	5.09e-05	0.4506	SNP	0.0505	T	T	A	188	10	1.95468	0.708216	FBgn0261439	SdhA	UPSTREAM	272	ovn
ovariole number	3R_17558744_SNP	3R	17558744	6.27e-05	0.4826	2.46e-05	0.4915	9.76e-06	0.4266	SNP	0.1186	C	C	A	156	21	1.32033	0.47838			INTERGENIC		ovn
ovariole number	2L_20545825_SNP	2L	20545825	7.82e-05	0.4095	5.79e-06	0.2993	4.38e-05	0.4506	SNP	0.1818	G	G	A	153	34	1.15343	0.41791			INTERGENIC		ovn
ovariole number	3L_18731970_SNP	3L	18731970	7.89e-05	0.4095	7.17e-06	0.3312	9.39e-05	0.509	SNP	0.1489	G	G	A	160	28	-1.23444	-0.447262			INTERGENIC		ovn
ovariole number	3L_18731966_SNP	3L	18731966	8.07e-05	0.4095	7.53e-06	0.3312	9.21e-05	0.5063	SNP	0.1489	G	G	A	160	28	-1.23166	-0.446254			INTERGENIC		ovn
ovariole number	2R_16739359_SNP	2R	16739359	8.19e-05	0.4826	0.000167	0.5395	6.86e-06	0.3858	SNP	0.4371	T	C	T	94	73	-0.794347	-0.287807	FBgn0034553	CG9993	SYNONYMOUS_CODING	0	ovn
ovariole number	3L_18731182_SNP	3L	18731182	8.8e-05	0.3495	3.4e-06	0.2454	5.45e-05	0.4506	SNP	0.1489	T	G	T	160	28	-1.27513	-0.462005			INTERGENIC		ovn
ovariole number	2L_20549839_SNP	2L	20549839	9.11e-05	0.4251	7.64e-06	0.3312	5.04e-05	0.4506	SNP	0.1946	G	G	C	149	36	1.1159	0.404311			INTERGENIC		ovn
ovariole number	3R_5195948_SNP	3R	5195948	9.2e-05	0.4914	2.23e-05	0.463	1.4e-06	0.1632	SNP	0.133	T	T	G	163	25	1.22597	0.444194	FBgn0000723	FER	INTRON	0	ovn
ovariole number	3R_2638536_SNP	3R	2638536	9.76e-05	0.5029	1.79e-05	0.4402	6.37e-06	0.3858	SNP	0.3807	G	G	T	109	67	0.895868	0.32459	FBgn0261503	CR42651	INTRON	0	ovn
ovariole number	3L_18697864_SNP	3L	18697864	9.84e-05	0.4429	9.16e-06	0.3538	9.89e-05	0.513	SNP	0.1522	C	C	T	156	28	-1.22301	-0.443119			INTERGENIC		ovn
ovariole number	3R_23271731_SNP	3R	23271731	0.000148	0.591	6.11e-05	0.4924	8.76e-06	0.4242	SNP	0.1381	T	T	A	156	25	1.16521	0.422178			INTERGENIC		ovn
ovariole number	2L_4443328_SNP	2L	4443328	0.00015	0.5937	4.33e-05	0.4924	8.6e-06	0.4224	SNP	0.2684	G	G	A	139	51	0.9026	0.327029	FBgn0031603	CG15432	DOWNSTREAM	343	ovn
ovariole number	2L_4443328_SNP	2L	4443328	0.00015	0.5937	4.33e-05	0.4924	8.6e-06	0.4224	SNP	0.2684	G	G	A	139	51	0.9026	0.327029	FBgn0027609	morgue	SYNONYMOUS_CODING	0	ovn
ovariole number	2L_15325354_SNP	2L	15325354	0.000246	0.6223	4.89e-05	0.4924	6.03e-06	0.3858	SNP	0.1361	T	T	C	165	26	1.15564	0.418708			INTERGENIC		ovn
ovariole number	3R_3816200_SNP	3R	3816200	0.000249	0.6223	4.4e-05	0.4924	8.93e-06	0.4253	SNP	0.2256	T	T	A	127	37	1.02903	0.372836	FBgn0037534	CG2781	INTRON	0	ovn
ovariole number	3R_5254901_SNP	3R	5254901	0.0034	0.9264	0.00127	0.6819	7.95e-06	0.4114	SNP	0.1016	T	T	A	168	19	1.05969	0.383944	FBgn0261552	ps	INTRON	0	ovn

## Sheet: Table S8
Trait	Variant	Chromosome	Position	P-value1	FDR1	P-value2	FDR2	P-value3	FDR3	Variant Type	MAF	Reference Allele	Major Allele	Minor Allele	Major Allele Count	Minor Allele Count	Effect size	Normalized effect size	Flybase ID	Gene	Variant Location	Distance from gene	Trait abbreviation
ovariole asymmetry	3R_23440264_SNP	3R	23440264	8.1222e-08	0.1603	5.16281e-08	0.0893	2e-08	0.0431	SNP	0.020202	C	C	T	194	4	-0.799446	-1.74552	FBgn0039530	Tusp	INTRON	0	asm
ovariole asymmetry	2R_2089681_SNP	2R	2089681	9.26e-08	0.1603	4.25171e-08	0.0893	2e-08	0.0431	SNP	0.015	G	G	A	197	3	-0.926074	-2.022	FBgn0033069	CG8335	DOWNSTREAM	220	asm
ovariole asymmetry	2R_2089681_SNP	2R	2089681	9.26e-08	0.1603	4.25171e-08	0.0893	2e-08	0.0431	SNP	0.015	G	G	A	197	3	-0.926074	-2.022	FBgn0050431	CG30431	UPSTREAM	549	asm
ovariole asymmetry	3R_9831880_INS	3R	9831880	3.0633e-07	0.2333	1.68529e-07	0.1796	1e-05	0.2105	INS	0.176136	T	T	TT	145	31	-0.301684	-0.658699	FBgn0264493	rdx	INTRON	0	asm
ovariole asymmetry	2R_2037885_SNP	2R	2037885	4.2098e-07	0.2333	4.64771e-07	0.2182	3e-07	0.1098	SNP	0.0452261	A	A	T	190	9	-0.502354	-1.09684	FBgn0000546	EcR	INTRON	0	asm
ovariole asymmetry	2R_2037954_SNP	2R	2037954	4.544e-07	0.2333	5.04298e-07	0.2182	3e-07	0.1098	SNP	0.0454545	C	C	T	189	9	-0.500952	-1.09378	FBgn0000546	EcR	INTRON	0	asm
ovariole asymmetry	3L_19584150_SNP	3L	19584150	4.617e-07	0.2333	2.07507e-07	0.1796	9e-07	0.1494	SNP	0.0358974	G	G	A	188	7	-0.582842	-1.27258	FBgn0005386	ash1	UTR_3_PRIME	0	asm
ovariole asymmetry	3L_19584150_SNP	3L	19584150	4.617e-07	0.2333	2.07507e-07	0.1796	9e-07	0.1494	SNP	0.0358974	G	G	A	188	7	-0.582842	-1.27258	FBgn0036889	CG14100	UPSTREAM	526	asm
ovariole asymmetry	2L_10874904_SNP	2L	10874904	4.9826e-07	0.2333	1.22755e-06	0.2212	5e-07	0.1098	SNP	0.0102564	G	G	A	193	2	-1.00972	-2.20462					asm
ovariole asymmetry	2R_10322799_SNP	2R	10322799	5.549e-07	0.2333	1.34873e-06	0.2212	5e-07	0.1098	SNP	0.010101	T	T	C	196	2	-1.00597	-2.19644	FBgn0261613	Oaz	UPSTREAM	605	asm
ovariole asymmetry	3L_18687763_SNP	3L	18687763	6.0715e-07	0.2333	2.87244e-05	0.2975	2e-05	0.2331	SNP	0.0454545	A	A	T	189	9	-0.421111	-0.919457	FBgn0036807	CG6893	INTRON	0	asm
ovariole asymmetry	3L_18687763_SNP	3L	18687763	6.0715e-07	0.2333	2.87244e-05	0.2975	2e-05	0.2331	SNP	0.0454545	A	A	T	189	9	-0.421111	-0.919457	FBgn0264719	CR43987	UPSTREAM	711	asm
ovariole asymmetry	2L_11091093_SNP	2L	11091093	6.7411e-07	0.2333	1.69216e-06	0.2212	1e-06	0.1594	SNP	0.011236	A	A	G	176	2	-0.997642	-2.17826	FBgn0032338	CG16854	DOWNSTREAM	120	asm
ovariole asymmetry	2L_11091093_SNP	2L	11091093	6.7411e-07	0.2333	1.69216e-06	0.2212	1e-06	0.1594	SNP	0.011236	A	A	G	176	2	-0.997642	-2.17826	FBgn0032339	CG4705	UPSTREAM	351	asm
ovariole asymmetry	3L_18653190_SNP	3L	18653190	8.0652e-07	0.2497	3.47166e-07	0.2182	1e-07	0.1025	SNP	0.0310881	G	G	A	187	6	-0.61705	-1.34727	FBgn0036801	MYPT-75D	INTRON	0	asm
ovariole asymmetry	3L_6268080_SNP	3L	6268080	8.6553e-07	0.2497	4.63402e-07	0.2182	2e-07	0.1098	SNP	0.149485	A	A	T	165	29	-0.296542	-0.647472	FBgn0262787	CG43168	UPSTREAM	807	asm
ovariole asymmetry	3L_12506377_SNP	3L	12506377	1.2536e-06	0.256	2.53055e-06	0.2212	2e-06	0.1909	SNP	0.0201005	G	G	A	195	4	-0.697237	-1.52235	FBgn0002466	sti	SYNONYMOUS_CODING	0	asm
ovariole asymmetry	3R_17498869_SNP	3R	17498869	1.6208e-06	0.256	1.51353e-06	0.2212	4e-06	0.1918	SNP	0.0802139	A	A	G	172	15	-0.379362	-0.828302	FBgn0051176	CG31176	INTRON	0	asm
ovariole asymmetry	3L_19593599_SNP	3L	19593599	1.8953e-06	0.256	9.45835e-07	0.2212	1e-07	0.1025	SNP	0.0680628	C	C	A	178	13	-0.412213	-0.900028	FBgn0010417	Taf6	SYNONYMOUS_CODING	0	asm
ovariole asymmetry	2L_13047659_SNP	2L	13047659	1.9073e-06	0.256	1.0257e-06	0.2212	4e-07	0.1098	SNP	0.0152284	T	T	G	194	3	-0.832199	-1.81703	FBgn0262160	CG9932	INTRON	0	asm
ovariole asymmetry	3R_26035378_DEL	3R	26035378	1.911e-06	0.256	1.86831e-06	0.2212	9e-07	0.1494	DEL	0.0271739	ATAAT	ATAAT	A	179	5	-0.633615	-1.38344	FBgn0000094	Anp	UPSTREAM	291	asm
ovariole asymmetry	3R_26035378_DEL	3R	26035378	1.911e-06	0.256	1.86831e-06	0.2212	9e-07	0.1494	DEL	0.0271739	ATAAT	ATAAT	A	179	5	-0.633615	-1.38344	FBgn0039757	RpS7	UPSTREAM	637	asm
ovariole asymmetry	2L_13044445_SNP	2L	13044445	2.0624e-06	0.256	1.09405e-06	0.2212	5e-07	0.1098	SNP	0.0151515	G	G	T	195	3	-0.830128	-1.81251	FBgn0262160	CG9932	INTRON	0	asm
ovariole asymmetry	2L_13046655_SNP	2L	13046655	2.1239e-06	0.256	1.12741e-06	0.2212	5e-07	0.1098	SNP	0.0152284	T	T	G	194	3	-0.82921	-1.8105	FBgn0262160	CG9932	INTRON	0	asm
ovariole asymmetry	2L_13058773_SNP	2L	13058773	2.1263e-06	0.256	1.12733e-06	0.2212	5e-07	0.1098	SNP	0.0151515	G	G	A	195	3	-0.829179	-1.81044	FBgn0262160	CG9932	INTRON	0	asm
ovariole asymmetry	3R_13441396_SNP	3R	13441396	2.2934e-06	0.256	1.11728e-06	0.2212	9e-07	0.1494	SNP	0.0564103	C	C	T	184	11	-0.442542	-0.966249	FBgn0038526	CG14327	DOWNSTREAM	741	asm
ovariole asymmetry	X_7742908_SNP	X	7742908	2.2942e-06	0.256	1.32365e-06	0.2212	9e-07	0.673	SNP	0.246073	A	A	C	144	47	-0.237957	-0.519556					asm
ovariole asymmetry	3L_18648997_SNP	3L	18648997	2.4074e-06	0.256	1.04108e-06	0.2212	3e-07	0.1098	SNP	0.0259067	T	T	A	188	5	-0.647777	-1.41436	FBgn0036801	MYPT-75D	INTRON	0	asm
ovariole asymmetry	2R_2030092_SNP	2R	2030092	2.5946e-06	0.256	2.93472e-06	0.2212	2e-05	0.2331	SNP	0.025	C	C	A	195	5	-0.621385	-1.35673	FBgn0000546	EcR	INTRON	0	asm
ovariole asymmetry	2R_2030092_SNP	2R	2030092	2.5946e-06	0.256	2.93472e-06	0.2212	2e-05	0.2331	SNP	0.025	C	C	A	195	5	-0.621385	-1.35673	FBgn0011891	tRNA:K2:42Ae	UPSTREAM	143	asm
ovariole asymmetry	2R_2030092_SNP	2R	2030092	2.5946e-06	0.256	2.93472e-06	0.2212	2e-05	0.2331	SNP	0.025	C	C	A	195	5	-0.621385	-1.35673	FBgn0011958	tRNA:R2:42Ad	DOWNSTREAM	350	asm
ovariole asymmetry	3R_10766901_SNP	3R	10766901	2.6495e-06	0.256	1.50856e-05	0.2429	1e-05	0.2155	SNP	0.0253807	G	G	T	192	5	-0.577505	-1.26093					asm
ovariole asymmetry	3L_6268194_SNP	3L	6268194	2.7957e-06	0.256	2.65566e-06	0.2212	1e-06	0.1594	SNP	0.170984	C	C	T	160	33	-0.263392	-0.575092	FBgn0262787	CG43168	UPSTREAM	693	asm
ovariole asymmetry	3L_18652232_SNP	3L	18652232	2.855e-06	0.256	1.236e-06	0.2212	5e-07	0.1098	SNP	0.0268817	A	A	T	181	5	-0.643862	-1.40581	FBgn0036801	MYPT-75D	INTRON	0	asm
ovariole asymmetry	3L_17113043_DEL	3L	17113043	2.8852e-06	0.256	2.69988e-06	0.2212	3e-06	0.1918	DEL	0.0829016	AA	AA	A	177	16	-0.3594	-0.784716	FBgn0260943	Rbp6	INTRON	0	asm
ovariole asymmetry	2L_1534875_SNP	2L	1534875	3.0015e-06	0.256	2.25171e-06	0.2212	5e-06	0.1918	SNP	0.26776	T	T	C	134	49	-0.231549	-0.505565					asm
ovariole asymmetry	X_18281795_SNP	X	18281795	3.0967e-06	0.256	1.63135e-06	0.2212	9e-07	0.673	SNP	0.0659898	A	A	G	184	13	-0.403196	-0.880341	FBgn0022355	Tsf1	START_GAINED	0	asm
ovariole asymmetry	2L_5719779_SNP	2L	5719779	3.1791e-06	0.256	1.61712e-06	0.2212	2e-06	0.1909	SNP	0.0459184	G	G	T	187	9	-0.479623	-1.04721	FBgn0031732	CG11149	NON_SYNONYMOUS_CODING	0	asm
ovariole asymmetry	2L_21628641_SNP	2L	21628641	3.2233e-06	0.256	3.52036e-06	0.2212	6e-06	0.1918	SNP	0.209677	G	G	C	147	39	-0.245249	-0.535477	FBgn0022893	Df31	INTRON	0	asm
ovariole asymmetry	2L_21628641_SNP	2L	21628641	3.2233e-06	0.256	3.52036e-06	0.2212	6e-06	0.1918	SNP	0.209677	G	G	C	147	39	-0.245249	-0.535477	FBgn0266328	CR44993	INTRON	0	asm
ovariole asymmetry	3R_10270920_SNP	3R	10270920	3.2855e-06	0.256	3.10882e-06	0.2212	9e-07	0.1494	SNP	0.116402	G	G	A	167	22	-0.310433	-0.677801	FBgn0086901	cv-c	INTRON	0	asm
ovariole asymmetry	X_7742938_DEL	X	7742938	3.4107e-06	0.256	1.97e-06	0.2212	9e-07	0.6648	DEL	0.251256	AA	AA	A	149	50	-0.227906	-0.497611					asm
ovariole asymmetry	2L_5721845_SNP	2L	5721845	3.4512e-06	0.256	2.10381e-06	0.2212	9e-06	0.2105	SNP	0.0615385	G	G	A	183	12	-0.41444	-0.904891	FBgn0024191	sip1	NON_SYNONYMOUS_CODING	0	asm
ovariole asymmetry	2L_5721845_SNP	2L	5721845	3.4512e-06	0.256	2.10381e-06	0.2212	9e-06	0.2105	SNP	0.0615385	G	G	A	183	12	-0.41444	-0.904891	FBgn0031732	CG11149	UPSTREAM	946	asm
ovariole asymmetry	2L_10120816_SNP	2L	10120816	3.4798e-06	0.256	3.57316e-06	0.2212	3e-06	0.1918	SNP	0.0353535	A	A	C	191	7	-0.523642	-1.14332	FBgn0265002	CG44153	INTRON	0	asm
ovariole asymmetry	2L_10120816_SNP	2L	10120816	3.4798e-06	0.256	3.57316e-06	0.2212	3e-06	0.1918	SNP	0.0353535	A	A	C	191	7	-0.523642	-1.14332	FBgn0083945	CG34109	SYNONYMOUS_CODING	0	asm
ovariole asymmetry	2R_4974278_SNP	2R	4974278	3.5654e-06	0.256	2.39801e-05	0.2862	2e-05	0.2367	SNP	0.015	T	T	C	197	3	-0.724721	-1.58236	FBgn0033372	CG13742	SYNONYMOUS_CODING	0	asm
ovariole asymmetry	X_7742909_SNP	X	7742909	3.5777e-06	0.256	2.1729e-06	0.2212	1e-06	0.673	SNP	0.247475	A	A	T	149	49	-0.228736	-0.499425					asm
ovariole asymmetry	3R_17498949_SNP	3R	17498949	3.7084e-06	0.256	3.47404e-06	0.2212	6e-06	0.1997	SNP	0.0837696	G	G	T	175	16	-0.355812	-0.776883	FBgn0051176	CG31176	INTRON	0	asm
ovariole asymmetry	X_7742902_SNP	X	7742902	3.9704e-06	0.256	2.38632e-06	0.2212	2e-06	0.6648	SNP	0.272727	T	T	C	128	48	-0.234193	-0.511338					asm
ovariole asymmetry	3L_7167279_SNP	3L	7167279	4.1156e-06	0.256	3.89934e-06	0.2212	8e-06	0.2105	SNP	0.03125	C	C	T	186	6	-0.562312	-1.22776	FBgn0265296	Dscam2	INTRON	0	asm
ovariole asymmetry	2R_6330921_SNP	2R	6330921	4.4428e-06	0.256	1.58159e-05	0.2443	2e-05	0.2203	SNP	0.0304569	G	G	A	191	6	-0.527352	-1.15142	FBgn0001122	Galphao	INTRON	0	asm
ovariole asymmetry	2R_6331019_SNP	2R	6331019	4.4428e-06	0.256	1.58159e-05	0.2443	2e-05	0.2203	SNP	0.0304569	T	T	G	191	6	-0.527352	-1.15142	FBgn0001122	Galphao	INTRON	0	asm
ovariole asymmetry	2R_2037485_SNP	2R	2037485	4.4479e-06	0.256	2.32784e-06	0.2212	1e-06	0.1594	SNP	0.0153846	A	A	T	192	3	-0.805911	-1.75963	FBgn0000546	EcR	INTRON	0	asm
ovariole asymmetry	3R_10280725_SNP	3R	10280725	4.4764e-06	0.256	4.16689e-06	0.2212	3e-06	0.1918	SNP	0.0461538	G	G	A	186	9	-0.461389	-1.0074	FBgn0086901	cv-c	INTRON	0	asm
ovariole asymmetry	2R_6330967_SNP	2R	6330967	4.569e-06	0.256	1.62138e-05	0.2459	2e-05	0.2223	SNP	0.0306122	A	A	G	190	6	-0.526754	-1.15012	FBgn0001122	Galphao	INTRON	0	asm
ovariole asymmetry	2L_10720412_SNP	2L	10720412	4.6272e-06	0.256	5.70782e-06	0.2212	6e-06	0.1918	SNP	0.0353535	A	A	G	191	7	-0.51316	-1.12044					asm
ovariole asymmetry	3R_1595272_SNP	3R	1595272	4.6655e-06	0.256	4.38815e-06	0.2212	2e-06	0.1909	SNP	0.0414508	A	A	T	185	8	-0.487091	-1.06352	FBgn0027608	CG2082	INTRON	0	asm
ovariole asymmetry	3R_1461912_SNP	3R	1461912	4.7499e-06	0.256	4.46801e-06	0.2212	2e-06	0.1909	SNP	0.0414508	G	G	A	185	8	-0.486713	-1.06269	FBgn0051548	CG31548	SYNONYMOUS_CODING	0	asm
ovariole asymmetry	3R_1461912_SNP	3R	1461912	4.7499e-06	0.256	4.46801e-06	0.2212	2e-06	0.1909	SNP	0.0414508	G	G	A	185	8	-0.486713	-1.06269	FBgn0051546	CG31546	UPSTREAM	566	asm
ovariole asymmetry	3L_7177727_SNP	3L	7177727	4.8043e-06	0.256	4.51268e-06	0.2212	6e-06	0.1997	SNP	0.0408163	C	C	A	188	8	-0.486343	-1.06188	FBgn0265296	Dscam2	INTRON	0	asm
ovariole asymmetry	2R_2048590_SNP	2R	2048590	4.9343e-06	0.256	2.59808e-06	0.2212	1e-06	0.1663	SNP	0.0150754	C	C	A	196	3	-0.802177	-1.75148	FBgn0000546	EcR	INTRON	0	asm
ovariole asymmetry	2R_2048590_SNP	2R	2048590	4.9343e-06	0.256	2.59808e-06	0.2212	1e-06	0.1663	SNP	0.0150754	C	C	A	196	3	-0.802177	-1.75148	FBgn0011957	tRNA:R2:42Ac	UPSTREAM	450	asm
ovariole asymmetry	2R_2048590_SNP	2R	2048590	4.9343e-06	0.256	2.59808e-06	0.2212	1e-06	0.1663	SNP	0.0150754	C	C	A	196	3	-0.802177	-1.75148	FBgn0011933	tRNA:N5:42Ac	DOWNSTREAM	938	asm
ovariole asymmetry	2R_2048425_SNP	2R	2048425	5.0694e-06	0.256	2.65812e-06	0.2212	1e-06	0.1657	SNP	0.0152284	T	T	G	194	3	-0.801486	-1.74997	FBgn0000546	EcR	INTRON	0	asm
ovariole asymmetry	2R_2048425_SNP	2R	2048425	5.0694e-06	0.256	2.65812e-06	0.2212	1e-06	0.1657	SNP	0.0152284	T	T	G	194	3	-0.801486	-1.74997	FBgn0011957	tRNA:R2:42Ac	UPSTREAM	615	asm
ovariole asymmetry	2R_13929569_SNP	2R	13929569	5.2056e-06	0.256	5.72795e-05	0.3575	1e-05	0.2155	SNP	0.0153061	A	A	G	193	3	-0.691865	-1.51062	FBgn0034290	CG5773	DOWNSTREAM	232	asm
ovariole asymmetry	2R_2047946_DEL	2R	2047946	5.215e-06	0.256	2.75523e-06	0.2212	2e-06	0.1909	DEL	0.0157068	AAACA	AAACA	A	188	3	-0.800496	-1.74781	FBgn0000546	EcR	INTRON	0	asm
ovariole asymmetry	2R_2047946_DEL	2R	2047946	5.215e-06	0.256	2.75523e-06	0.2212	2e-06	0.1909	DEL	0.0157068	AAACA	AAACA	A	188	3	-0.800496	-1.74781	FBgn0264505	CR43904	DOWNSTREAM	807	asm
ovariole asymmetry	3L_7179075_SNP	3L	7179075	5.27e-06	0.256	4.94369e-06	0.2212	1e-05	0.2105	SNP	0.0430108	G	G	T	178	8	-0.484979	-1.05891	FBgn0265296	Dscam2	INTRON	0	asm
ovariole asymmetry	3L_4268849_DEL	3L	4268849	5.4357e-06	0.256	2.51294e-06	0.2212	5e-06	0.1918	DEL	0.0412371	TTATGGCT	TTATGGCT	T	186	8	-0.498569	-1.08858	FBgn0035522	CG1273	INTRON	0	asm
ovariole asymmetry	2L_10088858_SNP	2L	10088858	5.4399e-06	0.256	7.24968e-06	0.2212	4e-06	0.1918	SNP	0.196429	T	C	T	135	33	-0.256202	-0.559393	FBgn0265002	CG44153	INTRON	0	asm
ovariole asymmetry	2L_1735809_SNP	2L	1735809	5.5714e-06	0.256	2.86885e-06	0.2212	4e-06	0.1918	SNP	0.0962567	G	G	A	169	18	-0.340485	-0.743417	FBgn0264494	CG17646	INTRON	0	asm
ovariole asymmetry	3L_17917983_SNP	3L	17917983	5.6611e-06	0.256	7.65972e-06	0.2212	7e-06	0.2105	SNP	0.0410256	G	G	A	187	8	-0.47514	-1.03742					asm
ovariole asymmetry	2L_10177082_SNP	2L	10177082	5.7706e-06	0.256	5.09018e-06	0.2212	6e-06	0.1997	SNP	0.0151515	C	C	T	195	3	-0.779692	-1.70238	FBgn0265002	CG44153	INTRON	0	asm
ovariole asymmetry	X_4431301_SNP	X	4431301	5.9629e-06	0.256	4.28968e-05	0.339	2e-05	0.8938	SNP	0.0100503	C	C	T	197	2	-0.858706	-1.8749	FBgn0003210	rb	SYNONYMOUS_CODING	0	asm
ovariole asymmetry	X_4431301_SNP	X	4431301	5.9629e-06	0.256	4.28968e-05	0.339	2e-05	0.8938	SNP	0.0100503	C	C	T	197	2	-0.858706	-1.8749	FBgn0052773	CR32773	INTRON	0	asm
ovariole asymmetry	3L_11722318_SNP	3L	11722318	5.971e-06	0.256	3.40191e-06	0.2212	3e-06	0.1918	SNP	0.0103627	G	G	C	191	2	-0.969202	-2.11616	FBgn0052088	CG32088	INTRON	0	asm
ovariole asymmetry	2L_1157141_SNP	2L	1157141	5.9906e-06	0.256	3.44688e-06	0.2212	5e-06	0.1918	SNP	0.0102564	T	G	T	193	2	-0.968614	-2.11488	FBgn0261458	capt	INTRON	0	asm
ovariole asymmetry	3L_7180084_SNP	3L	7180084	6.0745e-06	0.256	5.70672e-06	0.2212	1e-05	0.2105	SNP	0.040404	A	A	T	190	8	-0.481283	-1.05084	FBgn0265296	Dscam2	INTRON	0	asm
ovariole asymmetry	3L_7185965_SNP	3L	7185965	6.0745e-06	0.256	5.70672e-06	0.2212	1e-05	0.2105	SNP	0.040404	C	C	T	190	8	-0.481283	-1.05084					asm
ovariole asymmetry	2R_16388698_SNP	2R	16388698	6.115e-06	0.256	6.92837e-06	0.2212	2e-06	0.1909	SNP	0.0466321	T	T	A	184	9	-0.451322	-0.98542					asm
ovariole asymmetry	3L_14789253_SNP	3L	14789253	6.1491e-06	0.256	4.43916e-05	0.3441	2e-05	0.2317	SNP	0.0100503	T	T	C	197	2	-0.857107	-1.87141	FBgn0036451	CG9425	SYNONYMOUS_CODING	0	asm
ovariole asymmetry	2R_16388724_SNP	2R	16388724	6.1809e-06	0.256	7.04602e-06	0.2212	2e-06	0.1909	SNP	0.046875	C	C	A	183	9	-0.451038	-0.9848					asm
ovariole asymmetry	2L_6371741_SNP	2L	6371741	6.2628e-06	0.256	4.55587e-05	0.3451	2e-05	0.2591	SNP	0.010582	G	G	C	187	2	-0.856123	-1.86926	FBgn0043854	slam	UPSTREAM	647	asm
ovariole asymmetry	3R_9737639_SNP	3R	9737639	6.3125e-06	0.256	5.96086e-06	0.2212	1e-06	0.169	SNP	0.180851	G	G	A	154	34	-0.252193	-0.550639					asm
ovariole asymmetry	3L_19104428_SNP	3L	19104428	6.3474e-06	0.256	2.49984e-05	0.2882	3e-05	0.2668	SNP	0.494444	A	G	A	91	89	0.185331	0.404653	FBgn0036851	CG14082	INTRON	0	asm
ovariole asymmetry	3R_1592207_SNP	3R	1592207	6.3506e-06	0.256	5.96648e-06	0.2212	5e-06	0.1918	SNP	0.0360825	C	C	G	187	7	-0.512349	-1.11867	FBgn0027608	CG2082	INTRON	0	asm
ovariole asymmetry	3R_1650019_SNP	3R	1650019	6.3724e-06	0.256	5.98735e-06	0.2212	6e-06	0.1918	SNP	0.0362694	T	T	C	186	7	-0.51232	-1.1186	FBgn0037383	CG2023	NON_SYNONYMOUS_CODING	0	asm
ovariole asymmetry	3R_1650019_SNP	3R	1650019	6.3724e-06	0.256	5.98735e-06	0.2212	6e-06	0.1918	SNP	0.0362694	T	T	C	186	7	-0.51232	-1.1186	FBgn0037384	dgrn	UPSTREAM	318	asm
ovariole asymmetry	3R_1778295_SNP	3R	1778295	6.381e-06	0.256	5.94032e-06	0.2212	3e-06	0.1918	SNP	0.0932642	C	C	T	175	18	-0.32949	-0.719412	FBgn0083949	CG34113	INTRON	0	asm
ovariole asymmetry	3L_10975110_DEL	3L	10975110	6.4108e-06	0.256	3.66251e-06	0.2212	4e-06	0.1918	DEL	0.01	GAG	GAG	G	198	2	-0.96601	-2.10919	FBgn0013469	klu	UTR_3_PRIME	0	asm
ovariole asymmetry	2L_1160732_SNP	2L	1160732	6.4338e-06	0.256	3.67188e-06	0.2212	4e-06	0.1918	SNP	0.0102041	A	A	G	194	2	-0.966005	-2.10918	FBgn0031313	CG5080	SYNONYMOUS_CODING	0	asm
ovariole asymmetry	2L_1160732_SNP	2L	1160732	6.4338e-06	0.256	3.67188e-06	0.2212	4e-06	0.1918	SNP	0.0102041	A	A	G	194	2	-0.966005	-2.10918	FBgn0031312	Tango14	DOWNSTREAM	512	asm
ovariole asymmetry	2L_1167702_SNP	2L	1167702	6.459e-06	0.256	3.69048e-06	0.2212	4e-06	0.1918	SNP	0.0100503	C	C	T	197	2	-0.965723	-2.10857	FBgn0024314	Plap	SYNONYMOUS_CODING	0	asm
ovariole asymmetry	2L_1167702_SNP	2L	1167702	6.459e-06	0.256	3.69048e-06	0.2212	4e-06	0.1918	SNP	0.0100503	C	C	T	197	2	-0.965723	-2.10857	FBgn0031315	CG14341	DOWNSTREAM	491	asm
ovariole asymmetry	2L_1167787_SNP	2L	1167787	6.459e-06	0.256	3.69048e-06	0.2212	4e-06	0.1918	SNP	0.0100503	A	A	G	197	2	-0.965723	-2.10857	FBgn0024314	Plap	NON_SYNONYMOUS_CODING	0	asm
ovariole asymmetry	2L_1167787_SNP	2L	1167787	6.459e-06	0.256	3.69048e-06	0.2212	4e-06	0.1918	SNP	0.0100503	A	A	G	197	2	-0.965723	-2.10857	FBgn0031315	CG14341	DOWNSTREAM	576	asm
ovariole asymmetry	3L_6268123_SNP	3L	6268123	6.5602e-06	0.256	4.90308e-06	0.2212	2e-06	0.1909	SNP	0.170103	G	G	A	161	33	-0.256512	-0.560071	FBgn0262787	CG43168	UPSTREAM	764	asm
ovariole asymmetry	2L_13151056_DEL	2L	13151056	6.5865e-06	0.256	2.8018e-05	0.293	1e-05	0.2105	DEL	0.0105263	TGTT	TGTT	T	188	2	-0.878537	-1.9182					asm
ovariole asymmetry	2L_10414420_SNP	2L	10414420	6.6152e-06	0.256	3.73971e-06	0.2212	4e-06	0.1918	SNP	0.010989	T	T	A	180	2	-0.965639	-2.10838	FBgn0032243	Klp31E	INTRON	0	asm
ovariole asymmetry	2L_10414420_SNP	2L	10414420	6.6152e-06	0.256	3.73971e-06	0.2212	4e-06	0.1918	SNP	0.010989	T	T	A	180	2	-0.965639	-2.10838	FBgn0032242	CG5355	UPSTREAM	957	asm
ovariole asymmetry	2L_1157174_SNP	2L	1157174	6.621e-06	0.256	3.78202e-06	0.2212	4e-06	0.1918	SNP	0.010101	C	G	C	196	2	-0.964745	-2.10643	FBgn0261458	capt	INTRON	0	asm
ovariole asymmetry	2L_1157307_INS	2L	1157307	6.621e-06	0.256	3.78202e-06	0.2212	4e-06	0.1918	INS	0.010101	A	AAGA	A	196	2	-0.964745	-2.10643	FBgn0261458	capt	INTRON	0	asm
ovariole asymmetry	3L_7184522_SNP	3L	7184522	6.7839e-06	0.256	6.38525e-06	0.2212	1e-05	0.2155	SNP	0.0414508	G	G	A	185	8	-0.479152	-1.04618					asm
ovariole asymmetry	2R_17803837_SNP	2R	17803837	6.8035e-06	0.256	2.9747e-05	0.2981	1e-05	0.2105	SNP	0.0100503	T	T	C	197	2	-0.875596	-1.91178	FBgn0085397	Fili	INTRON	0	asm
ovariole asymmetry	2L_1160114_SNP	2L	1160114	6.888e-06	0.256	3.98697e-06	0.2212	5e-06	0.1918	SNP	0.0102564	G	G	C	193	2	-0.962655	-2.10187	FBgn0031312	Tango14	UTR_3_PRIME	0	asm
ovariole asymmetry	2L_1160114_SNP	2L	1160114	6.888e-06	0.256	3.98697e-06	0.2212	5e-06	0.1918	SNP	0.0102564	G	G	C	193	2	-0.962655	-2.10187	FBgn0031313	CG5080	DOWNSTREAM	176	asm
ovariole asymmetry	2L_1160114_SNP	2L	1160114	6.888e-06	0.256	3.98697e-06	0.2212	5e-06	0.1918	SNP	0.0102564	G	G	C	193	2	-0.962655	-2.10187	FBgn0264267	CR43767	UPSTREAM	759	asm
ovariole asymmetry	2R_11117566_SNP	2R	11117566	6.9133e-06	0.256	3.00568e-05	0.2981	1e-05	0.2105	SNP	0.01	G	G	A	198	2	-0.875101	-1.9107	FBgn0265508	CR44370	EXON	0	asm
ovariole asymmetry	2R_11117566_SNP	2R	11117566	6.9133e-06	0.256	3.00568e-05	0.2981	1e-05	0.2105	SNP	0.01	G	G	A	198	2	-0.875101	-1.9107	FBgn0259878	Fs	INTRON	0	asm
ovariole asymmetry	2R_18551309_SNP	2R	18551309	6.9133e-06	0.256	3.00568e-05	0.2981	1e-05	0.2105	SNP	0.01	G	G	T	198	2	-0.875101	-1.9107	FBgn0034761	CG4250	SYNONYMOUS_CODING	0	asm
ovariole asymmetry	2R_18551309_SNP	2R	18551309	6.9133e-06	0.256	3.00568e-05	0.2981	1e-05	0.2105	SNP	0.01	G	G	T	198	2	-0.875101	-1.9107	FBgn0260768	CG42566	DOWNSTREAM	563	asm
ovariole asymmetry	3R_20874641_SNP	3R	20874641	6.9181e-06	0.256	3.95032e-06	0.2212	4e-06	0.1918	SNP	0.010101	C	C	T	196	2	-0.962959	-2.10253	FBgn0039265	CG11790	INTRON	0	asm
ovariole asymmetry	3R_20874641_SNP	3R	20874641	6.9181e-06	0.256	3.95032e-06	0.2212	4e-06	0.1918	SNP	0.010101	C	C	T	196	2	-0.962959	-2.10253	FBgn0039266	CG11791	UPSTREAM	697	asm
ovariole asymmetry	2R_13962361_SNP	2R	13962361	6.9325e-06	0.256	3.25072e-06	0.2212	4e-06	0.1918	SNP	0.0154639	C	C	A	191	3	-0.794913	-1.73562	FBgn0085415	CG34386	INTRON	0	asm
ovariole asymmetry	2R_13962361_SNP	2R	13962361	6.9325e-06	0.256	3.25072e-06	0.2212	4e-06	0.1918	SNP	0.0154639	C	C	A	191	3	-0.794913	-1.73562	FBgn0266380	CR45022	DOWNSTREAM	367	asm
ovariole asymmetry	2L_16540157_SNP	2L	16540157	6.9635e-06	0.256	3.68423e-06	0.2212	2e-06	0.1909	SNP	0.271739	A	T	A	134	50	-0.225204	-0.491713					asm
ovariole asymmetry	2R_18070225_SNP	2R	18070225	7.1019e-06	0.256	1.2431e-05	0.2232	3e-05	0.2622	SNP	0.030303	C	C	A	192	6	-0.533464	-1.16477	FBgn0034705	CG11170	INTRON	0	asm
ovariole asymmetry	2R_18070225_SNP	2R	18070225	7.1019e-06	0.256	1.2431e-05	0.2232	3e-05	0.2622	SNP	0.030303	C	C	A	192	6	-0.533464	-1.16477	FBgn0034706	CG11275	DOWNSTREAM	78	asm
ovariole asymmetry	2R_18070225_SNP	2R	18070225	7.1019e-06	0.256	1.2431e-05	0.2232	3e-05	0.2622	SNP	0.030303	C	C	A	192	6	-0.533464	-1.16477	FBgn0034707	MED16	UPSTREAM	418	asm
ovariole asymmetry	3L_11763970_SNP	3L	11763970	7.1944e-06	0.256	4.1192e-06	0.2212	4e-06	0.1918	SNP	0.0102041	G	G	A	194	2	-0.961289	-2.09888	FBgn0036203	Muc68D	SYNONYMOUS_CODING	0	asm
ovariole asymmetry	3L_17112531_SNP	3L	17112531	7.2486e-06	0.256	6.80603e-06	0.2212	4e-06	0.1918	SNP	0.09375	G	G	A	174	18	-0.327586	-0.715254	FBgn0260943	Rbp6	INTRON	0	asm
ovariole asymmetry	3R_10269493_SNP	3R	10269493	7.5157e-06	0.2628	7.12934e-06	0.2212	2e-06	0.1909	SNP	0.110526	G	G	A	169	21	-0.305495	-0.667019	FBgn0086901	cv-c	INTRON	0	asm
ovariole asymmetry	2L_18952979_SNP	2L	18952979	7.7e-06	0.2663	3.95615e-06	0.2212	2e-06	0.1909	SNP	0.0885417	G	G	C	175	17	-0.34419	-0.751506	FBgn0032726	CG10621	NON_SYNONYMOUS_CODING	0	asm
ovariole asymmetry	3R_9937995_SNP	3R	9937995	7.8076e-06	0.2663	2.25392e-05	0.2786	9e-06	0.2105	SNP	0.09375	C	C	T	174	18	-0.309425	-0.675601	FBgn0038204	CG14357	UPSTREAM	107	asm
ovariole asymmetry	3R_9937995_SNP	3R	9937995	7.8076e-06	0.2663	2.25392e-05	0.2786	9e-06	0.2105	SNP	0.09375	C	C	T	174	18	-0.309425	-0.675601	FBgn0038205	Kif19A	DOWNSTREAM	178	asm
ovariole asymmetry	2R_5320771_SNP	2R	5320771	7.8473e-06	0.2663	6.35561e-06	0.2212	1e-05	0.2105	SNP	0.106061	A	G	A	177	21	-0.306303	-0.668785	FBgn0017558	Pdk	INTRON	0	asm
ovariole asymmetry	2R_11739587_DEL	2R	11739587	7.9659e-06	0.2677	5.50327e-06	0.2212	5e-06	0.1918	DEL	0.010101	CTGAGGCCGC	CTGAGGCCGC	C	196	2	-0.949235	-2.07256	FBgn0034046	tun	INTRON	0	asm
ovariole asymmetry	2L_1288682_SNP	2L	1288682	8.1308e-06	0.2706	5.61683e-06	0.2212	6e-06	0.1918	SNP	0.01	C	C	T	198	2	-0.948333	-2.0706	FBgn0041097	robo3	INTRON	0	asm
ovariole asymmetry	2L_11640009_SNP	2L	11640009	8.4799e-06	0.2721	6.49364e-06	0.2212	2e-06	0.1918	SNP	0.0659898	T	T	C	184	13	-0.380497	-0.830781					asm
ovariole asymmetry	3R_1445672_SNP	3R	1445672	8.5058e-06	0.2721	7.92772e-06	0.2212	1e-05	0.2105	SNP	0.0582011	C	T	C	178	11	-0.408241	-0.891355	FBgn0044823	Spec2	INTRON	0	asm
ovariole asymmetry	2L_3973299_SNP	2L	3973299	8.5321e-06	0.2721	4.79924e-06	0.2212	3e-06	0.1918	SNP	0.0459184	A	A	G	187	9	-0.458529	-1.00116	FBgn0051774	fred	INTRON	0	asm
ovariole asymmetry	3R_27121803_SNP	3R	27121803	8.5691e-06	0.2721	4.22794e-06	0.2212	2e-05	0.2409	SNP	0.0452261	C	C	T	190	9	-0.460877	-1.00628					asm
ovariole asymmetry	3R_1445649_SNP	3R	1445649	8.8607e-06	0.2763	8.25756e-06	0.2212	1e-05	0.2105	SNP	0.0582011	A	G	A	178	11	-0.407482	-0.889699	FBgn0044823	Spec2	INTRON	0	asm
ovariole asymmetry	3L_13667979_SNP	3L	13667979	9.0086e-06	0.2763	2.01592e-05	0.2704	2e-05	0.2207	SNP	0.1	C	C	T	171	19	-0.303918	-0.663577	FBgn0264001	bru-3	INTRON	0	asm
ovariole asymmetry	3R_9955793_DEL	3R	9955793	9.1436e-06	0.2776	8.65759e-06	0.2212	2e-05	0.2203	DEL	0.0352941	TTG	TTG	T	164	6	-0.543963	-1.18769	FBgn0262955	RpII140	DOWNSTREAM	246	asm
ovariole asymmetry	3R_9955793_DEL	3R	9955793	9.1436e-06	0.2776	8.65759e-06	0.2212	2e-05	0.2203	DEL	0.0352941	TTG	TTG	T	164	6	-0.543963	-1.18769	FBgn0038207	CG14356	DOWNSTREAM	608	asm
ovariole asymmetry	3L_17112243_SNP	3L	17112243	9.2979e-06	0.2798	8.72058e-06	0.2212	5e-06	0.1918	SNP	0.0932642	G	G	C	175	18	-0.323833	-0.70706	FBgn0260943	Rbp6	INTRON	0	asm
ovariole asymmetry	3L_17111400_SNP	3L	17111400	9.7237e-06	0.2877	9.13721e-06	0.2212	3e-06	0.1918	SNP	0.0927835	A	A	G	176	18	-0.323052	-0.705355	FBgn0260943	Rbp6	INTRON	0	asm
ovariole asymmetry	3R_10287583_SNP	3R	10287583	9.9992e-06	0.2933	9.44861e-06	0.2212	3e-06	0.1918	SNP	0.046875	C	C	T	183	9	-0.445036	-0.971695	FBgn0086901	cv-c	INTRON	0	asm
ovariole asymmetry	3L_18649129_SNP	3L	18649129	1.0466e-05	0.2976	5.06923e-06	0.2212	7e-06	0.2105	SNP	0.347368	T	T	C	124	66	-0.20424	-0.445939	FBgn0036801	MYPT-75D	INTRON	0	asm
ovariole asymmetry	2L_12991773_SNP	2L	12991773	1.069e-05	0.2976	1.10246e-05	0.2212	7e-06	0.2105	SNP	0.0612245	A	A	T	184	12	-0.385562	-0.841838					asm
ovariole asymmetry	2R_14148073_SNP	2R	14148073	1.1195e-05	0.2976	5.88101e-06	0.2212	9e-06	0.2105	SNP	0.409574	G	G	A	111	77	0.197508	0.43124					asm
ovariole asymmetry	3R_10268438_SNP	3R	10268438	1.1409e-05	0.2976	6.56552e-06	0.2212	7e-07	0.1359	SNP	0.111702	A	A	G	167	21	-0.306829	-0.669933	FBgn0086901	cv-c	INTRON	0	asm
ovariole asymmetry	2L_3971431_SNP	2L	3971431	1.16e-05	0.2976	6.05737e-06	0.2212	2e-06	0.1909	SNP	0.0765306	A	A	C	181	15	-0.357344	-0.780228	FBgn0051774	fred	INTRON	0	asm
ovariole asymmetry	3R_12969527_SNP	3R	12969527	1.2407e-05	0.2976	6.37314e-06	0.2212	3e-06	0.1918	SNP	0.0414508	C	C	A	185	8	-0.479193	-1.04627	FBgn0038488	m-cup	DOWNSTREAM	670	asm
ovariole asymmetry	3L_17112493_SNP	3L	17112493	1.2561e-05	0.2976	1.17857e-05	0.2212	6e-06	0.1918	SNP	0.0880829	G	G	T	176	17	-0.327639	-0.715368	FBgn0260943	Rbp6	INTRON	0	asm
ovariole asymmetry	3R_23449720_SNP	3R	23449720	1.2763e-05	0.2976	8.40507e-06	0.2212	4e-06	0.1918	SNP	0.0102041	T	T	C	194	2	-0.931418	-2.03366	FBgn0039529	CG5612	INTRON	0	asm
ovariole asymmetry	3R_23449720_SNP	3R	23449720	1.2763e-05	0.2976	8.40507e-06	0.2212	4e-06	0.1918	SNP	0.0102041	T	T	C	194	2	-0.931418	-2.03366	FBgn0039530	Tusp	INTRON	0	asm
ovariole asymmetry	2R_2117784_SNP	2R	2117784	1.2776e-05	0.2976	8.56061e-06	0.2212	5e-06	0.1918	SNP	0.010101	T	T	G	196	2	-0.930587	-2.03185	FBgn0263144	bin3	INTRON	0	asm
ovariole asymmetry	3R_23441274_INS	3R	23441274	1.2834e-05	0.2976	8.7471e-06	0.2212	7e-06	0.2105	INS	0.0108696	G	G	TCAGCGAAATTGA	182	2	-0.930027	-2.03063	FBgn0039530	Tusp	INTRON	0	asm
ovariole asymmetry	3R_20244301_SNP	3R	20244301	1.3036e-05	0.2976	1.41105e-05	0.2394	5e-06	0.1918	SNP	0.0252525	G	G	T	193	5	-0.579337	-1.26493	FBgn0000036	nAChRalpha1	INTRON	0	asm
ovariole asymmetry	2R_2029838_SNP	2R	2029838	1.3084e-05	0.2976	8.64235e-06	0.2212	5e-06	0.1918	SNP	0.0101523	G	G	T	195	2	-0.930205	-2.03102	FBgn0000546	EcR	INTRON	0	asm
ovariole asymmetry	2R_2029838_SNP	2R	2029838	1.3084e-05	0.2976	8.64235e-06	0.2212	5e-06	0.1918	SNP	0.0101523	G	G	T	195	2	-0.930205	-2.03102	FBgn0011891	tRNA:K2:42Ae	DOWNSTREAM	39	asm
ovariole asymmetry	2R_2029838_SNP	2R	2029838	1.3084e-05	0.2976	8.64235e-06	0.2212	5e-06	0.1918	SNP	0.0101523	G	G	T	195	2	-0.930205	-2.03102	FBgn0011958	tRNA:R2:42Ad	DOWNSTREAM	96	asm
ovariole asymmetry	3R_14215076_SNP	3R	14215076	1.373e-05	0.2976	9.57238e-06	0.2212	3e-07	0.1098	SNP	0.494444	A	A	G	91	89	0.194201	0.424019	FBgn0038613	Vha100-4	SYNONYMOUS_CODING	0	asm
ovariole asymmetry	3R_14215076_SNP	3R	14215076	1.373e-05	0.2976	9.57238e-06	0.2212	3e-07	0.1098	SNP	0.494444	A	A	G	91	89	0.194201	0.424019	FBgn0028670	Vha100-2	DOWNSTREAM	969	asm
ovariole asymmetry	2R_7423450_SNP	2R	7423450	1.3899e-05	0.2976	9.46088e-06	0.2212	8e-06	0.2105	SNP	0.342105	T	T	G	125	65	-0.199311	-0.435176					asm
ovariole asymmetry	2R_2028476_SNP	2R	2028476	1.3911e-05	0.2976	9.14465e-06	0.2212	5e-06	0.1918	SNP	0.0100503	G	G	A	197	2	-0.927741	-2.02564	FBgn0000546	EcR	INTRON	0	asm
ovariole asymmetry	2R_2034478_SNP	2R	2034478	1.3911e-05	0.2976	9.14465e-06	0.2212	5e-06	0.1918	SNP	0.0100503	A	A	G	197	2	-0.927741	-2.02564	FBgn0000546	EcR	INTRON	0	asm
ovariole asymmetry	2R_2018721_SNP	2R	2018721	1.3998e-05	0.2976	9.2398e-06	0.2212	5e-06	0.1918	SNP	0.010101	G	G	C	196	2	-0.927321	-2.02472	FBgn0000546	EcR	INTRON	0	asm
ovariole asymmetry	2L_13062440_SNP	2L	13062440	1.4091e-05	0.2976	8.35069e-06	0.2212	4e-06	0.1918	SNP	0.02	G	G	A	196	4	-0.662092	-1.44562					asm
ovariole asymmetry	2L_13050195_SNP	2L	13050195	1.4233e-05	0.2976	8.44238e-06	0.2212	4e-06	0.1918	SNP	0.0201005	G	G	A	195	4	-0.661795	-1.44497	FBgn0262160	CG9932	INTRON	0	asm
ovariole asymmetry	3R_23454309_SNP	3R	23454309	1.4328e-05	0.2976	9.4246e-06	0.2212	9e-06	0.2105	SNP	0.0102041	G	G	A	194	2	-0.926521	-2.02297	FBgn0039530	Tusp	INTRON	0	asm
ovariole asymmetry	3L_18649135_SNP	3L	18649135	1.4694e-05	0.2976	7.73312e-06	0.2212	1e-05	0.2105	SNP	0.361702	T	T	A	120	68	-0.199672	-0.435964	FBgn0036801	MYPT-75D	INTRON	0	asm
ovariole asymmetry	2L_3970285_SNP	2L	3970285	1.477e-05	0.2976	8.34672e-06	0.2212	3e-06	0.1918	SNP	0.0555556	C	C	G	187	11	-0.406711	-0.888016	FBgn0051774	fred	INTRON	0	asm
ovariole asymmetry	3R_23429936_SNP	3R	23429936	1.5119e-05	0.2976	9.93447e-06	0.2212	1e-05	0.2105	SNP	0.010101	G	G	T	196	2	-0.924209	-2.01792	FBgn0039528	dsd	INTRON	0	asm
ovariole asymmetry	3R_23437730_SNP	3R	23437730	1.5119e-05	0.2976	9.93447e-06	0.2212	1e-05	0.2105	SNP	0.010101	T	T	C	196	2	-0.924209	-2.01792	FBgn0039530	Tusp	INTRON	0	asm
ovariole asymmetry	2L_10075829_SNP	2L	10075829	1.5378e-05	0.2976	1.85292e-05	0.2622	5e-06	0.1918	SNP	0.114583	C	C	T	170	22	-0.285952	-0.624349	FBgn0265002	CG44153	INTRON	0	asm
ovariole asymmetry	3R_1557716_SNP	3R	1557716	1.7388e-05	0.3131	1.64418e-05	0.2459	7e-06	0.2105	SNP	0.0362694	T	T	A	186	7	-0.488775	-1.06719					asm
ovariole asymmetry	3R_13596481_SNP	3R	13596481	1.9062e-05	0.3131	1.12563e-05	0.2212	5e-06	0.1918	SNP	0.0257732	C	C	T	189	5	-0.585767	-1.27897	FBgn0262562	CG43102	SYNONYMOUS_CODING	0	asm
ovariole asymmetry	2R_14138933_SNP	2R	14138933	1.9312e-05	0.3131	1.01445e-05	0.2212	7e-06	0.207	SNP	0.0558376	T	T	A	186	11	-0.403123	-0.880182					asm
ovariole asymmetry	3R_1446178_SNP	3R	1446178	2.001e-05	0.3131	1.86529e-05	0.2622	8e-06	0.2105	SNP	0.0461538	A	A	G	186	9	-0.4306	-0.940175	FBgn0044823	Spec2	INTRON	0	asm
ovariole asymmetry	2L_18957032_SNP	2L	18957032	2.011e-05	0.3131	1.18032e-05	0.2212	2e-06	0.1909	SNP	0.0729167	T	T	G	178	14	-0.35805	-0.781768	FBgn0032727	CG10623	NON_SYNONYMOUS_CODING	0	asm
ovariole asymmetry	2L_18957032_SNP	2L	18957032	2.011e-05	0.3131	1.18032e-05	0.2212	2e-06	0.1909	SNP	0.0729167	T	T	G	178	14	-0.35805	-0.781768	FBgn0015772	Nak	DOWNSTREAM	700	asm
ovariole asymmetry	2L_13054539_SNP	2L	13054539	2.0145e-05	0.3131	1.34244e-05	0.2342	4e-06	0.1918	SNP	0.0101523	G	G	T	195	2	-0.911179	-1.98947	FBgn0262160	CG9932	INTRON	0	asm
ovariole asymmetry	3L_16526611_SNP	3L	16526611	2.0558e-05	0.3131	1.06379e-05	0.2212	4e-06	0.1918	SNP	0.155914	G	A	G	157	29	-0.262	-0.572052	FBgn0263131	CG43373	INTRON	0	asm
ovariole asymmetry	2L_11637899_SNP	2L	11637899	2.0707e-05	0.3131	1.1852e-05	0.2212	5e-06	0.1918	SNP	0.0666667	C	C	A	182	13	-0.370247	-0.8084					asm
ovariole asymmetry	2L_13052677_SNP	2L	13052677	2.1315e-05	0.3131	1.43407e-05	0.2403	6e-06	0.1997	SNP	0.010101	T	T	A	196	2	-0.908265	-1.98311	FBgn0262160	CG9932	INTRON	0	asm
ovariole asymmetry	2L_10746844_SNP	2L	10746844	2.15e-05	0.3131	1.44357e-05	0.2403	6e-06	0.1918	SNP	0.01	C	C	T	198	2	-0.907929	-1.98238	FBgn0032297	CG17124	INTRON	0	asm
ovariole asymmetry	3R_1462655_SNP	3R	1462655	2.1555e-05	0.3131	2.00871e-05	0.2704	9e-06	0.2105	SNP	0.0473684	A	A	T	181	9	-0.429288	-0.93731	FBgn0051548	CG31548	UPSTREAM	81	asm
ovariole asymmetry	3R_1462655_SNP	3R	1462655	2.1555e-05	0.3131	2.00871e-05	0.2704	9e-06	0.2105	SNP	0.0473684	A	A	T	181	9	-0.429288	-0.93731	FBgn0037356	CG12170	UPSTREAM	301	asm
ovariole asymmetry	2L_15387383_SNP	2L	15387383	2.1576e-05	0.3131	1.44579e-05	0.2403	5e-06	0.1918	SNP	0.010101	T	T	C	196	2	-0.907908	-1.98233					asm
ovariole asymmetry	2L_14058838_SNP	2L	14058838	2.2143e-05	0.3131	1.48668e-05	0.2416	6e-06	0.2004	SNP	0.010101	G	G	T	196	2	-0.906684	-1.97966	FBgn0028875	nAChRalpha5	INTRON	0	asm
ovariole asymmetry	3R_23328167_DEL	3R	23328167	2.3123e-05	0.3131	1.56957e-05	0.2443	8e-06	0.2105	DEL	0.0106952	AA	AA	A	185	2	-0.904568	-1.97504	FBgn0039521	CG5402	INTRON	0	asm
ovariole asymmetry	3R_23328167_DEL	3R	23328167	2.3123e-05	0.3131	1.56957e-05	0.2443	8e-06	0.2105	DEL	0.0106952	AA	AA	A	185	2	-0.904568	-1.97504	FBgn0262613	CG43139	UPSTREAM	421	asm
ovariole asymmetry	3L_16526599_SNP	3L	16526599	2.3241e-05	0.3131	1.19508e-05	0.2212	4e-06	0.1918	SNP	0.155914	A	T	A	157	29	-0.260567	-0.568923	FBgn0263131	CG43373	INTRON	0	asm
ovariole asymmetry	2L_15652157_SNP	2L	15652157	2.339e-05	0.3131	1.29636e-05	0.2313	6e-06	0.1918	SNP	0.076087	A	A	T	170	14	-0.357067	-0.779623	FBgn0028863	CG4587	INTRON	0	asm
ovariole asymmetry	3R_9737584_SNP	3R	9737584	2.7509e-05	0.3239	1.52064e-05	0.243	7e-06	0.2105	SNP	0.296089	G	G	A	126	53	-0.208638	-0.455542					asm
ovariole asymmetry	3R_4909636_DEL	3R	4909636	2.8388e-05	0.3314	2.68326e-05	0.2895	8e-06	0.2105	DEL	0.0939227	GG	GG	G	164	17	-0.315603	-0.689089	FBgn0003165	pum	INTRON	0	asm
ovariole asymmetry	3R_4827486_SNP	3R	4827486	2.9666e-05	0.3371	2.81603e-05	0.2936	9e-06	0.2105	SNP	0.0740741	T	T	A	175	14	-0.343171	-0.749283	FBgn0051100	CG31100	INTRON	0	asm
ovariole asymmetry	3L_16526509_SNP	3L	16526509	3.0615e-05	0.3371	1.47243e-05	0.2415	7e-06	0.2105	SNP	0.153439	T	C	T	160	29	-0.257597	-0.562439	FBgn0263131	CG43373	INTRON	0	asm
ovariole asymmetry	3L_16526590_SNP	3L	16526590	3.2812e-05	0.34	1.58781e-05	0.2443	9e-06	0.2105	SNP	0.150838	T	A	T	152	27	-0.265582	-0.579874	FBgn0263131	CG43373	INTRON	0	asm
ovariole asymmetry	2L_15851040_INS	2L	15851040	3.6117e-05	0.354	2.70191e-05	0.2895	5e-06	0.1918	INS	0.0426829	T	T	TT	157	7	-0.478317	-1.04436					asm
ovariole asymmetry	2R_4455285_SNP	2R	4455285	3.8392e-05	0.3641	2.90812e-05	0.2975	8e-06	0.2105	SNP	0.030303	C	C	G	192	6	-0.51138	-1.11655	FBgn0033302	Cyp6a14	UPSTREAM	578	asm
ovariole asymmetry	2L_18954436_SNP	2L	18954436	4.549e-05	0.3878	2.17316e-05	0.2748	5e-06	0.1918	SNP	0.247253	T	T	G	137	45	-0.215122	-0.4697	FBgn0032726	CG10621	UPSTREAM	5	asm
ovariole asymmetry	2L_18954436_SNP	2L	18954436	4.549e-05	0.3878	2.17316e-05	0.2748	5e-06	0.1918	SNP	0.247253	T	T	G	137	45	-0.215122	-0.4697	FBgn0265954	CR44741	UPSTREAM	148	asm
ovariole asymmetry	3L_19570901_SNP	3L	19570901	4.6241e-05	0.3894	2.05888e-05	0.272	8e-06	0.2105	SNP	0.025641	G	G	T	190	5	-0.568789	-1.2419	FBgn0005564	Shal	INTRON	0	asm
ovariole asymmetry	3R_1110571_SNP	3R	1110571	5.1933e-05	0.4073	2.50626e-05	0.2882	8e-06	0.2105	SNP	0.234973	T	T	C	140	43	-0.216719	-0.473186	FBgn0013576	mtd	INTRON	0	asm
ovariole asymmetry	2L_18954433_SNP	2L	18954433	5.2353e-05	0.4082	2.51688e-05	0.2882	6e-06	0.1997	SNP	0.236264	G	G	A	139	43	-0.216855	-0.473484	FBgn0032726	CG10621	UPSTREAM	2	asm
ovariole asymmetry	2L_18954433_SNP	2L	18954433	5.2353e-05	0.4082	2.51688e-05	0.2882	6e-06	0.1997	SNP	0.236264	G	G	A	139	43	-0.216855	-0.473484	FBgn0265954	CR44741	UPSTREAM	151	asm
ovariole asymmetry	3R_694170_SNP	3R	694170	5.4039e-05	0.4126	2.61697e-05	0.2882	4e-06	0.1918	SNP	0.126984	T	C	T	165	24	-0.270951	-0.591596	FBgn0003002	opa	INTRON	0	asm
ovariole asymmetry	3R_9758995_INS	3R	9758995	5.4419e-05	0.4126	3.74182e-05	0.3214	5e-06	0.1918	INS	0.103896	A	A	ATA	138	16	-0.321458	-0.701874					asm
ovariole asymmetry	2L_18962211_SNP	2L	18962211	5.7485e-05	0.4143	2.89633e-05	0.2975	5e-06	0.1918	SNP	0.0680628	A	A	C	178	13	-0.354458	-0.773925	FBgn0015772	Nak	INTRON	0	asm
ovariole asymmetry	2L_3971470_SNP	2L	3971470	6.1892e-05	0.4234	3.47976e-05	0.3145	9e-06	0.2105	SNP	0.0666667	T	T	C	168	12	-0.365119	-0.797203	FBgn0051774	fred	INTRON	0	asm
ovariole asymmetry	3R_10273765_SNP	3R	10273765	6.2269e-05	0.4249	4.31594e-05	0.3403	9e-06	0.2105	SNP	0.121053	T	T	C	167	23	-0.268644	-0.586558	FBgn0086901	cv-c	INTRON	0	asm
ovariole asymmetry	3R_10271429_SNP	3R	10271429	6.5349e-05	0.4333	3.30753e-05	0.3089	7e-06	0.2105	SNP	0.105263	A	A	T	170	20	-0.289632	-0.632385	FBgn0086901	cv-c	INTRON	0	asm
ovariole asymmetry	3R_8768377_SNP	3R	8768377	8.1375e-05	0.4401	3.92627e-05	0.3275	5e-06	0.1918	SNP	0.245989	T	T	A	141	46	0.206146	0.450101					asm
ovariole asymmetry	3R_25864147_SNP	3R	25864147	9.4009e-05	0.4565	6.82613e-05	0.3765	6e-06	0.1918	SNP	0.105263	G	G	T	170	20	0.278324	0.607693	FBgn0001281	janB	SYNONYMOUS_CODING	0	asm
ovariole asymmetry	3R_25864147_SNP	3R	25864147	9.4009e-05	0.4565	6.82613e-05	0.3765	6e-06	0.1918	SNP	0.105263	G	G	T	170	20	0.278324	0.607693	FBgn0001280	janA	DOWNSTREAM	197	asm
ovariole asymmetry	3R_25864147_SNP	3R	25864147	9.4009e-05	0.4565	6.82613e-05	0.3765	6e-06	0.1918	SNP	0.105263	G	G	T	170	20	0.278324	0.607693	FBgn0041102	ocn	UPSTREAM	695	asm
ovariole asymmetry	2L_18954116_SNP	2L	18954116	0.00010168	0.4698	5.02807e-05	0.346	9e-06	0.2105	SNP	0.0702703	A	A	T	172	13	-0.344537	-0.752264	FBgn0032726	CG10621	INTRON	0	asm
ovariole asymmetry	2L_18954116_SNP	2L	18954116	0.00010168	0.4698	5.02807e-05	0.346	9e-06	0.2105	SNP	0.0702703	A	A	T	172	13	-0.344537	-0.752264	FBgn0265954	CR44741	UPSTREAM	468	asm
ovariole asymmetry	2L_3971599_DEL	2L	3971599	0.00011389	0.4927	6.05789e-05	0.3603	9e-06	0.2105	DEL	0.145946	TAA	TAA	T	158	27	-0.246853	-0.53898	FBgn0051774	fred	INTRON	0	asm
ovariole asymmetry	2L_3971603_SNP	2L	3971603	0.00011879	0.5015	6.19978e-05	0.3637	1e-05	0.2105	SNP	0.137363	T	T	G	157	25	-0.254924	-0.556602	FBgn0051774	fred	INTRON	0	asm
ovariole asymmetry	3R_14922190_SNP	3R	14922190	0.00012242	0.5048	5.90721e-05	0.3575	1e-05	0.2105	SNP	0.149733	A	A	T	159	28	0.24329	0.5312	FBgn0016120	ATPsyn-d	DOWNSTREAM	197	asm
ovariole asymmetry	3R_14922190_SNP	3R	14922190	0.00012242	0.5048	5.90721e-05	0.3575	1e-05	0.2105	SNP	0.149733	A	A	T	159	28	0.24329	0.5312	FBgn0038679	CG6040	UPSTREAM	493	asm
ovariole asymmetry	3R_14921973_SNP	3R	14921973	0.00013964	0.5246	7.33888e-05	0.3786	7e-06	0.2105	SNP	0.148936	A	A	C	160	28	0.240183	0.524417	FBgn0016120	ATPsyn-d	DOWNSTREAM	183	asm
ovariole asymmetry	3R_14921973_SNP	3R	14921973	0.00013964	0.5246	7.33888e-05	0.3786	7e-06	0.2105	SNP	0.148936	A	A	C	160	28	0.240183	0.524417	FBgn0038679	CG6040	UPSTREAM	710	asm

## Sheet: Table S9
Trait	Variant	Chromosome	Position	P-value1	FDR1	P-value2	FDR2	P-value3	FDR3	Variant Type	MAF	Reference Allele	Major Allele	Minor Allele	Major allele count	Minor allele count	Effect Size	Normalized Effect Size	Flybase ID	Gene	Variant Location	Distance from gene	Trait abbreviation
ovariole number CVE	3R_5893350_SNP	3R	5893350	8.65738e-09	0.0008	8.6213e-09	0.0008	2.52452e-09	0.0002	SNP	0.0104712	G	G	A	189	2	-4.70315	-2.77636	FBgn0053783	CG33783	DOWNSTREAM	61	ovn_cve
ovariole number CVE	3R_5893350_SNP	3R	5893350	8.65738e-09	0.0008	8.6213e-09	0.0008	2.52452e-09	0.0002	SNP	0.0104712	G	G	A	189	2	-4.70315	-2.77636	FBgn0053784	CG33784	UPSTREAM	277	ovn_cve
ovariole number CVE	3L_12997310_SNP	3L	12997310	9.63199e-09	0.0008	9.59368e-09	0.0008	2.18517e-09	0.0002	SNP	0.010101	T	T	G	196	2	-4.6887	-2.76783			INTERGENIC		ovn_cve
ovariole number CVE	2R_3813482_SNP	2R	3813482	9.75114e-09	0.0008	9.71113e-09	0.0008	2.04508e-09	0.0002	SNP	0.0100503	A	A	G	197	2	-4.68703	-2.76684	FBgn0033234	CG8791	UPSTREAM	676	ovn_cve
ovariole number CVE	2R_3813482_SNP	2R	3813482	9.75114e-09	0.0008	9.71113e-09	0.0008	2.04508e-09	0.0002	SNP	0.0100503	A	A	G	197	2	-4.68703	-2.76684	FBgn0033233	Kdm4A	UPSTREAM	989	ovn_cve
ovariole number CVE	2L_18958450_SNP	2L	18958450	9.82509e-09	0.0008	9.78695e-09	0.0008	2.61393e-09	0.0002	SNP	0.0101523	G	G	A	195	2	-4.68628	-2.7664	FBgn0015772	Nak	SYNONYMOUS_CODING	0	ovn_cve
ovariole number CVE	3R_5924877_SNP	3R	5924877	9.82342e-09	0.0008	9.78304e-09	0.0008	2.14806e-09	0.0002	SNP	0.0100503	T	T	G	197	2	-4.68609	-2.76629	FBgn0263413	CR43459	EXON	0	ovn_cve
ovariole number CVE	3R_5924877_SNP	3R	5924877	9.82342e-09	0.0008	9.78304e-09	0.0008	2.14806e-09	0.0002	SNP	0.0100503	T	T	G	197	2	-4.68609	-2.76629	FBgn0262419	mir-277	UPSTREAM	867	ovn_cve
ovariole number CVE	3L_12998662_SNP	3L	12998662	9.9297e-09	0.0008	9.88298e-09	0.0008	3.66598e-09	0.0002	SNP	0.0104712	G	G	T	189	2	-4.68579	-2.76611			INTERGENIC		ovn_cve
ovariole number CVE	2R_19530863_SNP	2R	19530863	9.87446e-09	0.0008	9.83388e-09	0.0008	2.15751e-09	0.0002	SNP	0.0100503	C	C	G	197	2	-4.68543	-2.7659	FBgn0004795	retn	INTRON	0	ovn_cve
ovariole number CVE	2R_3817846_SNP	2R	3817846	9.97548e-09	0.0008	9.93435e-09	0.0008	2.20225e-09	0.0002	SNP	0.0100503	G	G	A	197	2	-4.68414	-2.76513	FBgn0033234	CG8791	DOWNSTREAM	419	ovn_cve
ovariole number CVE	2R_3817846_SNP	2R	3817846	9.97548e-09	0.0008	9.93435e-09	0.0008	2.20225e-09	0.0002	SNP	0.0100503	G	G	A	197	2	-4.68414	-2.76513	FBgn0023171	rnh1	DOWNSTREAM	713	ovn_cve
ovariole number CVE	2R_3817846_SNP	2R	3817846	9.97548e-09	0.0008	9.93435e-09	0.0008	2.20225e-09	0.0002	SNP	0.0100503	G	G	A	197	2	-4.68414	-2.76513	FBgn0050381	CG30381	SYNONYMOUS_CODING	0	ovn_cve
ovariole number CVE	3L_11830770_SNP	3L	11830770	1.00815e-08	0.0008	1.00401e-08	0.0008	2.42991e-09	0.0002	SNP	0.010101	C	C	A	196	2	-4.68291	-2.76441	FBgn0262366	CG43064	UPSTREAM	949	ovn_cve
ovariole number CVE	3R_5919515_SNP	3R	5919515	1.01095e-08	0.0008	1.00643e-08	0.0008	2.33988e-09	0.0002	SNP	0.010101	T	T	C	196	2	-4.6826	-2.76423	FBgn0263413	CR43459	EXON	0	ovn_cve
ovariole number CVE	3R_26987970_SNP	3R	26987970	1.01026e-08	0.0008	1.00618e-08	0.0008	2.26741e-09	0.0002	SNP	0.0100503	A	A	G	197	2	-4.68251	-2.76418	FBgn0086704	stops	INTRON	0	ovn_cve
ovariole number CVE	3R_26987970_SNP	3R	26987970	1.01026e-08	0.0008	1.00618e-08	0.0008	2.26741e-09	0.0002	SNP	0.0100503	A	A	G	197	2	-4.68251	-2.76418	FBgn0013973	Gycbeta100B	INTRON	0	ovn_cve
ovariole number CVE	3R_27001572_MNP	3R	27001572	1.01187e-08	0.0008	1.00774e-08	0.0008			MNP	0.01	TCA	TCA	AAG	198	2	-4.6822	-2.76399		Gycbeta100B	INTRON	0	ovn_cve
ovariole number CVE	2R_11307298_SNP	2R	11307298	1.01187e-08	0.0008	1.00774e-08	0.0008	2.05797e-09	0.0002	SNP	0.01	T	T	A	198	2	-4.6822	-2.76399	FBgn0263980	CG43729	INTRON	0	ovn_cve
ovariole number CVE	3L_7440533_SNP	3L	7440533	1.01187e-08	0.0008	1.00774e-08	0.0008	2.05797e-09	0.0002	SNP	0.01	G	G	A	198	2	-4.6822	-2.76399	FBgn0259935	CG42458	INTRON	0	ovn_cve
ovariole number CVE	3R_26990123_SNP	3R	26990123	1.01187e-08	0.0008	1.00774e-08	0.0008	2.05797e-09	0.0002	SNP	0.01	G	G	A	198	2	-4.6822	-2.76399	FBgn0086704	stops	INTRON	0	ovn_cve
ovariole number CVE	3R_26990123_SNP	3R	26990123	1.01187e-08	0.0008	1.00774e-08	0.0008	2.05797e-09	0.0002	SNP	0.01	G	G	A	198	2	-4.6822	-2.76399	FBgn0013973	Gycbeta100B	INTRON	0	ovn_cve
ovariole number CVE	3L_13001620_SNP	3L	13001620	1.01476e-08	0.0008	1.0106e-08	0.0008	2.213e-09	0.0002	SNP	0.0100503	C	C	G	197	2	-4.68195	-2.76385	FBgn0036330	CG11263	DOWNSTREAM	639	ovn_cve
ovariole number CVE	3L_13001620_SNP	3L	13001620	1.01476e-08	0.0008	1.0106e-08	0.0008	2.213e-09	0.0002	SNP	0.0100503	C	C	G	197	2	-4.68195	-2.76385	FBgn0036332	CG11261	DOWNSTREAM	879	ovn_cve
ovariole number CVE	3L_13001834_SNP	3L	13001834	1.01476e-08	0.0008	1.0106e-08	0.0008	2.213e-09	0.0002	SNP	0.0100503	G	G	T	197	2	-4.68195	-2.76385	FBgn0036332	CG11261	DOWNSTREAM	665	ovn_cve
ovariole number CVE	3L_13001834_SNP	3L	13001834	1.01476e-08	0.0008	1.0106e-08	0.0008	2.213e-09	0.0002	SNP	0.0100503	G	G	T	197	2	-4.68195	-2.76385	FBgn0036330	CG11263	DOWNSTREAM	853	ovn_cve
ovariole number CVE	3L_13001890_SNP	3L	13001890	1.01476e-08	0.0008	1.0106e-08	0.0008	2.213e-09	0.0002	SNP	0.0100503	T	T	G	197	2	-4.68195	-2.76385	FBgn0036332	CG11261	DOWNSTREAM	609	ovn_cve
ovariole number CVE	3L_13001890_SNP	3L	13001890	1.01476e-08	0.0008	1.0106e-08	0.0008	2.213e-09	0.0002	SNP	0.0100503	T	T	G	197	2	-4.68195	-2.76385	FBgn0036330	CG11263	DOWNSTREAM	909	ovn_cve
ovariole number CVE	3L_13001944_SNP	3L	13001944	1.01476e-08	0.0008	1.0106e-08	0.0008	2.213e-09	0.0002	SNP	0.0100503	C	C	G	197	2	-4.68195	-2.76385	FBgn0036332	CG11261	DOWNSTREAM	555	ovn_cve
ovariole number CVE	3L_13001944_SNP	3L	13001944	1.01476e-08	0.0008	1.0106e-08	0.0008	2.213e-09	0.0002	SNP	0.0100503	C	C	G	197	2	-4.68195	-2.76385	FBgn0036330	CG11263	DOWNSTREAM	963	ovn_cve
ovariole number CVE	3L_13002315_SNP	3L	13002315	1.01476e-08	0.0008	1.0106e-08	0.0008	2.213e-09	0.0002	SNP	0.0100503	C	C	T	197	2	-4.68195	-2.76385	FBgn0036332	CG11261	DOWNSTREAM	184	ovn_cve
ovariole number CVE	3L_13009597_SNP	3L	13009597	1.01476e-08	0.0008	1.0106e-08	0.0008	2.213e-09	0.0002	SNP	0.0100503	A	A	T	197	2	-4.68195	-2.76385	FBgn0036335	mRpL20	DOWNSTREAM	652	ovn_cve
ovariole number CVE	3L_13009675_SNP	3L	13009675	1.01476e-08	0.0008	1.0106e-08	0.0008	2.213e-09	0.0002	SNP	0.0100503	C	C	A	197	2	-4.68195	-2.76385	FBgn0036335	mRpL20	DOWNSTREAM	574	ovn_cve
ovariole number CVE	3L_13010475_SNP	3L	13010475	1.01476e-08	0.0008	1.0106e-08	0.0008	2.213e-09	0.0002	SNP	0.0100503	G	G	C	197	2	-4.68195	-2.76385	FBgn0036334	CG11267	DOWNSTREAM	472	ovn_cve
ovariole number CVE	3L_13010475_SNP	3L	13010475	1.01476e-08	0.0008	1.0106e-08	0.0008	2.213e-09	0.0002	SNP	0.0100503	G	G	C	197	2	-4.68195	-2.76385	FBgn0266994	CR45445	DOWNSTREAM	940	ovn_cve
ovariole number CVE	3L_13030039_SNP	3L	13030039	1.01476e-08	0.0008	1.0106e-08	0.0008	2.213e-09	0.0002	SNP	0.0100503	C	C	T	197	2	-4.68195	-2.76385	FBgn0083978	CG17672	DOWNSTREAM	435	ovn_cve
ovariole number CVE	3L_13009675_SNP	3L	13009675	1.01476e-08	0.0008	1.0106e-08	0.0008	2.213e-09	0.0002	SNP	0.0100503	C	C	A	197	2	-4.68195	-2.76385	FBgn0036334	CG11267	INTRON	0	ovn_cve
ovariole number CVE	3L_13010475_SNP	3L	13010475	1.01476e-08	0.0008	1.0106e-08	0.0008	2.213e-09	0.0002	SNP	0.0100503	G	G	C	197	2	-4.68195	-2.76385	FBgn0036335	mRpL20	INTRON	0	ovn_cve
ovariole number CVE	3L_13023575_SNP	3L	13023575	1.01476e-08	0.0008	1.0106e-08	0.0008	2.213e-09	0.0002	SNP	0.0100503	A	A	C	197	2	-4.68195	-2.76385	FBgn0083978	CG17672	INTRON	0	ovn_cve
ovariole number CVE	3L_13031800_SNP	3L	13031800	1.01476e-08	0.0008	1.0106e-08	0.0008	2.213e-09	0.0002	SNP	0.0100503	T	T	C	197	2	-4.68195	-2.76385	FBgn0036340	SRm160	INTRON	0	ovn_cve
ovariole number CVE	3L_13001834_SNP	3L	13001834	1.01476e-08	0.0008	1.0106e-08	0.0008	2.213e-09	0.0002	SNP	0.0100503	G	G	T	197	2	-4.68195	-2.76385	FBgn0036331	CG14117	NON_SYNONYMOUS_CODING	0	ovn_cve
ovariole number CVE	3L_13001890_SNP	3L	13001890	1.01476e-08	0.0008	1.0106e-08	0.0008	2.213e-09	0.0002	SNP	0.0100503	T	T	G	197	2	-4.68195	-2.76385	FBgn0036331	CG14117	NON_SYNONYMOUS_CODING	0	ovn_cve
ovariole number CVE	3L_13001944_SNP	3L	13001944	1.01476e-08	0.0008	1.0106e-08	0.0008	2.213e-09	0.0002	SNP	0.0100503	C	C	G	197	2	-4.68195	-2.76385	FBgn0036331	CG14117	NON_SYNONYMOUS_CODING	0	ovn_cve
ovariole number CVE	3L_13003655_SNP	3L	13003655	1.01476e-08	0.0008	1.0106e-08	0.0008	2.213e-09	0.0002	SNP	0.0100503	T	T	A	197	2	-4.68195	-2.76385	FBgn0036332	CG11261	NON_SYNONYMOUS_CODING	0	ovn_cve
ovariole number CVE	3L_13007204_SNP	3L	13007204	1.01476e-08	0.0008	1.0106e-08	0.0008	2.213e-09	0.0002	SNP	0.0100503	G	G	C	197	2	-4.68195	-2.76385	FBgn0036333	MICAL-like	NON_SYNONYMOUS_CODING	0	ovn_cve
ovariole number CVE	3L_13007214_SNP	3L	13007214	1.01476e-08	0.0008	1.0106e-08	0.0008	2.213e-09	0.0002	SNP	0.0100503	C	C	G	197	2	-4.68195	-2.76385	FBgn0036333	MICAL-like	NON_SYNONYMOUS_CODING	0	ovn_cve
ovariole number CVE	3L_13007271_SNP	3L	13007271	1.01476e-08	0.0008	1.0106e-08	0.0008	2.213e-09	0.0002	SNP	0.0100503	A	A	G	197	2	-4.68195	-2.76385	FBgn0036333	MICAL-like	NON_SYNONYMOUS_CODING	0	ovn_cve
ovariole number CVE	3L_13030039_SNP	3L	13030039	1.01476e-08	0.0008	1.0106e-08	0.0008	2.213e-09	0.0002	SNP	0.0100503	C	C	T	197	2	-4.68195	-2.76385	FBgn0036340	SRm160	START_GAINED	0	ovn_cve
ovariole number CVE	3L_13000737_SNP	3L	13000737	1.01476e-08	0.0008	1.0106e-08	0.0008	2.213e-09	0.0002	SNP	0.0100503	T	T	A	197	2	-4.68195	-2.76385	FBgn0036330	CG11263	SYNONYMOUS_CODING	0	ovn_cve
ovariole number CVE	3L_13009597_SNP	3L	13009597	1.01476e-08	0.0008	1.0106e-08	0.0008	2.213e-09	0.0002	SNP	0.0100503	A	A	T	197	2	-4.68195	-2.76385	FBgn0036334	CG11267	SYNONYMOUS_CODING	0	ovn_cve
ovariole number CVE	3L_12999389_SNP	3L	12999389	1.01476e-08	0.0008	1.0106e-08	0.0008	2.213e-09	0.0002	SNP	0.0100503	A	A	C	197	2	-4.68195	-2.76385	FBgn0036330	CG11263	UPSTREAM	528	ovn_cve
ovariole number CVE	3L_13000737_SNP	3L	13000737	1.01476e-08	0.0008	1.0106e-08	0.0008	2.213e-09	0.0002	SNP	0.0100503	T	T	A	197	2	-4.68195	-2.76385	FBgn0036331	CG14117	UPSTREAM	648	ovn_cve
ovariole number CVE	3L_13008639_SNP	3L	13008639	1.01476e-08	0.0008	1.0106e-08	0.0008	2.213e-09	0.0002	SNP	0.0100503	A	A	G	197	2	-4.68195	-2.76385	FBgn0036333	MICAL-like	UPSTREAM	207	ovn_cve
ovariole number CVE	3L_13008639_SNP	3L	13008639	1.01476e-08	0.0008	1.0106e-08	0.0008	2.213e-09	0.0002	SNP	0.0100503	A	A	G	197	2	-4.68195	-2.76385	FBgn0036334	CG11267	UPSTREAM	511	ovn_cve
ovariole number CVE	3L_13010475_SNP	3L	13010475	1.01476e-08	0.0008	1.0106e-08	0.0008	2.213e-09	0.0002	SNP	0.0100503	G	G	C	197	2	-4.68195	-2.76385	FBgn0036336	ste14	UPSTREAM	891	ovn_cve
ovariole number CVE	3L_13002315_SNP	3L	13002315	1.01476e-08	0.0008	1.0106e-08	0.0008	2.213e-09	0.0002	SNP	0.0100503	C	C	T	197	2	-4.68195	-2.76385	FBgn0036331	CG14117	UTR_3_PRIME	0	ovn_cve
ovariole number CVE	3L_13001620_SNP	3L	13001620	1.01476e-08	0.0008	1.0106e-08	0.0008	2.213e-09	0.0002	SNP	0.0100503	C	C	G	197	2	-4.68195	-2.76385	FBgn0036331	CG14117	UTR_5_PRIME	0	ovn_cve
ovariole number CVE	3L_12998698_SNP	3L	12998698	1.01827e-08	0.0008	1.01391e-08	0.0008	2.44094e-09	0.0002	SNP	0.010101	T	T	G	196	2	-4.68166	-2.76367			INTERGENIC		ovn_cve
ovariole number CVE	3L_12998702_SNP	3L	12998702	1.01827e-08	0.0008	1.01391e-08	0.0008	2.44094e-09	0.0002	SNP	0.010101	A	A	G	196	2	-4.68166	-2.76367			INTERGENIC		ovn_cve
ovariole number CVE	3L_13025177_SNP	3L	13025177	1.03621e-08	0.0008	1.03164e-08	0.0008	2.73899e-09	0.0002	SNP	0.0102041	A	A	G	194	2	-4.67969	-2.76251	FBgn0266650	CR45157	DOWNSTREAM	319	ovn_cve
ovariole number CVE	3L_13025177_SNP	3L	13025177	1.03621e-08	0.0008	1.03164e-08	0.0008	2.73899e-09	0.0002	SNP	0.0102041	A	A	G	194	2	-4.67969	-2.76251	FBgn0083978	CG17672	INTRON	0	ovn_cve
ovariole number CVE	3L_13013064_SNP	3L	13013064	1.04227e-08	0.0008	1.03791e-08	0.0008	2.83074e-09	0.0002	SNP	0.0102041	A	A	G	194	2	-4.67892	-2.76205	FBgn0036336	ste14	DOWNSTREAM	277	ovn_cve
ovariole number CVE	3L_13013064_SNP	3L	13013064	1.04227e-08	0.0008	1.03791e-08	0.0008	2.83074e-09	0.0002	SNP	0.0102041	A	A	G	194	2	-4.67892	-2.76205	FBgn0036337	AdenoK	DOWNSTREAM	18	ovn_cve
ovariole number CVE	3L_13013064_SNP	3L	13013064	1.04227e-08	0.0008	1.03791e-08	0.0008	2.83074e-09	0.0002	SNP	0.0102041	A	A	G	194	2	-4.67892	-2.76205	FBgn0266994	CR45445	UPSTREAM	854	ovn_cve
ovariole number CVE	3R_26986396_SNP	3R	26986396	1.04172e-08	0.0008	1.0375e-08	0.0008	2.46945e-09	0.0002	SNP	0.010101	T	T	C	196	2	-4.67872	-2.76194	FBgn0013973	Gycbeta100B	INTRON	0	ovn_cve
ovariole number CVE	3R_26986396_SNP	3R	26986396	1.04172e-08	0.0008	1.0375e-08	0.0008	2.46945e-09	0.0002	SNP	0.010101	T	T	C	196	2	-4.67872	-2.76194	FBgn0086704	stops	INTRON	0	ovn_cve
ovariole number CVE	3L_13015653_SNP	3L	13015653	1.04445e-08	0.0008	1.03979e-08	0.0008	2.4102e-09	0.0002	SNP	0.010101	T	T	C	196	2	-4.67844	-2.76177	FBgn0036337	AdenoK	START_GAINED	0	ovn_cve
ovariole number CVE	3L_13015653_SNP	3L	13015653	1.04445e-08	0.0008	1.03979e-08	0.0008	2.4102e-09	0.0002	SNP	0.010101	T	T	C	196	2	-4.67844	-2.76177	FBgn0260441	RpS12	UPSTREAM	799	ovn_cve
ovariole number CVE	3L_12999857_INS	3L	12999857	1.05762e-08	0.0008	1.05269e-08	0.0008	2.73043e-09	0.0002	INS	0.0102041	A	A	AGTTCATA	194	2	-4.67711	-2.76099	FBgn0036330	CG11263	UPSTREAM	59	ovn_cve
ovariole number CVE	3L_2701861_SNP	3L	2701861	1.05943e-08	0.0008	1.0552e-08	0.0008	2.26037e-09	0.0002	SNP	0.0100503	A	A	C	197	2	-4.67645	-2.76059	FBgn0264606	Fife	INTRON	0	ovn_cve
ovariole number CVE	3L_13000929_SNP	3L	13000929	1.06272e-08	0.0008	1.05845e-08	0.0008	2.43128e-09	0.0002	SNP	0.010101	C	C	T	196	2	-4.67617	-2.76043	FBgn0036331	CG14117	UPSTREAM	456	ovn_cve
ovariole number CVE	3L_13000929_SNP	3L	13000929	1.06272e-08	0.0008	1.05845e-08	0.0008	2.43128e-09	0.0002	SNP	0.010101	C	C	T	196	2	-4.67617	-2.76043	FBgn0036330	CG11263	UTR_3_PRIME	0	ovn_cve
ovariole number CVE	3R_5893509_SNP	3R	5893509	1.06901e-08	0.0008	1.0646e-08	0.0008	1.75048e-09	0.0002	SNP	0.010101	C	C	T	196	2	-4.67543	-2.76	FBgn0053783	CG33783	DOWNSTREAM	220	ovn_cve
ovariole number CVE	3R_5893509_SNP	3R	5893509	1.06901e-08	0.0008	1.0646e-08	0.0008	1.75048e-09	0.0002	SNP	0.010101	C	C	T	196	2	-4.67543	-2.76	FBgn0053784	CG33784	UPSTREAM	118	ovn_cve
ovariole number CVE	3L_12998697_SNP	3L	12998697	1.11183e-08	0.0008	1.10701e-08	0.0008	1.91256e-09	0.0002	SNP	0.0101523	A	A	T	195	2	-4.67056	-2.75712			INTERGENIC		ovn_cve
ovariole number CVE	2R_3812594_DEL	2R	3812594	1.1316e-08	0.0008	1.12683e-08	0.0008	2.02504e-09	0.0002	DEL	0.0105263	GTACTG	GTACTG	G	188	2	-4.66918	-2.7563	FBgn0033233	Kdm4A	UPSTREAM	102	ovn_cve
ovariole number CVE	3L_13001544_SNP	3L	13001544	1.17121e-08	0.0008	1.16643e-08	0.0008	1.94855e-09	0.0002	SNP	0.0101523	G	G	T	195	2	-4.66387	-2.75317	FBgn0036330	CG11263	DOWNSTREAM	563	ovn_cve
ovariole number CVE	3L_13001544_SNP	3L	13001544	1.17121e-08	0.0008	1.16643e-08	0.0008	1.94855e-09	0.0002	SNP	0.0101523	G	G	T	195	2	-4.66387	-2.75317	FBgn0036332	CG11261	DOWNSTREAM	955	ovn_cve
ovariole number CVE	3L_13001544_SNP	3L	13001544	1.17121e-08	0.0008	1.16643e-08	0.0008	1.94855e-09	0.0002	SNP	0.0101523	G	G	T	195	2	-4.66387	-2.75317	FBgn0036331	CG14117	UTR_5_PRIME	0	ovn_cve
ovariole number CVE	3L_13001499_SNP	3L	13001499	1.22597e-08	0.0008	1.2212e-08	0.0008	3.87301e-09	0.0002	SNP	0.0107527	T	T	C	184	2	-4.6594	-2.75053	FBgn0036330	CG11263	DOWNSTREAM	518	ovn_cve
ovariole number CVE	3L_13001499_SNP	3L	13001499	1.22597e-08	0.0008	1.2212e-08	0.0008	3.87301e-09	0.0002	SNP	0.0107527	T	T	C	184	2	-4.6594	-2.75053	FBgn0036332	CG11261	DOWNSTREAM	1000	ovn_cve
ovariole number CVE	3L_13001499_SNP	3L	13001499	1.22597e-08	0.0008	1.2212e-08	0.0008	3.87301e-09	0.0002	SNP	0.0107527	T	T	C	184	2	-4.6594	-2.75053	FBgn0036331	CG14117	UTR_5_PRIME	0	ovn_cve
ovariole number CVE	3L_13001984_SNP	3L	13001984	1.32079e-08	0.0008	1.31642e-08	0.0009	1.65963e-09	0.0002	SNP	0.0123457	T	T	C	160	2	-4.6535	-2.74705	FBgn0036332	CG11261	DOWNSTREAM	515	ovn_cve
ovariole number CVE	3L_13001984_SNP	3L	13001984	1.32079e-08	0.0008	1.31642e-08	0.0009	1.65963e-09	0.0002	SNP	0.0123457	T	T	C	160	2	-4.6535	-2.74705	FBgn0036331	CG14117	INTRON	0	ovn_cve
ovariole number CVE	3L_13001488_SNP	3L	13001488	1.43441e-08	0.0009	1.42833e-08	0.0009	3.64354e-09	0.0002	SNP	0.0108108	T	T	A	183	2	-4.63937	-2.73871	FBgn0036330	CG11263	DOWNSTREAM	507	ovn_cve
ovariole number CVE	3L_13001488_SNP	3L	13001488	1.43441e-08	0.0009	1.42833e-08	0.0009	3.64354e-09	0.0002	SNP	0.0108108	T	T	A	183	2	-4.63937	-2.73871	FBgn0036331	CG14117	UTR_5_PRIME	0	ovn_cve
ovariole number CVE	X_21637736_SNP	X	21637736	1.87484e-07	0.0055	1.86997e-07	0.0056	3.91577e-08	0.0011	SNP	0.010989	A	A	G	180	2	-4.29122	-2.53319			INTERGENIC		ovn_cve
ovariole number CVE	3R_9047949_SNP	3R	9047949	1.91881e-07	0.0055	1.90374e-07	0.0056	4.07395e-08	0.0011	SNP	0.0101523	A	A	T	195	2	-4.28686	-2.53061	FBgn0000024	Ace	DOWNSTREAM	724	ovn_cve
ovariole number CVE	3R_10246269_SNP	3R	10246269	1.92294e-07	0.0055	1.90782e-07	0.0056	3.90294e-08	0.0011	SNP	0.0100503	C	C	T	197	2	-4.28633	-2.5303	FBgn0086901	cv-c	INTRON	0	ovn_cve
ovariole number CVE	3R_10246269_SNP	3R	10246269	1.92294e-07	0.0055	1.90782e-07	0.0056	3.90294e-08	0.0011	SNP	0.0100503	C	C	T	197	2	-4.28633	-2.5303	FBgn0085417	natalisin	NON_SYNONYMOUS_CODING	0	ovn_cve
ovariole number CVE	3L_1826074_DEL	3L	1826074	1.954e-07	0.0055	1.93864e-07	0.0056	5.63771e-08	0.0012	DEL	0.0102564	GAAGAATGTTTTTAGT	GAAGAATGTTTTTAGT	G	193	2	-4.28449	-2.52922	FBgn0035279	Cpr62Ba	INTRON	0	ovn_cve
ovariole number CVE	3R_9073756_SNP	3R	9073756	1.97247e-07	0.0055	1.9565e-07	0.0056	4.50325e-08	0.0012	SNP	0.0101523	G	G	A	195	2	-4.28296	-2.52831	FBgn0000024	Ace	INTRON	0	ovn_cve
ovariole number CVE	3R_9075847_SNP	3R	9075847	1.99244e-07	0.0055	1.9768e-07	0.0056	4.14667e-08	0.0011	SNP	0.010101	C	C	G	196	2	-4.28138	-2.52738	FBgn0000024	Ace	INTRON	0	ovn_cve
ovariole number CVE	3R_9036329_SNP	3R	9036329	2.02029e-07	0.0055	2.00556e-07	0.0056	3.75197e-08	0.0011	SNP	0.0103093	T	T	G	192	2	-4.27977	-2.52643	FBgn0038126	CG8483	INTRON	0	ovn_cve
ovariole number CVE	3R_18012851_SNP	3R	18012851	2.01747e-07	0.0055	2.00136e-07	0.0056	5.72151e-08	0.0012	SNP	0.0100503	T	T	A	197	2	-4.27951	-2.52627	FBgn0051163	SKIP	INTRON	0	ovn_cve
ovariole number CVE	X_12639760_SNP	X	12639760	2.00565e-07	0.0055	2.00154e-07	0.0056	3.27485e-08	0.0009	SNP	0.0100503	G	G	A	197	2	-4.27949	-2.52626	FBgn0030418	CG4004	INTRON	0	ovn_cve
ovariole number CVE	3R_18775112_SNP	3R	18775112	2.06417e-07	0.0055	2.05925e-07	0.0056	1.56824e-07	0.0016	SNP	0.0111111	T	T	A	178	2	-4.27772	-2.52522	FBgn0017590	klg	INTRON	0	ovn_cve
ovariole number CVE	3R_18052054_SNP	3R	18052054	2.05634e-07	0.0055	2.03994e-07	0.0056	5.87895e-08	0.0012	SNP	0.010101	C	A	C	196	2	-4.27689	-2.52473	FBgn0051163	SKIP	INTRON	0	ovn_cve
ovariole number CVE	3L_1775258_SNP	3L	1775258	2.07127e-07	0.0055	2.05482e-07	0.0056	5.52917e-08	0.0012	SNP	0.01	T	T	A	198	2	-4.27563	-2.52399	FBgn0265451	CR44351	DOWNSTREAM	150	ovn_cve
ovariole number CVE	3L_1777647_SNP	3L	1777647	2.07127e-07	0.0055	2.05482e-07	0.0056	5.52917e-08	0.0012	SNP	0.01	T	T	C	198	2	-4.27563	-2.52399	FBgn0027903	CG12018	DOWNSTREAM	628	ovn_cve
ovariole number CVE	3L_1777647_SNP	3L	1777647	2.07127e-07	0.0055	2.05482e-07	0.0056	5.52917e-08	0.0012	SNP	0.01	T	T	C	198	2	-4.27563	-2.52399	FBgn0250789	alpha-Spec	DOWNSTREAM	838	ovn_cve
ovariole number CVE	3L_1807026_SNP	3L	1807026	2.07127e-07	0.0055	2.05482e-07	0.0056	5.52917e-08	0.0012	SNP	0.01	T	T	A	198	2	-4.27563	-2.52399	FBgn0261562	CG42676	DOWNSTREAM	106	ovn_cve
ovariole number CVE	3L_1760933_SNP	3L	1760933	2.07127e-07	0.0055	2.05482e-07	0.0056	5.52917e-08	0.0012	SNP	0.01	A	A	G	198	2	-4.27563	-2.52399	FBgn0013811	Dhc62B	INTRON	0	ovn_cve
ovariole number CVE	3R_18013665_SNP	3R	18013665	2.07127e-07	0.0055	2.05482e-07	0.0056	5.52917e-08	0.0012	SNP	0.01	A	A	G	198	2	-4.27563	-2.52399	FBgn0051163	SKIP	INTRON	0	ovn_cve
ovariole number CVE	3R_18014642_SNP	3R	18014642	2.07127e-07	0.0055	2.05482e-07	0.0056	5.52917e-08	0.0012	SNP	0.01	C	C	T	198	2	-4.27563	-2.52399	FBgn0051163	SKIP	INTRON	0	ovn_cve
ovariole number CVE	X_8892208_SNP	X	8892208	2.07127e-07	0.0055	2.05482e-07	0.0056	5.52917e-08	0.0012	SNP	0.01	C	C	A	198	2	-4.27563	-2.52399	FBgn0261549	rdgA	INTRON	0	ovn_cve
ovariole number CVE	X_8892208_SNP	X	8892208	2.07127e-07	0.0055	2.05482e-07	0.0056	5.52917e-08	0.0012	SNP	0.01	C	C	A	198	2	-4.27563	-2.52399	FBgn0264384	CR43836	INTRON	0	ovn_cve
ovariole number CVE	3L_1800217_SNP	3L	1800217	2.07127e-07	0.0055	2.05482e-07	0.0056	5.52917e-08	0.0012	SNP	0.01	G	G	A	198	2	-4.27563	-2.52399	FBgn0067864	Patj	NON_SYNONYMOUS_CODING	0	ovn_cve
ovariole number CVE	3L_1768010_SNP	3L	1768010	2.07127e-07	0.0055	2.05482e-07	0.0056	5.52917e-08	0.0012	SNP	0.01	G	G	A	198	2	-4.27563	-2.52399	FBgn0013811	Dhc62B	SYNONYMOUS_CODING	0	ovn_cve
ovariole number CVE	3L_1777647_SNP	3L	1777647	2.07127e-07	0.0055	2.05482e-07	0.0056	5.52917e-08	0.0012	SNP	0.01	T	T	C	198	2	-4.27563	-2.52399	FBgn0035272	mRpL46	SYNONYMOUS_CODING	0	ovn_cve
ovariole number CVE	3L_1775258_SNP	3L	1775258	2.07127e-07	0.0055	2.05482e-07	0.0056	5.52917e-08	0.0012	SNP	0.01	T	T	A	198	2	-4.27563	-2.52399	FBgn0035270	CG13933	UPSTREAM	111	ovn_cve
ovariole number CVE	3L_1775258_SNP	3L	1775258	2.07127e-07	0.0055	2.05482e-07	0.0056	5.52917e-08	0.0012	SNP	0.01	T	T	A	198	2	-4.27563	-2.52399	FBgn0027903	CG12018	UPSTREAM	375	ovn_cve
ovariole number CVE	3L_1777647_SNP	3L	1777647	2.07127e-07	0.0055	2.05482e-07	0.0056	5.52917e-08	0.0012	SNP	0.01	T	T	C	198	2	-4.27563	-2.52399	FBgn0035271	CG2021	UPSTREAM	236	ovn_cve
ovariole number CVE	3L_1807026_SNP	3L	1807026	2.07127e-07	0.0055	2.05482e-07	0.0056	5.52917e-08	0.0012	SNP	0.01	T	T	A	198	2	-4.27563	-2.52399	FBgn0267246	CR45686	UPSTREAM	94	ovn_cve
ovariole number CVE	3L_1807026_SNP	3L	1807026	2.07127e-07	0.0055	2.05482e-07	0.0056	5.52917e-08	0.0012	SNP	0.01	T	T	A	198	2	-4.27563	-2.52399	FBgn0267247	CR45687	UPSTREAM	520	ovn_cve
ovariole number CVE	2L_888254_SNP	2L	888254	2.07127e-07	0.0055	2.05482e-07	0.0056	5.52917e-08	0.0012	SNP	0.01	T	T	C	198	2	-4.27563	-2.52399			INTERGENIC		ovn_cve
ovariole number CVE	3L_1089521_DEL	3L	1089521	2.08724e-07	0.0055	2.07044e-07	0.0056	5.99726e-08	0.0012	DEL	0.0100503	CGATGTTAGCCAATATGGATGACATGAATTTTCCGTGTGCACTTTTCTTCTTTTGC	CGATGTTAGCCAATATGGATGACATGAATTTTCCGTGTGCACTTTTCTTCTTTTGC	C	197	2	-4.27466	-2.52341	FBgn0004870	bab1	INTRON	0	ovn_cve
ovariole number CVE	2L_10653072_SNP	2L	10653072	2.11643e-07	0.0055	2.11319e-07	0.0056	4.20185e-08	0.0011	SNP	0.0103627	G	G	A	191	2	-4.27241	-2.52208	FBgn0032276	CG17098	NON_SYNONYMOUS_CODING	0	ovn_cve
ovariole number CVE	X_5401139_DEL	X	5401139	2.12792e-07	0.0055	2.11065e-07	0.0056	6.44937e-08	0.0013	DEL	0.010101	CC	CC	C	196	2	-4.27202	-2.52185	FBgn0267075	CR45519	EXON	0	ovn_cve
ovariole number CVE	3R_18771942_SNP	3R	18771942	2.12713e-07	0.0055	2.1224e-07	0.0056	6.89136e-08	0.0013	SNP	0.0102041	A	A	G	194	2	-4.27144	-2.52151	FBgn0017590	klg	INTRON	0	ovn_cve
ovariole number CVE	3L_13642286_SNP	3L	13642286	2.1526e-07	0.0055	2.14793e-07	0.0056	7.79204e-08	0.0013	SNP	0.0102564	G	G	A	193	2	-4.26984	-2.52057	FBgn0264001	bru-3	INTRON	0	ovn_cve
ovariole number CVE	X_12640869_SNP	X	12640869	2.1476e-07	0.0055	2.1435e-07	0.0056	5.97218e-08	0.0012	SNP	0.0100503	C	C	T	197	2	-4.2697	-2.52048	FBgn0030418	CG4004	INTRON	0	ovn_cve
ovariole number CVE	X_12659869_SNP	X	12659869	2.18469e-07	0.0055	2.18028e-07	0.0056	6.13574e-08	0.0012	SNP	0.0100503	C	C	T	197	2	-4.26726	-2.51904	FBgn0030421	CG3812	INTRON	0	ovn_cve
ovariole number CVE	X_12672759_SNP	X	12672759	2.21629e-07	0.0055	2.21178e-07	0.0056	6.35613e-08	0.0013	SNP	0.0100503	A	A	T	197	2	-4.2652	-2.51783	FBgn0052647	CG32647	INTRON	0	ovn_cve
ovariole number CVE	3L_7016290_DEL	3L	7016290	2.27609e-07	0.0055	2.25854e-07	0.0056	9.33115e-08	0.0013	DEL	0.0104712	CATTCACACT	CATTCACACT	C	189	2	-4.26311	-2.51659	FBgn0260660	Mp	INTRON	0	ovn_cve
ovariole number CVE	3R_18770810_SNP	3R	18770810	2.24877e-07	0.0055	2.24424e-07	0.0056	6.04472e-08	0.0012	SNP	0.01	T	T	G	198	2	-4.26301	-2.51653	FBgn0017590	klg	INTRON	0	ovn_cve
ovariole number CVE	3R_18774645_SNP	3R	18774645	2.24877e-07	0.0055	2.24424e-07	0.0056	6.04472e-08	0.0012	SNP	0.01	A	A	G	198	2	-4.26301	-2.51653	FBgn0017590	klg	INTRON	0	ovn_cve
ovariole number CVE	3R_18780542_DEL	3R	18780542	2.24877e-07	0.0055	2.24424e-07	0.0056	6.04472e-08	0.0012	DEL	0.01	TTCAGT	TTCAGT	T	198	2	-4.26301	-2.51653	FBgn0017590	klg	INTRON	0	ovn_cve
ovariole number CVE	3R_18783285_SNP	3R	18783285	2.24877e-07	0.0055	2.24424e-07	0.0056	6.04472e-08	0.0012	SNP	0.01	G	G	T	198	2	-4.26301	-2.51653	FBgn0017590	klg	INTRON	0	ovn_cve
ovariole number CVE	X_12662209_SNP	X	12662209	2.24877e-07	0.0055	2.24424e-07	0.0056	6.04472e-08	0.0012	SNP	0.01	G	G	C	198	2	-4.26301	-2.51653	FBgn0030421	CG3812	INTRON	0	ovn_cve
ovariole number CVE	X_12663543_SNP	X	12663543	2.24877e-07	0.0055	2.24424e-07	0.0056	6.04472e-08	0.0012	SNP	0.01	A	A	G	198	2	-4.26301	-2.51653	FBgn0030421	CG3812	INTRON	0	ovn_cve
ovariole number CVE	X_12729045_SNP	X	12729045	2.24877e-07	0.0055	2.24424e-07	0.0056	6.04472e-08	0.0012	SNP	0.01	G	G	T	198	2	-4.26301	-2.51653	FBgn0259171	Pde9	INTRON	0	ovn_cve
ovariole number CVE	3R_18785869_SNP	3R	18785869	2.24877e-07	0.0055	2.24424e-07	0.0056	6.04472e-08	0.0012	SNP	0.01	C	C	T	198	2	-4.26301	-2.51653	FBgn0017590	klg	UTR_3_PRIME	0	ovn_cve
ovariole number CVE	X_12657541_SNP	X	12657541	2.24877e-07	0.0055	2.24424e-07	0.0056	6.04472e-08	0.0012	SNP	0.01	T	T	A	198	2	-4.26301	-2.51653	FBgn0030420	CG12717	UTR_5_PRIME	0	ovn_cve
ovariole number CVE	X_16057209_SNP	X	16057209	2.24877e-07	0.0055	2.24424e-07	0.0056	6.04472e-08	0.0012	SNP	0.01	T	T	A	198	2	-4.26301	-2.51653			INTERGENIC		ovn_cve
ovariole number CVE	3L_1832171_SNP	3L	1832171	2.32442e-07	0.0055	2.30631e-07	0.0056	5.4821e-08	0.0012	SNP	0.0108696	G	G	C	182	2	-4.26096	-2.51533	FBgn0035280	Cpr62Bb	DOWNSTREAM	465	ovn_cve
ovariole number CVE	3L_1832171_SNP	3L	1832171	2.32442e-07	0.0055	2.30631e-07	0.0056	5.4821e-08	0.0012	SNP	0.0108696	G	G	C	182	2	-4.26096	-2.51533	FBgn0035279	Cpr62Ba	UPSTREAM	388	ovn_cve
ovariole number CVE	3R_4857465_DEL	3R	4857465	2.30492e-07	0.0055	2.29984e-07	0.0056			DEL	0.0101523	AA	AA	A	195	2	-4.25982	-2.51465		neur	INTRON	0	ovn_cve
ovariole number CVE	2L_7557545_SNP	2L	7557545	2.31672e-07	0.0055	2.31221e-07	0.0056	6.28504e-08	0.0012	SNP	0.0102564	T	T	A	193	2	-4.25927	-2.51433	FBgn0264895	RapGAP1	INTRON	0	ovn_cve
ovariole number CVE	3R_10661281_SNP	3R	10661281	2.38805e-07	0.0057	2.36908e-07	0.0057	6.062e-08	0.0012	SNP	0.0102041	G	G	T	194	2	-4.25567	-2.5122	FBgn0266756	btsz	INTRON	0	ovn_cve
ovariole number CVE	2L_6691732_INS	2L	6691732	2.43068e-07	0.0057	2.41177e-07	0.0058	6.48206e-08	0.0013	INS	0.0103627	A	A	AA	191	2	-4.25344	-2.51089	FBgn0031850	Tsp	INTRON	0	ovn_cve
ovariole number CVE	2L_19191585_DEL	2L	19191585	2.43793e-07	0.0057	2.43321e-07	0.0058	5.73833e-08	0.0012	DEL	0.0100503	CAAATCGGCTTGGGATAGCTCGAGTCCGCAGCCCAAGTACCTTTAATCTACTTTTATATTTATACCTCGC	CAAATCGGCTTGGGATAGCTCGAGTCCGCAGCCCAAGTACCTTTAATCTACTTTTATATTTATACCTCGC	C	197	2	-4.2515	-2.50974	FBgn0015380	drl	INTRON	0	ovn_cve
ovariole number CVE	2L_22102752_SNP	2L	22102752	2.92949e-07	0.0066	2.92484e-07	0.0067	6.67417e-07	0.003	SNP	0.0168067	C	C	T	117	2	-4.2394	-2.5026	FBgn0051703	CG31703	UTR_3_PRIME	0	ovn_cve
ovariole number CVE	3R_19144217_DEL	3R	19144217	2.99934e-07	0.0067	2.97634e-07	0.0067	1.77662e-07	0.0017	DEL	0.0123457	AA	AA	A	160	2	-4.22728	-2.49544	FBgn0003118	pnt	INTRON	0	ovn_cve
ovariole number CVE	2L_4801499_SNP	2L	4801499	3.58169e-07	0.0072	3.53339e-07	0.0073	1.23684e-07	0.0014	SNP	0.0104712	C	C	T	189	2	-4.19828	-2.47832	FBgn0031629	Clect27	INTRON	0	ovn_cve
ovariole number CVE	3L_18731039_SNP	3L	18731039	3.83968e-07	0.0075	3.78687e-07	0.0075	8.15145e-08	0.0013	SNP	0.0103627	G	G	T	191	2	-4.18791	-2.4722			INTERGENIC		ovn_cve
ovariole number CVE	3L_3810246_SNP	3L	3810246	3.98011e-07	0.0077	3.92509e-07	0.0076	9.43939e-08	0.0013	SNP	0.010101	G	G	T	196	2	-4.18209	-2.46877	FBgn0052263	CG32263	DOWNSTREAM	66	ovn_cve
ovariole number CVE	3L_3810246_SNP	3L	3810246	3.98011e-07	0.0077	3.92509e-07	0.0076	9.43939e-08	0.0013	SNP	0.010101	G	G	T	196	2	-4.18209	-2.46877	FBgn0052262	CG32262	UPSTREAM	50	ovn_cve
ovariole number CVE	3L_18421496_SNP	3L	18421496	4.02374e-07	0.0077	3.96845e-07	0.0076	9.89248e-08	0.0013	SNP	0.0102041	C	C	T	194	2	-4.1807	-2.46794			INTERGENIC		ovn_cve
ovariole number CVE	3R_26665299_SNP	3R	26665299	4.11027e-07	0.0077	4.05356e-07	0.0076	8.97253e-08	0.0013	SNP	0.01	G	G	A	198	2	-4.17715	-2.46585	FBgn0039804	CG15544	NON_SYNONYMOUS_CODING	0	ovn_cve
ovariole number CVE	3L_1893931_SNP	3L	1893931	4.11027e-07	0.0077	4.05356e-07	0.0076	8.97253e-08	0.0013	SNP	0.01	C	C	T	198	2	-4.17715	-2.46585	FBgn0035290	CG1887	SYNONYMOUS_CODING	0	ovn_cve
ovariole number CVE	X_8173372_SNP	X	8173372	4.11027e-07	0.0077	4.05356e-07	0.0076	8.97253e-08	0.0013	SNP	0.01	A	A	G	198	2	-4.17715	-2.46585	FBgn0015519	nAChRalpha3	UTR_3_PRIME	0	ovn_cve
ovariole number CVE	X_9201186_SNP	X	9201186	4.13768e-07	0.0077	4.08072e-07	0.0076	9.18138e-08	0.0013	SNP	0.010101	G	G	A	196	2	-4.17638	-2.46539			INTERGENIC		ovn_cve
ovariole number CVE	3L_18421447_SNP	3L	18421447	4.15621e-07	0.0077	4.09921e-07	0.0076	9.95999e-08	0.0013	SNP	0.0101523	C	C	T	195	2	-4.17582	-2.46507			INTERGENIC		ovn_cve
ovariole number CVE	3L_18713514_SNP	3L	18713514	4.16581e-07	0.0077	4.10831e-07	0.0076	9.69173e-08	0.0013	SNP	0.0100503	G	G	T	197	2	-4.17528	-2.46475			INTERGENIC		ovn_cve
ovariole number CVE	2R_6606144_SNP	2R	6606144	4.24186e-07	0.0077	4.18338e-07	0.0076	9.52739e-08	0.0013	SNP	0.0100503	A	A	C	197	2	-4.17261	-2.46317	FBgn0024836	stan	DOWNSTREAM	505	ovn_cve
ovariole number CVE	3L_18702676_SNP	3L	18702676	4.25111e-07	0.0077	4.19238e-07	0.0076	1.10206e-07	0.0013	SNP	0.0101523	A	A	G	195	2	-4.17251	-2.46311	FBgn0265885	CR44674	DOWNSTREAM	884	ovn_cve
ovariole number CVE	3L_18725386_SNP	3L	18725386	4.27633e-07	0.0077	4.21734e-07	0.0076	1.04978e-07	0.0013	SNP	0.010101	A	A	G	196	2	-4.17153	-2.46253			INTERGENIC		ovn_cve
ovariole number CVE	2R_6560575_DEL	2R	6560575	4.16769e-09	0.0008	4.71106e-09	0.0008	1.46866e-10	0.0002	DEL	0.0153846	AG	AG	C	192	3	-3.91172	-2.30916	FBgn0024836	stan	UPSTREAM	275	ovn_cve
ovariole number CVE	2R_6560511_DEL	2R	6560511	4.18254e-09	0.0008	4.72188e-09	0.0008	1.31856e-10	0.0002	DEL	0.0153061	TTGAGT	TTGAGT	T	193	3	-3.91133	-2.30893	FBgn0024836	stan	UPSTREAM	338	ovn_cve
ovariole number CVE	3L_23289638_SNP	3L	23289638	3.29116e-06	0.0279	3.81283e-06	0.0295	8.17061e-08	0.0013	SNP	0.010582	T	T	C	187	2	-3.83175	-2.26195			INTERGENIC		ovn_cve
ovariole number CVE	3L_23297381_SNP	3L	23297381	3.32025e-06	0.0279	3.85653e-06	0.0295	7.81608e-08	0.0013	SNP	0.010929	C	C	T	181	2	-3.83057	-2.26126			INTERGENIC		ovn_cve
ovariole number CVE	2L_7437223_SNP	2L	7437223	3.33739e-06	0.0279	3.90844e-06	0.0295	8.57973e-08	0.0013	SNP	0.0102041	C	C	G	194	2	-3.82698	-2.25914	FBgn0031914	CG5973	UPSTREAM	269	ovn_cve
ovariole number CVE	2L_7437235_SNP	2L	7437235	3.33975e-06	0.0279	3.91215e-06	0.0295	8.61292e-08	0.0013	SNP	0.0102041	A	A	G	194	2	-3.82683	-2.25905	FBgn0031914	CG5973	UPSTREAM	257	ovn_cve
ovariole number CVE	2L_8991758_SNP	2L	8991758	3.35493e-06	0.0279	3.93821e-06	0.0295	8.9155e-08	0.0013	SNP	0.0102041	T	T	A	194	2	-3.82575	-2.25841	FBgn0032085	CG9555	UPSTREAM	209	ovn_cve
ovariole number CVE	2L_10240071_SNP	2L	10240071	3.47263e-06	0.0279	4.03717e-06	0.0295	6.78897e-08	0.0013	SNP	0.0103093	T	T	C	192	2	-3.8219	-2.25614	FBgn0004419	me31B	INTRON	0	ovn_cve
ovariole number CVE	2L_9753265_SNP	2L	9753265	3.52154e-06	0.0279	4.05782e-06	0.0295	1.16884e-07	0.0013	SNP	0.0103093	G	G	A	192	2	-3.82107	-2.25565			INTERGENIC		ovn_cve
ovariole number CVE	2L_9813326_SNP	2L	9813326	3.51565e-06	0.0279	4.07143e-06	0.0295	1.04044e-07	0.0013	SNP	0.0101523	G	G	C	195	2	-3.82022	-2.25515	FBgn0032151	nAChRalpha6	INTRON	0	ovn_cve
ovariole number CVE	2L_9790371_SNP	2L	9790371	3.56017e-06	0.0279	4.10415e-06	0.0295	1.03767e-07	0.0013	SNP	0.0101523	A	A	G	195	2	-3.81891	-2.25437	FBgn0042174	CR18854	INTRON	0	ovn_cve
ovariole number CVE	2L_9790371_SNP	2L	9790371	3.56017e-06	0.0279	4.10415e-06	0.0295	1.03767e-07	0.0013	SNP	0.0101523	A	A	G	195	2	-3.81891	-2.25437	FBgn0032149	CG4036	UPSTREAM	511	ovn_cve
ovariole number CVE	2L_9813377_SNP	2L	9813377	3.57992e-06	0.0279	4.12087e-06	0.0295	1.35549e-07	0.0014	SNP	0.0103627	T	T	C	191	2	-3.81865	-2.25422	FBgn0032151	nAChRalpha6	INTRON	0	ovn_cve
ovariole number CVE	2L_7439604_SNP	2L	7439604	3.53207e-06	0.0279	4.13144e-06	0.0295	9.77306e-08	0.0013	SNP	0.0103627	A	A	G	191	2	-3.81823	-2.25397	FBgn0031914	CG5973	INTRON	0	ovn_cve
ovariole number CVE	2L_9780609_SNP	2L	9780609	3.58355e-06	0.0279	4.1274e-06	0.0295	1.0625e-07	0.0013	SNP	0.0101523	G	G	A	195	2	-3.81799	-2.25383			INTERGENIC		ovn_cve
ovariole number CVE	2L_7295065_SNP	2L	7295065	3.58678e-06	0.0279	4.14109e-06	0.0295	9.76285e-08	0.0013	SNP	0.010101	A	A	C	196	2	-3.81735	-2.25345			INTERGENIC		ovn_cve
ovariole number CVE	2R_18437857_SNP	2R	18437857	3.5813e-06	0.0279	4.14631e-06	0.0295	9.2234e-08	0.0013	SNP	0.0100503	T	T	A	197	2	-3.81704	-2.25327	FBgn0003175	px	INTRON	0	ovn_cve
ovariole number CVE	2R_18437857_SNP	2R	18437857	3.5813e-06	0.0279	4.14631e-06	0.0295	9.2234e-08	0.0013	SNP	0.0100503	T	T	A	197	2	-3.81704	-2.25327	FBgn0034736	CG6018	NON_SYNONYMOUS_CODING	0	ovn_cve
ovariole number CVE	2L_9754300_SNP	2L	9754300	3.61221e-06	0.0279	4.16057e-06	0.0295	1.13327e-07	0.0013	SNP	0.0102041	T	T	G	194	2	-3.81678	-2.25312			INTERGENIC		ovn_cve
ovariole number CVE	2L_10246042_SNP	2L	10246042	3.58959e-06	0.0279	4.16642e-06	0.0295	7.96622e-08	0.0013	SNP	0.0101523	G	G	T	195	2	-3.81645	-2.25292	FBgn0266330	CR44995	DOWNSTREAM	65	ovn_cve
ovariole number CVE	2L_10246042_SNP	2L	10246042	3.58959e-06	0.0279	4.16642e-06	0.0295	7.96622e-08	0.0013	SNP	0.0101523	G	G	T	195	2	-3.81645	-2.25292	FBgn0024248	chico	INTRON	0	ovn_cve
ovariole number CVE	2L_11847052_DEL	2L	11847052	3.51605e-06	0.0279	4.20835e-06	0.0295	7.31087e-08	0.0013	DEL	0.0105263	AA	AA	A	188	2	-3.81553	-2.25238	FBgn0264815	Pde1c	INTRON	0	ovn_cve
ovariole number CVE	2L_11847052_DEL	2L	11847052	3.51605e-06	0.0279	4.20835e-06	0.0295	7.31087e-08	0.0013	DEL	0.0105263	AA	AA	A	188	2	-3.81553	-2.25238	FBgn0032381	Mal-B1	UPSTREAM	173	ovn_cve
ovariole number CVE	X_8473050_SNP	X	8473050	3.63151e-06	0.0279	4.1903e-06	0.0295	9.57841e-08	0.0013	SNP	0.0100503	A	A	T	197	2	-3.81532	-2.25225	FBgn0030052	CG12065	INTRON	0	ovn_cve
ovariole number CVE	2L_9815838_SNP	2L	9815838	3.62131e-06	0.0279	4.20226e-06	0.0295	9.83895e-08	0.0013	SNP	0.010101	G	G	A	196	2	-3.81495	-2.25204	FBgn0032151	nAChRalpha6	SYNONYMOUS_CODING	0	ovn_cve
ovariole number CVE	3L_23119737_SNP	3L	23119737	3.6261e-06	0.0279	4.21765e-06	0.0295	7.64703e-08	0.0013	SNP	0.0102564	T	T	A	193	2	-3.81465	-2.25186	FBgn0053217	CG33217	INTRON	0	ovn_cve
ovariole number CVE	2L_9818541_SNP	2L	9818541	3.64603e-06	0.0279	4.21305e-06	0.0295	1.06595e-07	0.0013	SNP	0.0101523	G	G	T	195	2	-3.81463	-2.25185	FBgn0032151	nAChRalpha6	INTRON	0	ovn_cve
ovariole number CVE	2L_9819077_SNP	2L	9819077	3.64603e-06	0.0279	4.21305e-06	0.0295	1.06595e-07	0.0013	SNP	0.0101523	G	G	C	195	2	-3.81463	-2.25185	FBgn0032151	nAChRalpha6	INTRON	0	ovn_cve
ovariole number CVE	2L_9770686_SNP	2L	9770686	3.6793e-06	0.0279	4.24043e-06	0.0295	1.05241e-07	0.0013	SNP	0.010101	G	G	A	196	2	-3.81347	-2.25116	FBgn0032144	CG17633	DOWNSTREAM	277	ovn_cve
ovariole number CVE	2L_9770686_SNP	2L	9770686	3.6793e-06	0.0279	4.24043e-06	0.0295	1.05241e-07	0.0013	SNP	0.010101	G	G	A	196	2	-3.81347	-2.25116	FBgn0065108	ppk16	DOWNSTREAM	469	ovn_cve
ovariole number CVE	2L_9772477_SNP	2L	9772477	3.6793e-06	0.0279	4.24043e-06	0.0295	1.05241e-07	0.0013	SNP	0.010101	G	G	T	196	2	-3.81347	-2.25116	FBgn0065109	ppk11	DOWNSTREAM	631	ovn_cve
ovariole number CVE	2L_9786680_SNP	2L	9786680	3.6793e-06	0.0279	4.24043e-06	0.0295	1.05241e-07	0.0013	SNP	0.010101	T	T	C	196	2	-3.81347	-2.25116	FBgn0042174	CR18854	DOWNSTREAM	599	ovn_cve
ovariole number CVE	2L_9796397_SNP	2L	9796397	3.6793e-06	0.0279	4.24043e-06	0.0295	1.05241e-07	0.0013	SNP	0.010101	T	T	A	196	2	-3.81347	-2.25116	FBgn0032151	nAChRalpha6	DOWNSTREAM	575	ovn_cve
ovariole number CVE	2L_9759549_SNP	2L	9759549	3.6793e-06	0.0279	4.24043e-06	0.0295	1.05241e-07	0.0013	SNP	0.010101	C	C	A	196	2	-3.81347	-2.25116	FBgn0022720	zf30C	INTRON	0	ovn_cve
ovariole number CVE	2L_9767854_SNP	2L	9767854	3.6793e-06	0.0279	4.24043e-06	0.0295	1.05241e-07	0.0013	SNP	0.010101	C	C	T	196	2	-3.81347	-2.25116	FBgn0265001	ppk18	INTRON	0	ovn_cve
ovariole number CVE	2L_9770686_SNP	2L	9770686	3.6793e-06	0.0279	4.24043e-06	0.0295	1.05241e-07	0.0013	SNP	0.010101	G	G	A	196	2	-3.81347	-2.25116	FBgn0265001	ppk18	INTRON	0	ovn_cve
ovariole number CVE	2L_9786680_SNP	2L	9786680	3.6793e-06	0.0279	4.24043e-06	0.0295	1.05241e-07	0.0013	SNP	0.010101	T	T	C	196	2	-3.81347	-2.25116	FBgn0032147	IP3K1	INTRON	0	ovn_cve
ovariole number CVE	2L_9802855_SNP	2L	9802855	3.6793e-06	0.0279	4.24043e-06	0.0295	1.05241e-07	0.0013	SNP	0.010101	G	G	A	196	2	-3.81347	-2.25116	FBgn0032151	nAChRalpha6	INTRON	0	ovn_cve
ovariole number CVE	2L_9807256_SNP	2L	9807256	3.6793e-06	0.0279	4.24043e-06	0.0295	1.05241e-07	0.0013	SNP	0.010101	T	T	A	196	2	-3.81347	-2.25116	FBgn0032151	nAChRalpha6	INTRON	0	ovn_cve
ovariole number CVE	2L_9808641_SNP	2L	9808641	3.6793e-06	0.0279	4.24043e-06	0.0295	1.05241e-07	0.0013	SNP	0.010101	T	T	A	196	2	-3.81347	-2.25116	FBgn0032151	nAChRalpha6	INTRON	0	ovn_cve
ovariole number CVE	2L_9810197_SNP	2L	9810197	3.6793e-06	0.0279	4.24043e-06	0.0295	1.05241e-07	0.0013	SNP	0.010101	G	G	A	196	2	-3.81347	-2.25116	FBgn0032151	nAChRalpha6	INTRON	0	ovn_cve
ovariole number CVE	2L_9810612_SNP	2L	9810612	3.6793e-06	0.0279	4.24043e-06	0.0295	1.05241e-07	0.0013	SNP	0.010101	T	T	G	196	2	-3.81347	-2.25116	FBgn0032151	nAChRalpha6	INTRON	0	ovn_cve
ovariole number CVE	2L_9813282_SNP	2L	9813282	3.6793e-06	0.0279	4.24043e-06	0.0295	1.05241e-07	0.0013	SNP	0.010101	A	A	G	196	2	-3.81347	-2.25116	FBgn0032151	nAChRalpha6	INTRON	0	ovn_cve
ovariole number CVE	2L_9824764_SNP	2L	9824764	3.6793e-06	0.0279	4.24043e-06	0.0295	1.05241e-07	0.0013	SNP	0.010101	A	A	G	196	2	-3.81347	-2.25116	FBgn0032151	nAChRalpha6	INTRON	0	ovn_cve
ovariole number CVE	2L_9767854_SNP	2L	9767854	3.6793e-06	0.0279	4.24043e-06	0.0295	1.05241e-07	0.0013	SNP	0.010101	C	C	T	196	2	-3.81347	-2.25116	FBgn0032143	CG4017	SYNONYMOUS_CODING	0	ovn_cve
ovariole number CVE	2L_9772477_SNP	2L	9772477	3.6793e-06	0.0279	4.24043e-06	0.0295	1.05241e-07	0.0013	SNP	0.010101	G	G	T	196	2	-3.81347	-2.25116	FBgn0065108	ppk16	SYNONYMOUS_CODING	0	ovn_cve
ovariole number CVE	2L_9757665_DEL	2L	9757665	3.6793e-06	0.0279	4.24043e-06	0.0295	1.05241e-07	0.0013	DEL	0.010101	TTAGAACACC	TTAGAACACC	A	196	2	-3.81347	-2.25116	FBgn0022720	zf30C	UPSTREAM	677	ovn_cve
ovariole number CVE	2L_9775057_SNP	2L	9775057	3.6793e-06	0.0279	4.24043e-06	0.0295	1.05241e-07	0.0013	SNP	0.010101	A	A	T	196	2	-3.81347	-2.25116	FBgn0065109	ppk11	UPSTREAM	27	ovn_cve
ovariole number CVE	2L_9775106_SNP	2L	9775106	3.6793e-06	0.0279	4.24043e-06	0.0295	1.05241e-07	0.0013	SNP	0.010101	C	C	A	196	2	-3.81347	-2.25116	FBgn0065109	ppk11	UPSTREAM	76	ovn_cve
ovariole number CVE	2L_9775118_SNP	2L	9775118	3.6793e-06	0.0279	4.24043e-06	0.0295	1.05241e-07	0.0013	SNP	0.010101	C	C	T	196	2	-3.81347	-2.25116	FBgn0065109	ppk11	UPSTREAM	88	ovn_cve
ovariole number CVE	2L_9795472_SNP	2L	9795472	3.6793e-06	0.0279	4.24043e-06	0.0295	1.05241e-07	0.0013	SNP	0.010101	C	C	T	196	2	-3.81347	-2.25116	FBgn0032151	nAChRalpha6	UTR_3_PRIME	0	ovn_cve
ovariole number CVE	2L_9795563_SNP	2L	9795563	3.6793e-06	0.0279	4.24043e-06	0.0295	1.05241e-07	0.0013	SNP	0.010101	G	G	T	196	2	-3.81347	-2.25116	FBgn0032151	nAChRalpha6	UTR_3_PRIME	0	ovn_cve
ovariole number CVE	2L_9753187_SNP	2L	9753187	3.6793e-06	0.0279	4.24043e-06	0.0295	1.05241e-07	0.0013	SNP	0.010101	C	C	T	196	2	-3.81347	-2.25116			INTERGENIC		ovn_cve
ovariole number CVE	2L_9753223_SNP	2L	9753223	3.6793e-06	0.0279	4.24043e-06	0.0295	1.05241e-07	0.0013	SNP	0.010101	T	T	C	196	2	-3.81347	-2.25116			INTERGENIC		ovn_cve
ovariole number CVE	2L_9776359_SNP	2L	9776359	3.6793e-06	0.0279	4.24043e-06	0.0295	1.05241e-07	0.0013	SNP	0.010101	T	T	C	196	2	-3.81347	-2.25116			INTERGENIC		ovn_cve
ovariole number CVE	2L_9777379_SNP	2L	9777379	3.6793e-06	0.0279	4.24043e-06	0.0295	1.05241e-07	0.0013	SNP	0.010101	C	C	T	196	2	-3.81347	-2.25116			INTERGENIC		ovn_cve
ovariole number CVE	2L_9780275_SNP	2L	9780275	3.6793e-06	0.0279	4.24043e-06	0.0295	1.05241e-07	0.0013	SNP	0.010101	T	T	A	196	2	-3.81347	-2.25116			INTERGENIC		ovn_cve
ovariole number CVE	2L_7650645_SNP	2L	7650645	3.69404e-06	0.0279	4.25684e-06	0.0295	1.02372e-07	0.0013	SNP	0.0101523	C	C	A	195	2	-3.81294	-2.25085	FBgn0264087	Slob	INTRON	0	ovn_cve
ovariole number CVE	2L_7666801_SNP	2L	7666801	3.69404e-06	0.0279	4.25684e-06	0.0295	1.02372e-07	0.0013	SNP	0.0101523	C	C	T	195	2	-3.81294	-2.25085	FBgn0040299	Myo28B1	INTRON	0	ovn_cve
ovariole number CVE	2L_7666801_SNP	2L	7666801	3.69404e-06	0.0279	4.25684e-06	0.0295	1.02372e-07	0.0013	SNP	0.0101523	C	C	T	195	2	-3.81294	-2.25085	FBgn0264087	Slob	INTRON	0	ovn_cve
ovariole number CVE	2L_7666862_SNP	2L	7666862	3.69404e-06	0.0279	4.25684e-06	0.0295	1.02372e-07	0.0013	SNP	0.0101523	T	T	C	195	2	-3.81294	-2.25085	FBgn0264087	Slob	INTRON	0	ovn_cve
ovariole number CVE	2L_7666862_SNP	2L	7666862	3.69404e-06	0.0279	4.25684e-06	0.0295	1.02372e-07	0.0013	SNP	0.0101523	T	T	C	195	2	-3.81294	-2.25085	FBgn0040299	Myo28B1	INTRON	0	ovn_cve
ovariole number CVE	3R_1554484_SNP	3R	1554484	3.71882e-06	0.0279	4.26307e-06	0.0295	9.85939e-08	0.0013	SNP	0.0100503	T	T	A	197	2	-3.8125	-2.25059			INTERGENIC		ovn_cve
ovariole number CVE	2L_10462459_SNP	2L	10462459	3.72136e-06	0.0279	4.29159e-06	0.0295	9.3226e-08	0.0013	SNP	0.0100503	T	T	G	197	2	-3.81141	-2.24995	FBgn0051719	RluA-1	DOWNSTREAM	881	ovn_cve
ovariole number CVE	2L_10465230_SNP	2L	10465230	3.72136e-06	0.0279	4.29159e-06	0.0295	9.3226e-08	0.0013	SNP	0.0100503	G	G	T	197	2	-3.81141	-2.24995	FBgn0051719	RluA-1	INTRON	0	ovn_cve
ovariole number CVE	2L_10462459_SNP	2L	10462459	3.72136e-06	0.0279	4.29159e-06	0.0295	9.3226e-08	0.0013	SNP	0.0100503	T	T	G	197	2	-3.81141	-2.24995	FBgn0027611	LM408	UTR_3_PRIME	0	ovn_cve
ovariole number CVE	2R_3820782_SNP	2R	3820782	1.24949e-08	0.0008	1.23977e-08	0.0008	5.03066e-09	0.0003	SNP	0.0150754	G	G	A	196	3	-3.81114	-2.24979	FBgn0026722	drosha	SYNONYMOUS_CODING	0	ovn_cve
ovariole number CVE	2R_3820782_SNP	2R	3820782	1.24949e-08	0.0008	1.23977e-08	0.0008	5.03066e-09	0.0003	SNP	0.0150754	G	G	A	196	3	-3.81114	-2.24979	FBgn0023171	rnh1	UPSTREAM	897	ovn_cve
ovariole number CVE	2L_10463127_SNP	2L	10463127	3.72668e-06	0.0279	4.30017e-06	0.0295	9.12016e-08	0.0013	SNP	0.01	G	G	T	198	2	-3.81098	-2.2497	FBgn0051719	RluA-1	DOWNSTREAM	213	ovn_cve
ovariole number CVE	2L_10463127_SNP	2L	10463127	3.72668e-06	0.0279	4.30017e-06	0.0295	9.12016e-08	0.0013	SNP	0.01	G	G	T	198	2	-3.81098	-2.2497	FBgn0027611	LM408	DOWNSTREAM	655	ovn_cve
ovariole number CVE	X_5956806_SNP	X	5956806	3.72668e-06	0.0279	4.30017e-06	0.0295	9.12016e-08	0.0013	SNP	0.01	T	T	C	198	2	-3.81098	-2.2497	FBgn0029835	CG5921	INTRON	0	ovn_cve
ovariole number CVE	2L_11159617_SNP	2L	11159617	3.72668e-06	0.0279	4.30017e-06	0.0295	9.12016e-08	0.0013	SNP	0.01	G	G	T	198	2	-3.81098	-2.2497	FBgn0259822	Ca-beta	NON_SYNONYMOUS_CODING	0	ovn_cve
ovariole number CVE	3L_23292898_SNP	3L	23292898	3.80707e-06	0.0279	4.33921e-06	0.0295	1.00902e-07	0.0013	SNP	0.0102041	T	T	C	194	2	-3.8099	-2.24905			INTERGENIC		ovn_cve
ovariole number CVE	2L_12077646_INS	2L	12077646	3.73563e-06	0.0279	4.34636e-06	0.0295	8.19448e-08	0.0013	INS	0.0102564	A	A	ATTTA	193	2	-3.80973	-2.24895	FBgn0032406	CG14947	UTR_3_PRIME	0	ovn_cve
ovariole number CVE	2L_11510973_SNP	2L	11510973	3.77007e-06	0.0279	4.3539e-06	0.0295	9.52765e-08	0.0013	SNP	0.0101523	A	A	T	195	2	-3.80924	-2.24867	FBgn0032363	CG6509	INTRON	0	ovn_cve
ovariole number CVE	2L_12883173_DEL	2L	12883173	3.71485e-06	0.0279	4.38045e-06	0.0295	1.07856e-07	0.0013	DEL	0.0103627	CGTCAACTAA	CGTCAACTAA	C	191	2	-3.80865	-2.24832			INTERGENIC		ovn_cve
ovariole number CVE	2L_7667591_SNP	2L	7667591	3.80745e-06	0.0279	4.39055e-06	0.0295	1.19679e-07	0.0013	SNP	0.0102564	C	C	T	193	2	-3.80807	-2.24798	FBgn0264087	Slob	INTRON	0	ovn_cve
ovariole number CVE	2L_7667591_SNP	2L	7667591	3.80745e-06	0.0279	4.39055e-06	0.0295	1.19679e-07	0.0013	SNP	0.0102564	C	C	T	193	2	-3.80807	-2.24798	FBgn0040299	Myo28B1	INTRON	0	ovn_cve
ovariole number CVE	2L_9808967_SNP	2L	9808967	3.81847e-06	0.0279	4.39564e-06	0.0295	1.09808e-07	0.0013	SNP	0.0101523	C	C	T	195	2	-3.80768	-2.24774	FBgn0032151	nAChRalpha6	INTRON	0	ovn_cve
ovariole number CVE	2L_9818295_SNP	2L	9818295	3.81847e-06	0.0279	4.39564e-06	0.0295	1.09808e-07	0.0013	SNP	0.0101523	G	G	T	195	2	-3.80768	-2.24774	FBgn0032151	nAChRalpha6	INTRON	0	ovn_cve
ovariole number CVE	2L_9824722_SNP	2L	9824722	3.8365e-06	0.0279	4.42187e-06	0.0295	1.05386e-07	0.0013	SNP	0.0102564	A	A	G	193	2	-3.8069	-2.24729	FBgn0032151	nAChRalpha6	INTRON	0	ovn_cve
ovariole number CVE	2L_11529243_INS	2L	11529243	3.85161e-06	0.0279	4.44498e-06	0.0295	1.22604e-07	0.0014	INS	0.0102564	T	T	TT	193	2	-3.80605	-2.24678	FBgn0051706	CG31706	DOWNSTREAM	280	ovn_cve
ovariole number CVE	2L_9743772_SNP	2L	9743772	3.84863e-06	0.0279	4.45288e-06	0.0295	1.30569e-07	0.0014	SNP	0.0103093	T	T	C	192	2	-3.80586	-2.24667	FBgn0028704	Nckx30C	UTR_5_PRIME	0	ovn_cve
ovariole number CVE	2L_11500767_SNP	2L	11500767	3.85e-06	0.0279	4.4417e-06	0.0295	9.81765e-08	0.0013	SNP	0.0100503	C	C	T	197	2	-3.80577	-2.24662	FBgn0032362	spz4	UPSTREAM	948	ovn_cve
ovariole number CVE	2L_10041873_SNP	2L	10041873	3.83652e-06	0.0279	4.45571e-06	0.0295	1.27206e-07	0.0014	SNP	0.0103093	C	C	T	192	2	-3.80576	-2.24661			INTERGENIC		ovn_cve
ovariole number CVE	2L_11531903_SNP	2L	11531903	3.86656e-06	0.0279	4.46654e-06	0.0295	1.17082e-07	0.0013	SNP	0.0102041	C	C	A	194	2	-3.80515	-2.24625	FBgn0261707	CR42743	DOWNSTREAM	63	ovn_cve
ovariole number CVE	2L_11531903_SNP	2L	11531903	3.86656e-06	0.0279	4.46654e-06	0.0295	1.17082e-07	0.0013	SNP	0.0102041	C	C	A	194	2	-3.80515	-2.24625	FBgn0085191	CG34162	NON_SYNONYMOUS_CODING	0	ovn_cve
ovariole number CVE	2L_11531903_SNP	2L	11531903	3.86656e-06	0.0279	4.46654e-06	0.0295	1.17082e-07	0.0013	SNP	0.0102041	C	C	A	194	2	-3.80515	-2.24625	FBgn0051706	CG31706	UPSTREAM	851	ovn_cve
ovariole number CVE	2L_12877474_SNP	2L	12877474	3.88339e-06	0.0279	4.47314e-06	0.0295	1.22364e-07	0.0014	SNP	0.0102564	C	C	G	193	2	-3.80501	-2.24617			INTERGENIC		ovn_cve
ovariole number CVE	2L_9733024_SNP	2L	9733024	3.88969e-06	0.0279	4.49711e-06	0.0295	1.0874e-07	0.0013	SNP	0.0101523	G	G	A	195	2	-3.80394	-2.24553	FBgn0028704	Nckx30C	SYNONYMOUS_CODING	0	ovn_cve
ovariole number CVE	2L_11528582_SNP	2L	11528582	3.94754e-06	0.0279	4.54766e-06	0.0295	1.36707e-07	0.0015	SNP	0.0105263	C	C	T	188	2	-3.80282	-2.24488	FBgn0051706	CG31706	DOWNSTREAM	456	ovn_cve
ovariole number CVE	2L_11528582_SNP	2L	11528582	3.94754e-06	0.0279	4.54766e-06	0.0295	1.36707e-07	0.0015	SNP	0.0105263	C	C	T	188	2	-3.80282	-2.24488	FBgn0028490	CG31705	UPSTREAM	377	ovn_cve
ovariole number CVE	3R_24535089_SNP	3R	24535089	3.95212e-06	0.0279	4.53936e-06	0.0295	1.20579e-07	0.0013	SNP	0.0102041	G	G	A	194	2	-3.8025	-2.24469	FBgn0027655	htt	INTRON	0	ovn_cve
ovariole number CVE	2L_2932437_SNP	2L	2932437	3.93672e-06	0.0279	4.54796e-06	0.0295	1.1249e-07	0.0013	SNP	0.0101523	A	A	G	195	2	-3.80209	-2.24444	FBgn0041111	lilli	INTRON	0	ovn_cve
ovariole number CVE	2L_9764329_SNP	2L	9764329	3.96863e-06	0.0279	4.56866e-06	0.0295	1.16465e-07	0.0013	SNP	0.0102041	C	C	G	194	2	-3.80144	-2.24406	FBgn0025117	und	SYNONYMOUS_CODING	0	ovn_cve
ovariole number CVE	2L_11505547_SNP	2L	11505547	3.95924e-06	0.0279	4.56641e-06	0.0295	1.0616e-07	0.0013	SNP	0.010101	A	A	C	196	2	-3.80133	-2.24399	FBgn0032362	spz4	INTRON	0	ovn_cve
ovariole number CVE	2L_11510575_SNP	2L	11510575	3.95924e-06	0.0279	4.56641e-06	0.0295	1.0616e-07	0.0013	SNP	0.010101	A	A	T	196	2	-3.80133	-2.24399	FBgn0032363	CG6509	INTRON	0	ovn_cve
ovariole number CVE	2L_11510588_SNP	2L	11510588	3.95924e-06	0.0279	4.56641e-06	0.0295	1.0616e-07	0.0013	SNP	0.010101	C	C	G	196	2	-3.80133	-2.24399	FBgn0032363	CG6509	INTRON	0	ovn_cve
ovariole number CVE	2L_11516227_SNP	2L	11516227	3.95924e-06	0.0279	4.56641e-06	0.0295	1.0616e-07	0.0013	SNP	0.010101	C	C	T	196	2	-3.80133	-2.24399	FBgn0032363	CG6509	INTRON	0	ovn_cve
ovariole number CVE	2L_11517732_SNP	2L	11517732	3.95924e-06	0.0279	4.56641e-06	0.0295	1.0616e-07	0.0013	SNP	0.010101	A	A	G	196	2	-3.80133	-2.24399	FBgn0032364	CG4970	NON_SYNONYMOUS_CODING	0	ovn_cve
ovariole number CVE	2L_11518206_SNP	2L	11518206	3.95924e-06	0.0279	4.56641e-06	0.0295	1.0616e-07	0.0013	SNP	0.010101	G	G	A	196	2	-3.80133	-2.24399	FBgn0032364	CG4970	NON_SYNONYMOUS_CODING	0	ovn_cve
ovariole number CVE	2L_11513271_SNP	2L	11513271	3.95924e-06	0.0279	4.56641e-06	0.0295	1.0616e-07	0.0013	SNP	0.010101	G	G	A	196	2	-3.80133	-2.24399	FBgn0032363	CG6509	SYNONYMOUS_CODING	0	ovn_cve
ovariole number CVE	2L_11517728_SNP	2L	11517728	3.95924e-06	0.0279	4.56641e-06	0.0295	1.0616e-07	0.0013	SNP	0.010101	A	A	G	196	2	-3.80133	-2.24399	FBgn0032364	CG4970	SYNONYMOUS_CODING	0	ovn_cve
ovariole number CVE	2L_11517737_SNP	2L	11517737	3.95924e-06	0.0279	4.56641e-06	0.0295	1.0616e-07	0.0013	SNP	0.010101	C	C	G	196	2	-3.80133	-2.24399	FBgn0032364	CG4970	SYNONYMOUS_CODING	0	ovn_cve
ovariole number CVE	2L_11501207_SNP	2L	11501207	3.95924e-06	0.0279	4.56641e-06	0.0295	1.0616e-07	0.0013	SNP	0.010101	C	C	G	196	2	-3.80133	-2.24399	FBgn0032362	spz4	UPSTREAM	508	ovn_cve
ovariole number CVE	2L_11517728_SNP	2L	11517728	3.95924e-06	0.0279	4.56641e-06	0.0295	1.0616e-07	0.0013	SNP	0.010101	A	A	G	196	2	-3.80133	-2.24399	FBgn0032363	CG6509	UPSTREAM	647	ovn_cve
ovariole number CVE	2L_11517732_SNP	2L	11517732	3.95924e-06	0.0279	4.56641e-06	0.0295	1.0616e-07	0.0013	SNP	0.010101	A	A	G	196	2	-3.80133	-2.24399	FBgn0032363	CG6509	UPSTREAM	651	ovn_cve
ovariole number CVE	2L_11517737_SNP	2L	11517737	3.95924e-06	0.0279	4.56641e-06	0.0295	1.0616e-07	0.0013	SNP	0.010101	C	C	G	196	2	-3.80133	-2.24399	FBgn0032363	CG6509	UPSTREAM	656	ovn_cve
ovariole number CVE	2L_11500625_SNP	2L	11500625	3.95924e-06	0.0279	4.56641e-06	0.0295	1.0616e-07	0.0013	SNP	0.010101	C	C	A	196	2	-3.80133	-2.24399			INTERGENIC		ovn_cve
ovariole number CVE	2L_10465424_SNP	2L	10465424	3.99571e-06	0.0279	4.597e-06	0.0295	8.32293e-08	0.0013	SNP	0.010101	A	A	G	196	2	-3.80023	-2.24335	FBgn0051719	RluA-1	INTRON	0	ovn_cve
ovariole number CVE	2L_9785697_SNP	2L	9785697	4.00608e-06	0.0279	4.60942e-06	0.0295	8.45079e-08	0.0013	SNP	0.0101523	C	C	T	195	2	-3.79988	-2.24314	FBgn0032147	IP3K1	INTRON	0	ovn_cve
ovariole number CVE	2L_9785754_SNP	2L	9785754	4.00608e-06	0.0279	4.60942e-06	0.0295	8.45079e-08	0.0013	SNP	0.0101523	A	A	C	195	2	-3.79988	-2.24314	FBgn0032147	IP3K1	INTRON	0	ovn_cve
ovariole number CVE	2L_9785758_SNP	2L	9785758	4.00608e-06	0.0279	4.60942e-06	0.0295	8.45079e-08	0.0013	SNP	0.0101523	A	A	T	195	2	-3.79988	-2.24314	FBgn0032147	IP3K1	INTRON	0	ovn_cve
ovariole number CVE	2L_9785789_SNP	2L	9785789	4.00608e-06	0.0279	4.60942e-06	0.0295	8.45079e-08	0.0013	SNP	0.0101523	A	A	T	195	2	-3.79988	-2.24314	FBgn0032147	IP3K1	INTRON	0	ovn_cve
ovariole number CVE	2L_9785753_SNP	2L	9785753	4.01842e-06	0.0279	4.622e-06	0.0295	8.96756e-08	0.0013	SNP	0.0102041	A	A	T	194	2	-3.79954	-2.24294	FBgn0032147	IP3K1	INTRON	0	ovn_cve
ovariole number CVE	2L_11510551_INS	2L	11510551	4.02255e-06	0.0279	4.63104e-06	0.0295	1.14168e-07	0.0013	INS	0.0101523	T	T	AC	195	2	-3.79912	-2.24269	FBgn0032363	CG6509	INTRON	0	ovn_cve
ovariole number CVE	2L_11527213_SNP	2L	11527213	4.03466e-06	0.0279	4.64644e-06	0.0295	1.26358e-07	0.0014	SNP	0.0102564	A	A	T	193	2	-3.79877	-2.24248	FBgn0028490	CG31705	INTRON	0	ovn_cve
ovariole number CVE	2L_7369633_SNP	2L	7369633	4.00602e-06	0.0279	4.69196e-06	0.0295	9.80838e-08	0.0013	SNP	0.0104167	C	C	G	190	2	-3.79747	-2.24172	FBgn0264872	CR44063	DOWNSTREAM	12	ovn_cve
ovariole number CVE	2L_7369633_SNP	2L	7369633	4.00602e-06	0.0279	4.69196e-06	0.0295	9.80838e-08	0.0013	SNP	0.0104167	C	C	G	190	2	-3.79747	-2.24172	FBgn0031903	Wnt10	INTRON	0	ovn_cve
ovariole number CVE	2L_9769716_SNP	2L	9769716	4.06829e-06	0.0279	4.68614e-06	0.0295	1.26192e-07	0.0014	SNP	0.0102564	C	C	T	193	2	-3.79737	-2.24166	FBgn0032143	CG4017	DOWNSTREAM	989	ovn_cve
ovariole number CVE	2L_9769716_SNP	2L	9769716	4.06829e-06	0.0279	4.68614e-06	0.0295	1.26192e-07	0.0014	SNP	0.0102564	C	C	T	193	2	-3.79737	-2.24166	FBgn0265001	ppk18	INTRON	0	ovn_cve
ovariole number CVE	2L_9769716_SNP	2L	9769716	4.06829e-06	0.0279	4.68614e-06	0.0295	1.26192e-07	0.0014	SNP	0.0102564	C	C	T	193	2	-3.79737	-2.24166	FBgn0032144	CG17633	SYNONYMOUS_CODING	0	ovn_cve
ovariole number CVE	2L_11500525_SNP	2L	11500525	4.04951e-06	0.0279	4.68909e-06	0.0295	1.1075e-07	0.0013	SNP	0.0102564	T	T	A	193	2	-3.79727	-2.2416			INTERGENIC		ovn_cve
ovariole number CVE	2L_11501148_SNP	2L	11501148	4.07091e-06	0.0279	4.69357e-06	0.0295	1.13422e-07	0.0013	SNP	0.0101523	T	T	A	195	2	-3.79691	-2.24139	FBgn0032362	spz4	UPSTREAM	567	ovn_cve
ovariole number CVE	2L_9813562_SNP	2L	9813562	4.2567e-06	0.0279	4.86213e-06	0.0295	1.39925e-07	0.0015	SNP	0.0108108	A	A	C	183	2	-3.79236	-2.2387	FBgn0032151	nAChRalpha6	INTRON	0	ovn_cve
ovariole number CVE	2L_9776012_SNP	2L	9776012	4.21367e-06	0.0279	4.84054e-06	0.0295	1.18222e-07	0.0013	SNP	0.0103093	G	G	T	192	2	-3.79214	-2.23857	FBgn0065109	ppk11	UPSTREAM	982	ovn_cve
ovariole number CVE	2L_11505504_SNP	2L	11505504	4.26659e-06	0.0279	4.90579e-06	0.0295	1.01085e-07	0.0013	SNP	0.0101523	T	T	A	195	2	-3.78963	-2.23709	FBgn0032362	spz4	INTRON	0	ovn_cve
ovariole number CVE	2R_1341861_INS	2R	1341861	6.82223e-06	0.0345	6.81315e-06	0.0356	1.90895e-06	0.0063	INS	0.0113636	T	TTAAGT	T	174	2	-3.73733	-2.20621	FBgn0259247	laccase2	DOWNSTREAM	63	ovn_cve
ovariole number CVE	3R_26740941_SNP	3R	26740941	6.8223e-06	0.0345	6.81153e-06	0.0356	9.40373e-07	0.0034	SNP	0.0104167	C	C	T	190	2	-3.73558	-2.20518	FBgn0020912	Ptx1	INTRON	0	ovn_cve
ovariole number CVE	3L_17585938_SNP	3L	17585938	7.10939e-06	0.0353	7.10208e-06	0.0367	2.29127e-06	0.007	SNP	0.0102041	A	A	T	194	2	-3.72817	-2.20081	FBgn0000567	Eip74EF	INTRON	0	ovn_cve
ovariole number CVE	2L_10671598_DEL	2L	10671598	7.1708e-06	0.0355	7.15163e-06	0.0368	6.96935e-07	0.003	DEL	0.010582	ATA	ATA	A	187	2	-3.72771	-2.20054	FBgn0051871	CG31871	DOWNSTREAM	112	ovn_cve
ovariole number CVE	3R_11483525_SNP	3R	11483525	7.1421e-06	0.0354	7.13014e-06	0.0367	1.701e-06	0.0057	SNP	0.0101523	A	A	G	195	2	-3.72741	-2.20036			INTERGENIC		ovn_cve
ovariole number CVE	3R_22074050_SNP	3R	22074050	7.2322e-06	0.0356	7.21961e-06	0.0368	1.9087e-06	0.0063	SNP	0.0102041	G	G	A	194	2	-3.72541	-2.19918	FBgn0261708	CR42745	INTRON	0	ovn_cve
ovariole number CVE	3R_22074052_SNP	3R	22074052	7.2322e-06	0.0356	7.21961e-06	0.0368	1.9087e-06	0.0063	SNP	0.0102041	T	T	C	194	2	-3.72541	-2.19918	FBgn0261708	CR42745	INTRON	0	ovn_cve
ovariole number CVE	3L_23495031_SNP	3L	23495031	7.56495e-06	0.0363	7.5555e-06	0.0373	2.72556e-06	0.0078	SNP	0.0136986	A	A	G	144	2	-3.72434	-2.19855			INTERGENIC		ovn_cve
ovariole number CVE	3L_6197961_SNP	3L	6197961	7.28479e-06	0.0357	7.27412e-06	0.037	1.56538e-06	0.0053	SNP	0.010101	G	G	A	196	2	-3.72395	-2.19832	FBgn0002526	LanA	SYNONYMOUS_CODING	0	ovn_cve
ovariole number CVE	3R_21584072_SNP	3R	21584072	7.34432e-06	0.036	7.33283e-06	0.0373	2.42254e-06	0.0073	SNP	0.010101	G	G	T	196	2	-3.7226	-2.19752	FBgn0066101	LpR1	INTRON	0	ovn_cve
ovariole number CVE	3L_5353147_SNP	3L	5353147	7.38621e-06	0.0361	7.37292e-06	0.0373	1.73699e-06	0.0059	SNP	0.0104712	T	T	A	189	2	-3.72238	-2.19739	FBgn0035600	CG4769	UPSTREAM	164	ovn_cve
ovariole number CVE	3L_5353147_SNP	3L	5353147	7.38621e-06	0.0361	7.37292e-06	0.0373	1.73699e-06	0.0059	SNP	0.0104712	T	T	A	189	2	-3.72238	-2.19739	FBgn0004380	Klp64D	UPSTREAM	655	ovn_cve
ovariole number CVE	3R_22074044_DEL	3R	22074044	7.48244e-06	0.0363	7.46955e-06	0.0373	1.96614e-06	0.0064	DEL	0.0101523	AATT	AATT	G	195	2	-3.71959	-2.19574	FBgn0261708	CR42745	INTRON	0	ovn_cve
ovariole number CVE	3R_22074042_SNP	3R	22074042	7.605e-06	0.0363	7.59198e-06	0.0373	2.22182e-06	0.0069	SNP	0.0102564	C	C	T	193	2	-3.71705	-2.19424	FBgn0261708	CR42745	INTRON	0	ovn_cve
ovariole number CVE	3R_22074036_SNP	3R	22074036	7.60556e-06	0.0363	7.59268e-06	0.0373	2.09666e-06	0.0066	SNP	0.0102041	C	C	T	194	2	-3.71693	-2.19418	FBgn0261708	CR42745	INTRON	0	ovn_cve
ovariole number CVE	3R_22074041_SNP	3R	22074041	7.60556e-06	0.0363	7.59268e-06	0.0373	2.09666e-06	0.0067	SNP	0.0102041	A	A	T	194	2	-3.71693	-2.19418	FBgn0261708	CR42745	INTRON	0	ovn_cve
ovariole number CVE	3R_21589083_INS	3R	21589083	7.6246e-06	0.0363	7.61246e-06	0.0373	2.3388e-06	0.0071	INS	0.010101	A	A	AA	196	2	-3.7163	-2.1938	FBgn0066101	LpR1	UPSTREAM	257	ovn_cve
ovariole number CVE	3R_21589085_SNP	3R	21589085	7.6246e-06	0.0363	7.61246e-06	0.0373	2.3388e-06	0.0071	SNP	0.010101	A	A	T	196	2	-3.7163	-2.1938	FBgn0066101	LpR1	UPSTREAM	258	ovn_cve
ovariole number CVE	3R_4972825_SNP	3R	4972825	7.66594e-06	0.0363	7.65212e-06	0.0373			SNP	0.0100503	T	T	A	197	2	-3.71533	-2.19323		pum	INTRON	0	ovn_cve
ovariole number CVE	3L_13035486_DEL	3L	13035486	3.07853e-08	0.0016	3.05403e-08	0.0016	1.16038e-08	0.0005	DEL	0.0153061	CAA	CAA	C	193	3	-3.71527	-2.19319	FBgn0011284	RpS4	INTRON	0	ovn_cve
ovariole number CVE	3L_13035486_DEL	3L	13035486	3.07853e-08	0.0016	3.05403e-08	0.0016	1.16038e-08	0.0005	DEL	0.0153061	CAA	CAA	C	193	3	-3.71527	-2.19319	FBgn0082967	snoRNA:Psi28S-3327a	UPSTREAM	380	ovn_cve
ovariole number CVE	3L_13035486_DEL	3L	13035486	3.07853e-08	0.0016	3.05403e-08	0.0016	1.16038e-08	0.0005	DEL	0.0153061	CAA	CAA	C	193	3	-3.71527	-2.19319	FBgn0082966	snoRNA:Psi28S-3327b	UPSTREAM	557	ovn_cve
ovariole number CVE	3L_13035486_DEL	3L	13035486	3.07853e-08	0.0016	3.05403e-08	0.0016	1.16038e-08	0.0005	DEL	0.0153061	CAA	CAA	C	193	3	-3.71527	-2.19319	FBgn0086601	snoRNA:Psi28S-3327c	UPSTREAM	984	ovn_cve
ovariole number CVE	3R_21585068_SNP	3R	21585068	7.6736e-06	0.0363	7.66167e-06	0.0373	2.25593e-06	0.007	SNP	0.01	A	A	G	198	2	-3.71503	-2.19305	FBgn0066101	LpR1	INTRON	0	ovn_cve
ovariole number CVE	X_4569936_SNP	X	4569936	7.6736e-06	0.0363	7.66167e-06	0.0373	2.25593e-06	0.007	SNP	0.01	T	T	A	198	2	-3.71503	-2.19305	FBgn0262699	rap	INTRON	0	ovn_cve
ovariole number CVE	3R_21587327_SNP	3R	21587327	7.6736e-06	0.0363	7.66167e-06	0.0373	2.25593e-06	0.007	SNP	0.01	G	G	C	198	2	-3.71503	-2.19305	FBgn0066101	LpR1	START_GAINED	0	ovn_cve
ovariole number CVE	3R_21587535_SNP	3R	21587535	7.6736e-06	0.0363	7.66167e-06	0.0373	2.25593e-06	0.007	SNP	0.01	G	G	A	198	2	-3.71503	-2.19305	FBgn0066101	LpR1	UPSTREAM	464	ovn_cve
ovariole number CVE	3R_21589256_SNP	3R	21589256	7.6736e-06	0.0363	7.66167e-06	0.0373	2.25593e-06	0.007	SNP	0.01	A	A	G	198	2	-3.71503	-2.19305	FBgn0066101	LpR1	UPSTREAM	429	ovn_cve
ovariole number CVE	3R_21588475_SNP	3R	21588475	7.6736e-06	0.0363	7.66167e-06	0.0373	2.25593e-06	0.007	SNP	0.01	T	T	C	198	2	-3.71503	-2.19305	FBgn0066101	LpR1	UTR_5_PRIME	0	ovn_cve
ovariole number CVE	3L_5406813_SNP	3L	5406813	7.6736e-06	0.0363	7.66167e-06	0.0373	2.25593e-06	0.007	SNP	0.01	C	C	G	198	2	-3.71503	-2.19305			INTERGENIC		ovn_cve
ovariole number CVE	3R_21589986_DEL	3R	21589986	7.6736e-06	0.0363	7.66167e-06	0.0373	2.25593e-06	0.007	DEL	0.01	AGT	AGT	A	198	2	-3.71503	-2.19305			INTERGENIC		ovn_cve
ovariole number CVE	3R_21584148_SNP	3R	21584148	7.72886e-06	0.0363	7.71725e-06	0.0373	2.59202e-06	0.0076	SNP	0.0102564	T	T	G	193	2	-3.71429	-2.19261	FBgn0066101	LpR1	INTRON	0	ovn_cve
ovariole number CVE	2R_12459291_SNP	2R	12459291	7.72754e-06	0.0363	7.71515e-06	0.0373	2.40262e-06	0.0073	SNP	0.0100503	G	G	A	197	2	-3.71395	-2.19241	FBgn0034139	CG4927	UPSTREAM	296	ovn_cve
ovariole number CVE	2R_12459291_SNP	2R	12459291	7.72754e-06	0.0363	7.71515e-06	0.0373	2.40262e-06	0.0073	SNP	0.0100503	G	G	A	197	2	-3.71395	-2.19241	FBgn0034138	RpS15	UPSTREAM	556	ovn_cve
ovariole number CVE	2L_4026235_SNP	2L	4026235	7.76173e-06	0.0363	7.75006e-06	0.0373	2.3923e-06	0.0072	SNP	0.0100503	T	T	C	197	2	-3.71319	-2.19196			INTERGENIC		ovn_cve
ovariole number CVE	3R_5006500_SNP	3R	5006500	7.81076e-06	0.0363	7.79741e-06	0.0373			SNP	0.010582	G	G	A	187	2	-3.71316	-2.19195		pum	INTRON	0	ovn_cve
ovariole number CVE	3L_13035287_SNP	3L	13035287	3.14938e-08	0.0016	3.12176e-08	0.0016	1.18436e-08	0.0005	SNP	0.0153061	C	C	T	193	3	-3.71288	-2.19179	FBgn0011284	RpS4	SYNONYMOUS_CODING	0	ovn_cve
ovariole number CVE	3L_13035287_SNP	3L	13035287	3.14938e-08	0.0016	3.12176e-08	0.0016	1.18436e-08	0.0005	SNP	0.0153061	C	C	T	193	3	-3.71288	-2.19179	FBgn0082967	snoRNA:Psi28S-3327a	UPSTREAM	580	ovn_cve
ovariole number CVE	3L_13035287_SNP	3L	13035287	3.14938e-08	0.0016	3.12176e-08	0.0016	1.18436e-08	0.0005	SNP	0.0153061	C	C	T	193	3	-3.71288	-2.19179	FBgn0082966	snoRNA:Psi28S-3327b	UPSTREAM	757	ovn_cve
ovariole number CVE	3R_13828398_SNP	3R	13828398	7.78836e-06	0.0363	7.77659e-06	0.0373			SNP	0.010101	C	C	T	196	2	-3.7127	-2.19168		cpo	INTRON	0	ovn_cve
ovariole number CVE	2L_14288250_SNP	2L	14288250	7.80773e-06	0.0363	7.79567e-06	0.0373	2.37525e-06	0.0072	SNP	0.0100503	T	T	C	197	2	-3.7122	-2.19138	FBgn0261563	wb	NON_SYNONYMOUS_CODING	0	ovn_cve
ovariole number CVE	3L_6233971_SNP	3L	6233971	7.81126e-06	0.0363	7.79919e-06	0.0373	2.40179e-06	0.0072	SNP	0.0100503	G	G	A	197	2	-3.71212	-2.19133	FBgn0004513	Mdr65	NON_SYNONYMOUS_CODING	0	ovn_cve
ovariole number CVE	3L_6233971_SNP	3L	6233971	7.81126e-06	0.0363	7.79919e-06	0.0373	2.40179e-06	0.0072	SNP	0.0100503	G	G	A	197	2	-3.71212	-2.19133	FBgn0035695	CG10226	UPSTREAM	803	ovn_cve
ovariole number CVE	X_5606807_SNP	X	5606807	7.88982e-06	0.0363	7.87582e-06	0.0373	2.11562e-06	0.0067	SNP	0.0108696	C	C	T	182	2	-3.71201	-2.19127	FBgn0053080	CG33080	INTRON	0	ovn_cve
ovariole number CVE	2L_6014233_SNP	2L	6014233	7.86816e-06	0.0363	7.85467e-06	0.0373	2.13043e-06	0.0067	SNP	0.0102041	T	T	A	194	2	-3.71121	-2.1908	FBgn0001170	H2.0	INTRON	0	ovn_cve
ovariole number CVE	3L_5384514_SNP	3L	5384514	7.89937e-06	0.0363	7.88689e-06	0.0373	2.57448e-06	0.0075	SNP	0.0101523	G	G	T	195	2	-3.71042	-2.19033			INTERGENIC		ovn_cve
ovariole number CVE	3R_20292299_SNP	3R	20292299	7.94335e-06	0.0363	7.92865e-06	0.0373	2.03934e-06	0.0066	SNP	0.0100503	C	C	A	197	2	-3.70934	-2.18969			INTERGENIC		ovn_cve
ovariole number CVE	3R_20292300_SNP	3R	20292300	7.94335e-06	0.0363	7.92865e-06	0.0373	2.03934e-06	0.0066	SNP	0.0100503	C	C	A	197	2	-3.70934	-2.18969			INTERGENIC		ovn_cve
ovariole number CVE	3R_26737389_SNP	3R	26737389	8.00133e-06	0.0363	7.976e-06	0.0373	6.44827e-07	0.003	SNP	0.0101523	T	T	G	195	2	-3.70853	-2.18921			INTERGENIC		ovn_cve
ovariole number CVE	3L_15825753_SNP	3L	15825753	7.98363e-06	0.0363	7.96927e-06	0.0373	2.08723e-06	0.0066	SNP	0.0100503	C	C	T	197	2	-3.70848	-2.18918	FBgn0040230	dbo	DOWNSTREAM	649	ovn_cve
ovariole number CVE	3L_15817768_SNP	3L	15817768	7.98363e-06	0.0363	7.96927e-06	0.0373	2.08723e-06	0.0066	SNP	0.0100503	A	A	T	197	2	-3.70848	-2.18918	FBgn0036534	Dcp2	INTRON	0	ovn_cve
ovariole number CVE	3L_15825753_SNP	3L	15825753	7.98363e-06	0.0363	7.96927e-06	0.0373	2.08723e-06	0.0066	SNP	0.0100503	C	C	T	197	2	-3.70848	-2.18918	FBgn0036536	CG12713	SYNONYMOUS_CODING	0	ovn_cve
ovariole number CVE	3R_10249050_MNP	3R	10249050	7.99607e-06	0.0363	7.97106e-06	0.0373	6.08199e-07	0.003	MNP	0.0100503	TTT	TTT	CCA	197	2	-3.70844	-2.18916	FBgn0086901	cv-c	INTRON	0	ovn_cve
ovariole number CVE	3R_10249050_MNP	3R	10249050	7.99607e-06	0.0363	7.97106e-06	0.0373	6.08199e-07	0.003	MNP	0.0100503	TTT	TTT	CCA	197	2	-3.70844	-2.18916	FBgn0265065	CR44176	UPSTREAM	779	ovn_cve
ovariole number CVE	3R_21586730_SNP	3R	21586730	8.02247e-06	0.0363	8.01082e-06	0.0373	2.32442e-06	0.0071	SNP	0.0102041	C	C	G	194	2	-3.70789	-2.18884	FBgn0066101	LpR1	INTRON	0	ovn_cve
ovariole number CVE	3L_1686918_SNP	3L	1686918	8.02479e-06	0.0363	8.01008e-06	0.0373	2.08408e-06	0.0066	SNP	0.0100503	G	G	A	197	2	-3.70761	-2.18867	FBgn0035260	CG7991	INTRON	0	ovn_cve
ovariole number CVE	3L_5349432_SNP	3L	5349432	8.02806e-06	0.0363	8.01343e-06	0.0373	1.9562e-06	0.0064	SNP	0.01	G	G	A	198	2	-3.70745	-2.18858	FBgn0052421	tRNA:CR32421	DOWNSTREAM	330	ovn_cve
ovariole number CVE	3L_5349432_SNP	3L	5349432	8.02806e-06	0.0363	8.01343e-06	0.0373	1.9562e-06	0.0064	SNP	0.01	G	G	A	198	2	-3.70745	-2.18858	FBgn0004380	Klp64D	DOWNSTREAM	532	ovn_cve
ovariole number CVE	3R_22072366_SNP	3R	22072366	8.02806e-06	0.0363	8.01343e-06	0.0373	1.9562e-06	0.0064	SNP	0.01	G	G	T	198	2	-3.70745	-2.18858	FBgn0261708	CR42745	INTRON	0	ovn_cve
ovariole number CVE	2R_11437709_SNP	2R	11437709	8.02806e-06	0.0363	8.01343e-06	0.0373	1.9562e-06	0.0064	SNP	0.01	C	C	A	198	2	-3.70745	-2.18858	FBgn0034030	CG8192	UPSTREAM	220	ovn_cve
ovariole number CVE	3L_5349432_SNP	3L	5349432	8.02806e-06	0.0363	8.01343e-06	0.0373	1.9562e-06	0.0064	SNP	0.01	G	G	A	198	2	-3.70745	-2.18858	FBgn0016031	lama	UPSTREAM	409	ovn_cve
ovariole number CVE	3L_5349432_SNP	3L	5349432	8.02806e-06	0.0363	8.01343e-06	0.0373	1.9562e-06	0.0064	SNP	0.01	G	G	A	198	2	-3.70745	-2.18858	FBgn0052420	tRNA:CR32420	UPSTREAM	11	ovn_cve
ovariole number CVE	3L_5353255_SNP	3L	5353255	8.02806e-06	0.0363	8.01343e-06	0.0373	1.9562e-06	0.0064	SNP	0.01	C	C	T	198	2	-3.70745	-2.18858	FBgn0035600	CG4769	UPSTREAM	56	ovn_cve
ovariole number CVE	3L_5353255_SNP	3L	5353255	8.02806e-06	0.0363	8.01343e-06	0.0373	1.9562e-06	0.0064	SNP	0.01	C	C	T	198	2	-3.70745	-2.18858	FBgn0004380	Klp64D	UPSTREAM	763	ovn_cve
ovariole number CVE	3L_12306454_SNP	3L	12306454	8.02806e-06	0.0363	8.01343e-06	0.0373	1.9562e-06	0.0064	SNP	0.01	T	T	C	198	2	-3.70745	-2.18858			INTERGENIC		ovn_cve
ovariole number CVE	2R_8289052_SNP	2R	8289052	8.0614e-06	0.0363	8.04712e-06	0.0373	1.88674e-06	0.0063	SNP	0.0101523	G	G	C	195	2	-3.70703	-2.18833	FBgn0033728	Cpr49Ae	UPSTREAM	669	ovn_cve
ovariole number CVE	3R_22071905_SNP	3R	22071905	8.17562e-06	0.0363	8.1606e-06	0.0373	2.08393e-06	0.0066	SNP	0.0100503	A	A	C	197	2	-3.70447	-2.18682	FBgn0261708	CR42745	INTRON	0	ovn_cve
ovariole number CVE	3R_10129206_SNP	3R	10129206	8.30473e-06	0.0363	8.27835e-06	0.0373	7.1598e-07	0.003	SNP	0.0100503	G	G	A	197	2	-3.70204	-2.18539	FBgn0003567	su_Hw_	DOWNSTREAM	971	ovn_cve
ovariole number CVE	3R_9949430_SNP	3R	9949430	8.30473e-06	0.0363	8.27835e-06	0.0373	7.1598e-07	0.003	SNP	0.0100503	T	T	C	197	2	-3.70204	-2.18539	FBgn0010340	140up	DOWNSTREAM	455	ovn_cve
ovariole number CVE	3R_10004708_SNP	3R	10004708	8.30473e-06	0.0363	8.27835e-06	0.0373	7.1598e-07	0.003	SNP	0.0100503	C	C	T	197	2	-3.70204	-2.18539	FBgn0011582	Dop1R1	INTRON	0	ovn_cve
ovariole number CVE	3R_10034240_SNP	3R	10034240	8.30473e-06	0.0363	8.27835e-06	0.0373	7.1598e-07	0.003	SNP	0.0100503	G	G	T	197	2	-3.70204	-2.18539	FBgn0011582	Dop1R1	INTRON	0	ovn_cve
ovariole number CVE	3R_10095413_SNP	3R	10095413	8.30473e-06	0.0363	8.27835e-06	0.0373	7.1598e-07	0.003	SNP	0.0100503	A	A	T	197	2	-3.70204	-2.18539	FBgn0003862	trx	NON_SYNONYMOUS_CODING	0	ovn_cve
ovariole number CVE	3R_10129206_SNP	3R	10129206	8.30473e-06	0.0363	8.27835e-06	0.0373	7.1598e-07	0.003	SNP	0.0100503	G	G	A	197	2	-3.70204	-2.18539	FBgn0038221	CG3259	NON_SYNONYMOUS_CODING	0	ovn_cve
ovariole number CVE	3R_9984139_SNP	3R	9984139	8.30473e-06	0.0363	8.27835e-06	0.0373	7.1598e-07	0.003	SNP	0.0100503	C	C	T	197	2	-3.70204	-2.18539	FBgn0051327	CG31327	NON_SYNONYMOUS_CODING	0	ovn_cve
ovariole number CVE	3R_10091507_SNP	3R	10091507	8.30473e-06	0.0363	8.27835e-06	0.0373	7.1598e-07	0.003	SNP	0.0100503	T	T	C	197	2	-3.70204	-2.18539	FBgn0003862	trx	SYNONYMOUS_CODING	0	ovn_cve
ovariole number CVE	3R_9949430_SNP	3R	9949430	8.30473e-06	0.0363	8.27835e-06	0.0373	7.1598e-07	0.003	SNP	0.0100503	T	T	C	197	2	-3.70204	-2.18539	FBgn0038206	twf	SYNONYMOUS_CODING	0	ovn_cve
ovariole number CVE	3R_9984139_SNP	3R	9984139	8.30473e-06	0.0363	8.27835e-06	0.0373	7.1598e-07	0.003	SNP	0.0100503	C	C	T	197	2	-3.70204	-2.18539	FBgn0051533	CG31533	UPSTREAM	986	ovn_cve
ovariole number CVE	3R_9993170_SNP	3R	9993170	8.30473e-06	0.0363	8.27835e-06	0.0373	7.1598e-07	0.003	SNP	0.0100503	T	T	A	197	2	-3.70204	-2.18539	FBgn0011582	Dop1R1	UTR_3_PRIME	0	ovn_cve
ovariole number CVE	3R_10281450_SNP	3R	10281450	8.32576e-06	0.0363	8.29923e-06	0.0373	7.80514e-07	0.003	SNP	0.0101523	C	C	G	195	2	-3.70181	-2.18525	FBgn0086901	cv-c	INTRON	0	ovn_cve
ovariole number CVE	3L_2814826_SNP	3L	2814826	8.40777e-06	0.0363	8.39211e-06	0.0373	2.10465e-06	0.0067	SNP	0.0101523	T	T	G	195	2	-3.69992	-2.18413	FBgn0263392	CG43444	INTRON	0	ovn_cve
ovariole number CVE	3R_10205924_SNP	3R	10205924	8.4071e-06	0.0363	8.38046e-06	0.0373	6.86806e-07	0.003	SNP	0.01	A	A	G	198	2	-3.69987	-2.1841	FBgn0038225	soti	DOWNSTREAM	461	ovn_cve
ovariole number CVE	3R_12049711_SNP	3R	12049711	8.4071e-06	0.0363	8.38046e-06	0.0373	6.86806e-07	0.003	SNP	0.01	A	A	G	198	2	-3.69987	-2.1841	FBgn0267203	CR45643	DOWNSTREAM	135	ovn_cve
ovariole number CVE	3R_10231951_SNP	3R	10231951	8.4071e-06	0.0363	8.38046e-06	0.0373	6.86806e-07	0.003	SNP	0.01	G	G	T	198	2	-3.69987	-2.1841	FBgn0086901	cv-c	INTRON	0	ovn_cve
ovariole number CVE	3R_10249053_DEL	3R	10249053	8.4071e-06	0.0363	8.38046e-06	0.0373	6.86806e-07	0.003	DEL	0.01	TACA	TACA	T	198	2	-3.69987	-2.1841	FBgn0086901	cv-c	INTRON	0	ovn_cve
ovariole number CVE	3R_10260379_SNP	3R	10260379	8.4071e-06	0.0363	8.38046e-06	0.0373	6.86806e-07	0.003	SNP	0.01	G	G	T	198	2	-3.69987	-2.1841	FBgn0086901	cv-c	INTRON	0	ovn_cve
ovariole number CVE	3R_10260980_SNP	3R	10260980	8.4071e-06	0.0363	8.38046e-06	0.0373	6.86806e-07	0.003	SNP	0.01	T	T	C	198	2	-3.69987	-2.1841	FBgn0086901	cv-c	INTRON	0	ovn_cve
ovariole number CVE	3R_10262656_SNP	3R	10262656	8.4071e-06	0.0363	8.38046e-06	0.0373	6.86806e-07	0.003	SNP	0.01	T	T	C	198	2	-3.69987	-2.1841	FBgn0086901	cv-c	INTRON	0	ovn_cve
ovariole number CVE	3R_10271048_SNP	3R	10271048	8.4071e-06	0.0363	8.38046e-06	0.0373	6.86806e-07	0.003	SNP	0.01	A	A	C	198	2	-3.69987	-2.1841	FBgn0086901	cv-c	INTRON	0	ovn_cve
ovariole number CVE	3R_10272079_SNP	3R	10272079	8.4071e-06	0.0363	8.38046e-06	0.0373	6.86806e-07	0.003	SNP	0.01	A	A	C	198	2	-3.69987	-2.1841	FBgn0086901	cv-c	INTRON	0	ovn_cve
ovariole number CVE	3R_10274339_SNP	3R	10274339	8.4071e-06	0.0363	8.38046e-06	0.0373	6.86806e-07	0.003	SNP	0.01	T	T	A	198	2	-3.69987	-2.1841	FBgn0086901	cv-c	INTRON	0	ovn_cve
ovariole number CVE	3R_10274723_SNP	3R	10274723	8.4071e-06	0.0363	8.38046e-06	0.0373	6.86806e-07	0.003	SNP	0.01	A	A	T	198	2	-3.69987	-2.1841	FBgn0086901	cv-c	INTRON	0	ovn_cve
ovariole number CVE	3R_10275784_SNP	3R	10275784	8.4071e-06	0.0363	8.38046e-06	0.0373	6.86806e-07	0.003	SNP	0.01	C	C	G	198	2	-3.69987	-2.1841	FBgn0086901	cv-c	INTRON	0	ovn_cve
ovariole number CVE	3R_10278165_SNP	3R	10278165	8.4071e-06	0.0363	8.38046e-06	0.0373	6.86806e-07	0.003	SNP	0.01	A	A	T	198	2	-3.69987	-2.1841	FBgn0086901	cv-c	INTRON	0	ovn_cve
ovariole number CVE	3R_10280726_SNP	3R	10280726	8.4071e-06	0.0363	8.38046e-06	0.0373	6.86806e-07	0.003	SNP	0.01	C	C	T	198	2	-3.69987	-2.1841	FBgn0086901	cv-c	INTRON	0	ovn_cve
ovariole number CVE	3R_10281074_SNP	3R	10281074	8.4071e-06	0.0363	8.38046e-06	0.0373	6.86806e-07	0.003	SNP	0.01	T	T	C	198	2	-3.69987	-2.1841	FBgn0086901	cv-c	INTRON	0	ovn_cve
ovariole number CVE	3R_10282203_SNP	3R	10282203	8.4071e-06	0.0363	8.38046e-06	0.0373	6.86806e-07	0.003	SNP	0.01	C	C	T	198	2	-3.69987	-2.1841	FBgn0086901	cv-c	INTRON	0	ovn_cve
ovariole number CVE	3R_10282570_SNP	3R	10282570	8.4071e-06	0.0363	8.38046e-06	0.0373	6.86806e-07	0.003	SNP	0.01	G	G	A	198	2	-3.69987	-2.1841	FBgn0086901	cv-c	INTRON	0	ovn_cve
ovariole number CVE	3R_10284035_SNP	3R	10284035	8.4071e-06	0.0363	8.38046e-06	0.0373	6.86806e-07	0.003	SNP	0.01	T	T	C	198	2	-3.69987	-2.1841	FBgn0086901	cv-c	INTRON	0	ovn_cve
ovariole number CVE	3R_10284560_SNP	3R	10284560	8.4071e-06	0.0363	8.38046e-06	0.0373	6.86806e-07	0.003	SNP	0.01	G	G	C	198	2	-3.69987	-2.1841	FBgn0086901	cv-c	INTRON	0	ovn_cve
ovariole number CVE	3R_10285233_SNP	3R	10285233	8.4071e-06	0.0363	8.38046e-06	0.0373	6.86806e-07	0.003	SNP	0.01	G	G	A	198	2	-3.69987	-2.1841	FBgn0086901	cv-c	INTRON	0	ovn_cve
ovariole number CVE	3R_10288249_SNP	3R	10288249	8.4071e-06	0.0363	8.38046e-06	0.0373	6.86806e-07	0.003	SNP	0.01	A	A	G	198	2	-3.69987	-2.1841	FBgn0086901	cv-c	INTRON	0	ovn_cve
ovariole number CVE	3R_10293469_SNP	3R	10293469	8.4071e-06	0.0363	8.38046e-06	0.0373	6.86806e-07	0.003	SNP	0.01	A	A	T	198	2	-3.69987	-2.1841	FBgn0086901	cv-c	INTRON	0	ovn_cve
ovariole number CVE	3R_10293507_SNP	3R	10293507	8.4071e-06	0.0363	8.38046e-06	0.0373	6.86806e-07	0.003	SNP	0.01	G	G	A	198	2	-3.69987	-2.1841	FBgn0086901	cv-c	INTRON	0	ovn_cve
ovariole number CVE	3R_10294720_DEL	3R	10294720	8.4071e-06	0.0363	8.38046e-06	0.0373	6.86806e-07	0.003	DEL	0.01	CCAAGTAG	CCAAGTAG	C	198	2	-3.69987	-2.1841	FBgn0086901	cv-c	INTRON	0	ovn_cve
ovariole number CVE	3R_10294732_DEL	3R	10294732	8.4071e-06	0.0363	8.38046e-06	0.0373	6.86806e-07	0.003	DEL	0.01	GA	GA	G	198	2	-3.69987	-2.1841	FBgn0086901	cv-c	INTRON	0	ovn_cve
ovariole number CVE	3R_10294736_DEL	3R	10294736	8.4071e-06	0.0363	8.38046e-06	0.0373	6.86806e-07	0.003	DEL	0.01	TTTCTG	TTTCTG	T	198	2	-3.69987	-2.1841	FBgn0086901	cv-c	INTRON	0	ovn_cve
ovariole number CVE	X_13204858_SNP	X	13204858	8.4071e-06	0.0363	8.38046e-06	0.0373	6.86806e-07	0.003	SNP	0.01	G	G	C	198	2	-3.69987	-2.1841	FBgn0266375	IP3K2	INTRON	0	ovn_cve
ovariole number CVE	3R_10249053_DEL	3R	10249053	8.4071e-06	0.0363	8.38046e-06	0.0373	6.86806e-07	0.003	DEL	0.01	TACA	TACA	T	198	2	-3.69987	-2.1841	FBgn0265065	CR44176	UPSTREAM	783	ovn_cve
ovariole number CVE	3L_12925360_SNP	3L	12925360	8.4071e-06	0.0363	8.38046e-06	0.0373	6.86806e-07	0.003	SNP	0.01	C	C	G	198	2	-3.69987	-2.1841			INTERGENIC		ovn_cve
ovariole number CVE	3R_26734588_SNP	3R	26734588	8.4071e-06	0.0363	8.38046e-06	0.0373	6.86806e-07	0.003	SNP	0.01	C	C	A	198	2	-3.69987	-2.1841			INTERGENIC		ovn_cve
ovariole number CVE	3R_10287609_SNP	3R	10287609	8.53539e-06	0.0366	8.50979e-06	0.0375	7.36014e-07	0.003	SNP	0.0100503	C	C	A	197	2	-3.69737	-2.18263	FBgn0086901	cv-c	INTRON	0	ovn_cve
ovariole number CVE	2R_15930727_SNP	2R	15930727	8.54279e-06	0.0366	8.51458e-06	0.0375	7.55424e-07	0.003	SNP	0.010101	C	C	T	196	2	-3.69737	-2.18263			INTERGENIC		ovn_cve
ovariole number CVE	3L_2814817_SNP	3L	2814817	8.5844e-06	0.0368	8.56856e-06	0.0376	2.14443e-06	0.0068	SNP	0.010101	C	C	G	196	2	-3.6963	-2.182	FBgn0263392	CG43444	INTRON	0	ovn_cve
ovariole number CVE	3R_10249045_SNP	3R	10249045	8.82489e-06	0.0373	8.79344e-06	0.0382	2.59709e-06	0.0076	SNP	0.0124224	T	T	A	159	2	-3.69624	-2.18196	FBgn0086901	cv-c	INTRON	0	ovn_cve
ovariole number CVE	3R_10249045_SNP	3R	10249045	8.82489e-06	0.0373	8.79344e-06	0.0382	2.59709e-06	0.0076	SNP	0.0124224	T	T	A	159	2	-3.69624	-2.18196	FBgn0265065	CR44176	UPSTREAM	774	ovn_cve
ovariole number CVE	3L_11714048_SNP	3L	11714048	8.61982e-06	0.0368	8.593e-06	0.0377	7.36489e-07	0.003	SNP	0.0100503	G	G	A	197	2	-3.69572	-2.18165	FBgn0036199	Bmcp	UTR_5_PRIME	0	ovn_cve
ovariole number CVE	2R_8224565_SNP	2R	8224565	8.62941e-06	0.0368	8.60201e-06	0.0377	7.2876e-07	0.003	SNP	0.0100503	A	A	T	197	2	-3.69555	-2.18155	FBgn0011877	tRNA:HPsi	DOWNSTREAM	256	ovn_cve
ovariole number CVE	2R_8224565_SNP	2R	8224565	8.62941e-06	0.0368	8.60201e-06	0.0377	7.2876e-07	0.003	SNP	0.0100503	A	A	T	197	2	-3.69555	-2.18155	FBgn0011878	tRNA:H:48F	DOWNSTREAM	571	ovn_cve
ovariole number CVE	2R_8224565_SNP	2R	8224565	8.62941e-06	0.0368	8.60201e-06	0.0377	7.2876e-07	0.003	SNP	0.0100503	A	A	T	197	2	-3.69555	-2.18155	FBgn0033715	CG8490	DOWNSTREAM	855	ovn_cve
ovariole number CVE	2R_8224565_SNP	2R	8224565	8.62941e-06	0.0368	8.60201e-06	0.0377	7.2876e-07	0.003	SNP	0.0100503	A	A	T	197	2	-3.69555	-2.18155	FBgn0054021	CG34021	NON_SYNONYMOUS_CODING	0	ovn_cve
ovariole number CVE	2R_8224565_SNP	2R	8224565	8.62941e-06	0.0368	8.60201e-06	0.0377	7.2876e-07	0.003	SNP	0.0100503	A	A	T	197	2	-3.69555	-2.18155	FBgn0033716	Den1	UPSTREAM	737	ovn_cve
ovariole number CVE	X_21108775_SNP	X	21108775	8.67905e-06	0.0369	8.65145e-06	0.0378	7.60781e-07	0.003	SNP	0.010101	C	T	C	196	2	-3.69467	-2.18103	FBgn0052521	CG32521	INTRON	0	ovn_cve
ovariole number CVE	3R_20421541_SNP	3R	20421541	8.70197e-06	0.037	8.67439e-06	0.0379	7.14222e-07	0.003	SNP	0.0100503	G	G	T	197	2	-3.69412	-2.18071	FBgn0263490	mld	INTRON	0	ovn_cve
ovariole number CVE	2R_11910251_SNP	2R	11910251	8.79808e-06	0.0373	8.78248e-06	0.0382	1.88123e-06	0.0062	SNP	0.010101	A	A	G	196	2	-3.69212	-2.17953	FBgn0034067	CG8399	NON_SYNONYMOUS_CODING	0	ovn_cve
ovariole number CVE	3L_22974873_SNP	3L	22974873	9.06132e-06	0.038	8.9932e-06	0.0388	1.70616e-06	0.0058	SNP	0.0108108	A	A	G	183	2	-3.68941	-2.17793			INTERGENIC		ovn_cve
ovariole number CVE	3R_10146747_DEL	3R	10146747	9.02557e-06	0.038	8.99689e-06	0.0388	7.06137e-07	0.003	DEL	0.0101523	TACTT	TACTT	T	195	2	-3.68812	-2.17716	FBgn0038223	Afti	DOWNSTREAM	51	ovn_cve
ovariole number CVE	3R_10146747_DEL	3R	10146747	9.02557e-06	0.038	8.99689e-06	0.0388	7.06137e-07	0.003	DEL	0.0101523	TACTT	TACTT	T	195	2	-3.68812	-2.17716	FBgn0011474	pr-set7	DOWNSTREAM	532	ovn_cve
ovariole number CVE	3L_21987608_SNP	3L	21987608	9.52943e-06	0.0394	9.5112e-06	0.0404	7.92955e-07	0.003	SNP	0.0122699	A	A	G	161	2	-3.68259	-2.1739			INTERGENIC		ovn_cve
ovariole number CVE	2L_4281810_SNP	2L	4281810	9.65386e-06	0.0396	9.96622e-06	0.0418	2.32903e-05	0.0296	SNP	0.0133333	G	G	A	148	2	-3.67659	-2.17036	FBgn0031592	Art2	UPSTREAM	486	ovn_cve
ovariole number CVE	X_16531267_SNP	X	16531267	1.02758e-05	0.0414	1.02436e-05	0.0427	9.10098e-07	0.0034	SNP	0.0106383	G	G	T	186	2	-3.66688	-2.16463	FBgn0010412	RpS19a	UPSTREAM	660	ovn_cve
ovariole number CVE	X_16531267_SNP	X	16531267	1.02758e-05	0.0414	1.02436e-05	0.0427	9.10098e-07	0.0034	SNP	0.0106383	G	G	T	186	2	-3.66688	-2.16463	FBgn0026181	Rok	UTR_5_PRIME	0	ovn_cve
ovariole number CVE	2L_1604005_SNP	2L	1604005	3.95787e-08	0.0019	4.92258e-08	0.0023	1.53739e-09	0.0002	SNP	0.0163043	G	G	T	181	3	-3.66481	-2.1634	FBgn0051935	CG31935	INTRON	0	ovn_cve
ovariole number CVE	2L_1604005_SNP	2L	1604005	3.95787e-08	0.0019	4.92258e-08	0.0023	1.53739e-09	0.0002	SNP	0.0163043	G	G	T	181	3	-3.66481	-2.1634	FBgn0261509	haf	INTRON	0	ovn_cve
ovariole number CVE	2R_9101346_SNP	2R	9101346	1.0699e-05	0.0427	1.06187e-05	0.0439	3.37377e-06	0.009	SNP	0.0100503	G	G	A	197	2	-3.65963	-2.16035	FBgn0033807	AQP	SYNONYMOUS_CODING	0	ovn_cve
ovariole number CVE	2R_9101346_SNP	2R	9101346	1.0699e-05	0.0427	1.06187e-05	0.0439	3.37377e-06	0.009	SNP	0.0100503	G	G	A	197	2	-3.65963	-2.16035	FBgn0033808	CG4627	UPSTREAM	865	ovn_cve
ovariole number CVE	2L_6084318_SNP	2L	6084318	1.08183e-05	0.043	1.07372e-05	0.0442	3.17377e-06	0.0087	SNP	0.0100503	G	G	C	197	2	-3.65773	-2.15923	FBgn0266450	Kr-h1	INTRON	0	ovn_cve
ovariole number CVE	2L_6110771_SNP	2L	6110771	1.08183e-05	0.043	1.07372e-05	0.0442	3.17377e-06	0.0087	SNP	0.0100503	A	A	G	197	2	-3.65773	-2.15923	FBgn0266521	stai	INTRON	0	ovn_cve
ovariole number CVE	2L_6106484_SNP	2L	6106484	1.11296e-05	0.0439	1.1046e-05	0.0451	3.13903e-06	0.0086	SNP	0.0102041	C	C	T	194	2	-3.65314	-2.15652	FBgn0266521	stai	INTRON	0	ovn_cve
ovariole number CVE	2L_6109552_SNP	2L	6109552	1.12031e-05	0.0441	1.11191e-05	0.0453	3.33455e-06	0.009	SNP	0.0102041	G	G	A	194	2	-3.65201	-2.15585	FBgn0266521	stai	INTRON	0	ovn_cve
ovariole number CVE	3R_26087203_SNP	3R	26087203	1.13674e-05	0.0445	1.12842e-05	0.0457	4.29421e-06	0.011	SNP	0.0102564	G	G	A	193	2	-3.64957	-2.15441			INTERGENIC		ovn_cve
ovariole number CVE	3L_6307683_SNP	3L	6307683	1.14095e-05	0.0445	1.13235e-05	0.0457	3.80819e-06	0.0099	SNP	0.0101523	C	C	T	195	2	-3.64878	-2.15394			INTERGENIC		ovn_cve
ovariole number CVE	2L_6086286_SNP	2L	6086286	1.14597e-05	0.0446	1.13715e-05	0.0458	4.58798e-06	0.0115	SNP	0.0103627	C	C	T	191	2	-3.64844	-2.15374	FBgn0266450	Kr-h1	INTRON	0	ovn_cve
ovariole number CVE	2L_1609668_INS	2L	1609668	4.86758e-08	0.0021	5.9571e-08	0.0027	1.66591e-09	0.0002	INS	0.0154639	G	G	GT	191	3	-3.64207	-2.14998	FBgn0051935	CG31935	INTRON	0	ovn_cve
ovariole number CVE	2R_18447812_SNP	2R	18447812	1.21606e-05	0.0454	1.21075e-05	0.0477	3.78481e-06	0.0099	SNP	0.0103627	T	T	A	191	2	-3.63763	-2.14736	FBgn0003175	px	INTRON	0	ovn_cve
ovariole number CVE	3R_16840149_SNP	3R	16840149	1.22773e-05	0.0456	1.22185e-05	0.0479	3.38148e-06	0.009	SNP	0.0105263	C	C	A	188	2	-3.63636	-2.14661	FBgn0013995	Calx	DOWNSTREAM	481	ovn_cve
ovariole number CVE	2L_10621073_SNP	2L	10621073	1.23862e-05	0.0459	1.23349e-05	0.0479	3.1199e-06	0.0086	SNP	0.0104712	A	A	G	189	2	-3.63462	-2.14558	FBgn0051721	Trim9	INTRON	0	ovn_cve
ovariole number CVE	3L_4714115_SNP	3L	4714115	1.26061e-05	0.0465	1.25503e-05	0.048	2.22938e-06	0.007	SNP	0.0100503	T	C	T	197	2	-3.63085	-2.14336	FBgn0035574	RhoGEF64C	INTRON	0	ovn_cve
ovariole number CVE	2L_16811154_DEL	2L	16811154	1.27786e-05	0.0469	1.2721e-05	0.0484	4.26425e-06	0.0108	DEL	0.0104167	TT	TT	T	190	2	-3.62918	-2.14238	FBgn0032609	CG13280	INTRON	0	ovn_cve
ovariole number CVE	2L_16811154_DEL	2L	16811154	1.27786e-05	0.0469	1.2721e-05	0.0484	4.26425e-06	0.0108	DEL	0.0104167	TT	TT	T	190	2	-3.62918	-2.14238	FBgn0086673	CG13272	INTRON	0	ovn_cve
ovariole number CVE	2L_20476802_SNP	2L	20476802	1.28507e-05	0.0469	1.27994e-05	0.0485	3.03968e-06	0.0084	SNP	0.0100503	C	C	A	197	2	-3.62745	-2.14135	FBgn0262879	CR43234	EXON	0	ovn_cve
ovariole number CVE	2L_20476802_SNP	2L	20476802	1.28507e-05	0.0469	1.27994e-05	0.0485	3.03968e-06	0.0084	SNP	0.0100503	C	C	A	197	2	-3.62745	-2.14135	FBgn0266315	CR44980	INTRON	0	ovn_cve
ovariole number CVE	3L_4707751_SNP	3L	4707751	1.31446e-05	0.0477	1.30865e-05	0.0492	3.44073e-06	0.0092	SNP	0.010101	A	A	C	196	2	-3.6237	-2.13914	FBgn0035574	RhoGEF64C	INTRON	0	ovn_cve
ovariole number CVE	X_15375536_SNP	X	15375536	1.32914e-05	0.0479	1.32317e-05	0.0494	3.495e-06	0.0093	SNP	0.010101	A	A	T	196	2	-3.62179	-2.13801	FBgn0030648	CG6340	UPSTREAM	871	ovn_cve
ovariole number CVE	X_15375536_SNP	X	15375536	1.32914e-05	0.0479	1.32317e-05	0.0494	3.495e-06	0.0093	SNP	0.010101	A	A	T	196	2	-3.62179	-2.13801	FBgn0030647	CG6324	UTR_3_PRIME	0	ovn_cve
ovariole number CVE	3R_11609294_SNP	3R	11609294	1.34688e-05	0.048	1.34079e-05	0.0494	3.44382e-06	0.0092	SNP	0.010101	T	T	C	196	2	-3.61949	-2.13665			INTERGENIC		ovn_cve
ovariole number CVE	3R_16840293_SNP	3R	16840293	1.34868e-05	0.048	1.34264e-05	0.0494	3.38173e-06	0.0091	SNP	0.01	A	A	G	198	2	-3.61907	-2.1364	FBgn0013995	Calx	DOWNSTREAM	111	ovn_cve
ovariole number CVE	3L_8781876_SNP	3L	8781876	1.34868e-05	0.048	1.34264e-05	0.0494	3.38173e-06	0.009	SNP	0.01	C	C	G	198	2	-3.61907	-2.1364	FBgn0266084	Fhos	INTRON	0	ovn_cve
ovariole number CVE	3R_14946511_SNP	3R	14946511	1.34868e-05	0.048	1.34264e-05	0.0494	3.38173e-06	0.0091	SNP	0.01	G	G	A	198	2	-3.61907	-2.1364	FBgn0038679	CG6040	INTRON	0	ovn_cve
ovariole number CVE	3R_14913494_SNP	3R	14913494	1.34868e-05	0.048	1.34264e-05	0.0494	3.38173e-06	0.009	SNP	0.01	T	T	G	198	2	-3.61907	-2.1364	FBgn0004876	cdi	NON_SYNONYMOUS_CODING	0	ovn_cve
ovariole number CVE	3L_8781876_SNP	3L	8781876	1.34868e-05	0.048	1.34264e-05	0.0494	3.38173e-06	0.009	SNP	0.01	C	C	G	198	2	-3.61907	-2.1364	FBgn0035926	CG5804	UPSTREAM	231	ovn_cve
ovariole number CVE	3L_7937259_SNP	3L	7937259	1.38272e-05	0.049	1.3765e-05	0.0502	3.16427e-06	0.0086	SNP	0.010101	A	A	G	196	2	-3.61492	-2.13396			INTERGENIC		ovn_cve
ovariole number CVE	3R_14932735_SNP	3R	14932735	1.38464e-05	0.049	1.37852e-05	0.0502	2.94556e-06	0.0082	SNP	0.010101	C	C	T	196	2	-3.61467	-2.13381	FBgn0038679	CG6040	INTRON	0	ovn_cve
ovariole number CVE	2L_7110235_SNP	2L	7110235	1.45062e-05	0.0505	1.44429e-05	0.052	2.98594e-06	0.0083	SNP	0.0104167	G	G	A	190	2	-3.60713	-2.12936	FBgn0085407	Pvf3	INTRON	0	ovn_cve
ovariole number CVE	3L_22916298_SNP	3L	22916298	1.44475e-05	0.0504	1.44181e-05	0.0519	3.70265e-06	0.0097	SNP	0.0101523	A	A	T	195	2	-3.60695	-2.12925	FBgn0037206	CG12768	INTRON	0	ovn_cve
ovariole number CVE	3L_16246089_SNP	3L	16246089	1.52522e-05	0.0524	1.51882e-05	0.054	4.01419e-06	0.0102	SNP	0.010582	C	C	A	187	2	-3.59865	-2.12435	FBgn0036583	CG13055	UPSTREAM	634	ovn_cve
ovariole number CVE	3R_20010381_SNP	3R	20010381	1.53282e-05	0.0525	1.52975e-05	0.0542	3.8402e-06	0.0099	SNP	0.01	C	C	G	198	2	-3.59634	-2.12299	FBgn0039161	CG13606	DOWNSTREAM	515	ovn_cve
ovariole number CVE	3R_24429534_SNP	3R	24429534	1.53282e-05	0.0525	1.52975e-05	0.0542	3.8402e-06	0.0099	SNP	0.01	T	T	G	198	2	-3.59634	-2.12299	FBgn0082974	snoRNA:Psi28S-3305c	DOWNSTREAM	290	ovn_cve
ovariole number CVE	3R_24429534_SNP	3R	24429534	1.53282e-05	0.0525	1.52975e-05	0.0542	3.8402e-06	0.0099	SNP	0.01	T	T	G	198	2	-3.59634	-2.12299	FBgn0001215	Hrb98DE	INTRON	0	ovn_cve
ovariole number CVE	2R_16103239_SNP	2R	16103239	1.53282e-05	0.0525	1.52975e-05	0.0542	3.8402e-06	0.0099	SNP	0.01	A	A	T	198	2	-3.59634	-2.12299			INTERGENIC		ovn_cve
ovariole number CVE	3R_24404098_SNP	3R	24404098	1.53282e-05	0.0525	1.52975e-05	0.0542	3.8402e-06	0.0099	SNP	0.01	C	C	G	198	2	-3.59634	-2.12299			INTERGENIC		ovn_cve
ovariole number CVE	3L_7584550_SNP	3L	7584550	1.54468e-05	0.0528	1.54123e-05	0.0545	3.95216e-06	0.0101	SNP	0.0101523	G	G	A	195	2	-3.59531	-2.12238	FBgn0035800	CG7716	UPSTREAM	452	ovn_cve
ovariole number CVE	3L_12510923_SNP	3L	12510923	1.55193e-05	0.053	1.54882e-05	0.0547	3.80344e-06	0.0099	SNP	0.0102564	A	A	G	193	2	-3.59464	-2.12198	FBgn0041775	tral	NON_SYNONYMOUS_CODING	0	ovn_cve
ovariole number CVE	2L_7138850_INS	2L	7138850	1.56303e-05	0.0531	1.56009e-05	0.055	3.96468e-06	0.0101	INS	0.0100503	A	A	AA	197	2	-3.59299	-2.12101	FBgn0085407	Pvf3	INTRON	0	ovn_cve
ovariole number CVE	2L_7138858_MNP	2L	7138858	1.56303e-05	0.0531	1.56009e-05	0.055	3.96468e-06	0.0101	MNP	0.0100503	GTA	GTA	AAC	197	2	-3.59299	-2.12101	FBgn0085407	Pvf3	INTRON	0	ovn_cve
ovariole number CVE	2L_7167652_DEL	2L	7167652	1.5957e-05	0.054	1.59247e-05	0.0559	4.19939e-06	0.0106	DEL	0.010101	GCTGATGATGGAACCGCCACATAAAG	GCTGATGATGGAACCGCCACATAAAG	G	196	2	-3.58949	-2.11894			INTERGENIC		ovn_cve
ovariole number CVE	2R_16073683_SNP	2R	16073683	1.61921e-05	0.0547	1.61569e-05	0.0565	3.61073e-06	0.0096	SNP	0.0102041	A	A	T	194	2	-3.58714	-2.11756			INTERGENIC		ovn_cve
ovariole number CVE	2L_7150865_SNP	2L	7150865	1.90383e-05	0.0613	1.90801e-05	0.0644	5.44221e-06	0.0131	SNP	0.0116959	C	C	T	169	2	-3.56053	-2.10185	FBgn0085407	Pvf3	INTRON	0	ovn_cve
ovariole number CVE	2R_13156106_SNP	2R	13156106	2.21703e-05	0.0685	2.19974e-05	0.0712	5.9552e-06	0.0138	SNP	0.017094	C	C	T	115	2	-3.54493	-2.09264	FBgn0265487	mbl	INTRON	0	ovn_cve
ovariole number CVE	X_19455945_SNP	X	19455945	2.22621e-05	0.0686	2.20762e-05	0.0713	5.33449e-06	0.0129	SNP	0.0100503	G	G	A	197	2	-3.53166	-2.08481	FBgn0262314	mir-978	DOWNSTREAM	585	ovn_cve
ovariole number CVE	X_19455945_SNP	X	19455945	2.22621e-05	0.0686	2.20762e-05	0.0713	5.33449e-06	0.0129	SNP	0.0100503	G	G	A	197	2	-3.53166	-2.08481	FBgn0262301	mir-979	EXON	0	ovn_cve
ovariole number CVE	X_19455945_SNP	X	19455945	2.22621e-05	0.0686	2.20762e-05	0.0713	5.33449e-06	0.0129	SNP	0.0100503	G	G	A	197	2	-3.53166	-2.08481	FBgn0026430	Grip84	INTRON	0	ovn_cve
ovariole number CVE	3R_18781994_SNP	3R	18781994	1.58678e-07	0.0055	1.57745e-07	0.0056	7.81881e-08	0.0013	SNP	0.0153061	T	T	G	193	3	-3.5312	-2.08453	FBgn0017590	klg	INTRON	0	ovn_cve
ovariole number CVE	2L_4065678_DEL	2L	4065678	2.25645e-05	0.0692	2.23747e-05	0.0721	6.45048e-06	0.0142	DEL	0.0101523	TC	TC	T	195	2	-3.52945	-2.0835	FBgn0000547	ed	INTRON	0	ovn_cve
ovariole number CVE	3R_5325938_SNP	3R	5325938	2.26174e-05	0.0693	2.24294e-05	0.0721	5.8837e-06	0.0137	SNP	0.0101523	C	C	T	195	2	-3.52901	-2.08324	FBgn0014380	RhoL	INTRON	0	ovn_cve
ovariole number CVE	3R_11307996_SNP	3R	11307996	2.26489e-05	0.0694	2.24595e-05	0.0721	5.7876e-06	0.0137	SNP	0.0100503	T	T	C	197	2	-3.52859	-2.08299	FBgn0038342	CG14870	NON_SYNONYMOUS_CODING	0	ovn_cve
ovariole number CVE	3R_11307996_SNP	3R	11307996	2.26489e-05	0.0694	2.24595e-05	0.0721	5.7876e-06	0.0137	SNP	0.0100503	T	T	C	197	2	-3.52859	-2.08299	FBgn0019940	Rh6	UPSTREAM	884	ovn_cve
ovariole number CVE	2R_11131301_SNP	2R	11131301	2.26659e-05	0.0694	2.24755e-05	0.0721	5.8411e-06	0.0137	SNP	0.0100503	G	G	T	197	2	-3.52846	-2.08292			INTERGENIC		ovn_cve
ovariole number CVE	3L_2429548_SNP	3L	2429548	2.40187e-05	0.0715	2.39587e-05	0.0742	4.21821e-06	0.0107	SNP	0.0138889	A	A	C	142	2	-3.52387	-2.08021	FBgn0266696	CG45186	INTRON	0	ovn_cve
ovariole number CVE	2R_11101146_SNP	2R	11101146	2.33437e-05	0.0701	2.31481e-05	0.0725	5.9211e-06	0.0137	SNP	0.01	T	T	A	198	2	-3.52311	-2.07976	FBgn0033999	CG8093	DOWNSTREAM	419	ovn_cve
ovariole number CVE	3R_11299618_SNP	3R	11299618	2.33437e-05	0.0701	2.31481e-05	0.0725	5.9211e-06	0.0138	SNP	0.01	T	T	C	198	2	-3.52311	-2.07976	FBgn0038341	AdamTS-A	INTRON	0	ovn_cve
ovariole number CVE	X_19471800_SNP	X	19471800	2.33437e-05	0.0701	2.31481e-05	0.0725	5.9211e-06	0.0137	SNP	0.01	G	G	A	198	2	-3.52311	-2.07976	FBgn0031030	Tao	INTRON	0	ovn_cve
ovariole number CVE	X_19471801_SNP	X	19471801	2.33437e-05	0.0701	2.31481e-05	0.0725	5.9211e-06	0.0137	SNP	0.01	G	G	A	198	2	-3.52311	-2.07976	FBgn0031030	Tao	INTRON	0	ovn_cve
ovariole number CVE	X_19472234_SNP	X	19472234	2.33437e-05	0.0701	2.31481e-05	0.0725	5.9211e-06	0.0137	SNP	0.01	G	G	C	198	2	-3.52311	-2.07976	FBgn0031030	Tao	INTRON	0	ovn_cve
ovariole number CVE	X_3491346_SNP	X	3491346	2.33437e-05	0.0701	2.31481e-05	0.0725	5.9211e-06	0.0137	SNP	0.01	C	C	T	198	2	-3.52311	-2.07976	FBgn0266429	AstA-R1	INTRON	0	ovn_cve
ovariole number CVE	2R_11101146_SNP	2R	11101146	2.33437e-05	0.0701	2.31481e-05	0.0725	5.9211e-06	0.0137	SNP	0.01	T	T	A	198	2	-3.52311	-2.07976	FBgn0033998	row	UPSTREAM	7	ovn_cve
ovariole number CVE	2R_8292250_SNP	2R	8292250	2.33437e-05	0.0701	2.31481e-05	0.0725	5.9211e-06	0.0137	SNP	0.01	T	T	A	198	2	-3.52311	-2.07976	FBgn0033728	Cpr49Ae	UTR_3_PRIME	0	ovn_cve
ovariole number CVE	3R_11405050_SNP	3R	11405050	2.33437e-05	0.0701	2.31481e-05	0.0725	5.9211e-06	0.0138	SNP	0.01	G	G	A	198	2	-3.52311	-2.07976			INTERGENIC		ovn_cve
ovariole number CVE	3L_10489369_SNP	3L	10489369	1.74059e-07	0.0055	1.75701e-07	0.0056	4.46221e-07	0.003	SNP	0.015	A	A	T	197	3	-3.51815	-2.07683	FBgn0052062	A2bp1	INTRON	0	ovn_cve
ovariole number CVE	3R_11351468_SNP	3R	11351468	2.41392e-05	0.0715	2.39392e-05	0.0742	6.47462e-06	0.0143	SNP	0.010101	A	A	T	196	2	-3.51727	-2.07631			INTERGENIC		ovn_cve
ovariole number CVE	X_3177490_SNP	X	3177490	2.52424e-05	0.0717	2.51612e-05	0.075	2.16836e-06	0.0069	SNP	0.0100503	C	C	T	197	2	-3.50825	-2.07099	FBgn0000479	dnc	INTRON	0	ovn_cve
ovariole number CVE	3L_12873854_DEL	3L	12873854	2.54121e-05	0.0719	2.53323e-05	0.075	2.34422e-06	0.0071	DEL	0.0100503	TT	TT	T	197	2	-3.50703	-2.07027			INTERGENIC		ovn_cve
ovariole number CVE	X_18678841_SNP	X	18678841	2.56156e-05	0.0719	2.55334e-05	0.075	2.3303e-06	0.0071	SNP	0.0100503	G	G	T	197	2	-3.50561	-2.06943	FBgn0030958	CR6900	UPSTREAM	997	ovn_cve
ovariole number CVE	2L_7220168_DEL	2L	7220168	2.58235e-05	0.0723	2.56038e-05	0.075	7.4243e-06	0.015	DEL	0.0102564	CC	CC	C	193	2	-3.50548	-2.06935	FBgn0263133	ico	DOWNSTREAM	200	ovn_cve
ovariole number CVE	2L_7220168_DEL	2L	7220168	2.58235e-05	0.0723	2.56038e-05	0.075	7.4243e-06	0.015	DEL	0.0102564	CC	CC	C	193	2	-3.50548	-2.06935	FBgn0031897	CG13784	UPSTREAM	136	ovn_cve
ovariole number CVE	2L_7220168_DEL	2L	7220168	2.58235e-05	0.0723	2.56038e-05	0.075	7.4243e-06	0.015	DEL	0.0102564	CC	CC	C	193	2	-3.50548	-2.06935	FBgn0266324	CR44989	UPSTREAM	398	ovn_cve
ovariole number CVE	3L_11873440_SNP	3L	11873440	2.60574e-05	0.0726	2.59731e-05	0.075	2.4707e-06	0.0074	SNP	0.0100503	A	A	T	197	2	-3.50254	-2.06761	FBgn0266100	CG44837	INTRON	0	ovn_cve
ovariole number CVE	3L_11873440_SNP	3L	11873440	2.60574e-05	0.0726	2.59731e-05	0.075	2.4707e-06	0.0074	SNP	0.0100503	A	A	T	197	2	-3.50254	-2.06761	FBgn0036218	CG14128	NON_SYNONYMOUS_CODING	0	ovn_cve
ovariole number CVE	3L_18923378_SNP	3L	18923378	2.61934e-05	0.0726	2.61097e-05	0.075	2.54859e-06	0.0075	SNP	0.010101	T	T	A	196	2	-3.50168	-2.06711	FBgn0052204	CG32204	INTRON	0	ovn_cve
ovariole number CVE	3L_11753779_DEL	3L	11753779	2.62004e-05	0.0726	2.61163e-05	0.075	2.49648e-06	0.0074	DEL	0.0100503	AGCTGGCGTTGA	AGCTGGCGTTGA	A	197	2	-3.50155	-2.06703	FBgn0036202	CG6024	INTRON	0	ovn_cve
ovariole number CVE	3R_21584575_SNP	3R	21584575	2.62494e-05	0.0726	2.61826e-05	0.075	6.06439e-06	0.0139	SNP	0.0100503	G	G	A	197	2	-3.50109	-2.06676	FBgn0066101	LpR1	INTRON	0	ovn_cve
ovariole number CVE	X_21140550_DEL	X	21140550	2.63375e-05	0.0726	2.62626e-05	0.075	8.30153e-06	0.0158	DEL	0.0102564	TT	TT	T	193	2	-3.50091	-2.06665	FBgn0052521	CG32521	INTRON	0	ovn_cve
ovariole number CVE	2L_885354_SNP	2L	885354	2.63599e-05	0.0726	2.62751e-05	0.075	2.51632e-06	0.0074	SNP	0.0100503	C	C	T	197	2	-3.50046	-2.06639	FBgn0031292	CG15824	UPSTREAM	213	ovn_cve
ovariole number CVE	2R_16560790_SNP	2R	16560790	2.63585e-05	0.0726	2.62735e-05	0.075	2.37178e-06	0.0071	SNP	0.01	A	A	T	198	2	-3.50038	-2.06634	FBgn0034543	CG30152	DOWNSTREAM	731	ovn_cve
ovariole number CVE	3L_11840056_DEL	3L	11840056	2.63585e-05	0.0726	2.62735e-05	0.075	2.37178e-06	0.0072	DEL	0.01	ATA	ATA	A	198	2	-3.50038	-2.06634	FBgn0040816	CG12521	DOWNSTREAM	426	ovn_cve
ovariole number CVE	2R_9416297_SNP	2R	9416297	2.63585e-05	0.0726	2.62735e-05	0.075	2.37178e-06	0.0071	SNP	0.01	A	A	G	198	2	-3.50038	-2.06634	FBgn0260964	Vmat	INTRON	0	ovn_cve
ovariole number CVE	X_18682702_SNP	X	18682702	2.63585e-05	0.0726	2.62735e-05	0.075	2.37178e-06	0.0071	SNP	0.01	C	C	T	198	2	-3.50038	-2.06634	FBgn0004462	Pk17E	START_GAINED	0	ovn_cve
ovariole number CVE	X_18682702_SNP	X	18682702	2.63585e-05	0.0726	2.62735e-05	0.075	2.37178e-06	0.0071	SNP	0.01	C	C	T	198	2	-3.50038	-2.06634	FBgn0030959	CG6961	UPSTREAM	459	ovn_cve
ovariole number CVE	3L_4917107_SNP	3L	4917107	2.65342e-05	0.073	2.64483e-05	0.0754	2.88769e-06	0.0082	SNP	0.0102564	G	G	A	193	2	-3.49964	-2.0659	FBgn0028699	Rh50	INTRON	0	ovn_cve
ovariole number CVE	3L_22972513_SNP	3L	22972513	2.66823e-05	0.0733	2.66141e-05	0.0755	6.61218e-06	0.0145	SNP	0.0100503	G	T	G	197	2	-3.49815	-2.06502			INTERGENIC		ovn_cve
ovariole number CVE	X_17917541_INS	X	17917541	2.67675e-05	0.0734	2.66816e-05	0.0755	2.52402e-06	0.0074	INS	0.0100503	C	C	CTTATGAACTTAT	197	2	-3.49769	-2.06475	FBgn0003380	Sh	INTRON	0	ovn_cve
ovariole number CVE	X_17917542_DEL	X	17917542	2.67675e-05	0.0734	2.66816e-05	0.0755	2.52402e-06	0.0074	DEL	0.0100503	GCTAAAC	GCTAAAC	G	197	2	-3.49769	-2.06475	FBgn0003380	Sh	INTRON	0	ovn_cve
ovariole number CVE	X_17917541_INS	X	17917541	2.67675e-05	0.0734	2.66816e-05	0.0755	2.52402e-06	0.0074	INS	0.0100503	C	C	CTTATGAACTTAT	197	2	-3.49769	-2.06475	FBgn0030887	CG6867	UPSTREAM	361	ovn_cve
ovariole number CVE	X_17917542_DEL	X	17917542	2.67675e-05	0.0734	2.66816e-05	0.0755	2.52402e-06	0.0074	DEL	0.0100503	GCTAAAC	GCTAAAC	G	197	2	-3.49769	-2.06475	FBgn0030887	CG6867	UPSTREAM	360	ovn_cve
ovariole number CVE	3R_16878428_DEL	3R	16878428	2.10315e-07	0.0055	2.1188e-07	0.0056	6.08359e-07	0.003	DEL	0.0157068	CACAAATAGC	CACAAATAGC	C	188	3	-3.49755	-2.06467	FBgn0011672	Mvl	DOWNSTREAM	497	ovn_cve
ovariole number CVE	3L_22972685_SNP	3L	22972685	2.68613e-05	0.0736	2.67946e-05	0.0756	7.10026e-06	0.0148	SNP	0.0100503	T	T	C	197	2	-3.49693	-2.0643			INTERGENIC		ovn_cve
ovariole number CVE	2L_10890025_SNP	2L	10890025	1.71818e-06	0.022	2.75236e-05	0.077	8.94247e-06	0.0166	SNP	0.0105263	T	T	C	188	2	-3.49293	-2.06194			INTERGENIC		ovn_cve
ovariole number CVE	X_15557854_SNP	X	15557854	2.78582e-05	0.0753	2.77868e-05	0.0771	7.18307e-06	0.0149	SNP	0.01	G	G	T	198	2	-3.49028	-2.06038	FBgn0030664	CG8119	DOWNSTREAM	502	ovn_cve
ovariole number CVE	X_15557855_SNP	X	15557855	2.78582e-05	0.0753	2.77868e-05	0.0771	7.18307e-06	0.0149	SNP	0.01	C	C	A	198	2	-3.49028	-2.06038	FBgn0030664	CG8119	DOWNSTREAM	503	ovn_cve
ovariole number CVE	2R_17792746_SNP	2R	17792746	2.78582e-05	0.0753	2.77868e-05	0.0771	7.18307e-06	0.0149	SNP	0.01	C	C	T	198	2	-3.49028	-2.06038	FBgn0085397	Fili	INTRON	0	ovn_cve
ovariole number CVE	2R_6572661_SNP	2R	6572661	2.78582e-05	0.0753	2.77868e-05	0.0771	7.18307e-06	0.0149	SNP	0.01	G	G	A	198	2	-3.49028	-2.06038	FBgn0024836	stan	INTRON	0	ovn_cve
ovariole number CVE	X_15557854_SNP	X	15557854	2.78582e-05	0.0753	2.77868e-05	0.0771	7.18307e-06	0.0149	SNP	0.01	G	G	T	198	2	-3.49028	-2.06038	FBgn0262991	CR43299	INTRON	0	ovn_cve
ovariole number CVE	X_15557855_SNP	X	15557855	2.78582e-05	0.0753	2.77868e-05	0.0771	7.18307e-06	0.0149	SNP	0.01	C	C	A	198	2	-3.49028	-2.06038	FBgn0262991	CR43299	INTRON	0	ovn_cve
ovariole number CVE	X_2347981_SNP	X	2347981	2.78582e-05	0.0753	2.77868e-05	0.0771	7.18307e-06	0.0149	SNP	0.01	T	A	T	198	2	-3.49028	-2.06038	FBgn0040388	boi	INTRON	0	ovn_cve
ovariole number CVE	3R_13197727_SNP	3R	13197727	2.78582e-05	0.0753	2.77868e-05	0.0771	7.18307e-06	0.0149	SNP	0.01	T	T	C	198	2	-3.49028	-2.06038	FBgn0265196	CR44256	UPSTREAM	248	ovn_cve
ovariole number CVE	3R_17938499_SNP	3R	17938499	2.78582e-05	0.0753	2.77868e-05	0.0771	7.18307e-06	0.0149	SNP	0.01	A	A	G	198	2	-3.49028	-2.06038	FBgn0051164	Ir94a	UPSTREAM	650	ovn_cve
ovariole number CVE	3R_17937593_SNP	3R	17937593	2.78582e-05	0.0753	2.77868e-05	0.0771	7.18307e-06	0.0149	SNP	0.01	T	T	G	198	2	-3.49028	-2.06038			INTERGENIC		ovn_cve
ovariole number CVE	X_11129315_SNP	X	11129315	2.80341e-05	0.0757	2.79436e-05	0.0773	2.32313e-06	0.0071	SNP	0.010101	A	A	T	196	2	-3.48944	-2.05988	FBgn0265595	CG44422	INTRON	0	ovn_cve
ovariole number CVE	2L_7404481_SNP	2L	7404481	1.74201e-06	0.0222	2.80295e-05	0.0775	7.83032e-06	0.0154	SNP	0.0102564	A	A	C	193	2	-3.48916	-2.05972	FBgn0031908	CG5177	UPSTREAM	746	ovn_cve
ovariole number CVE	2L_7404481_SNP	2L	7404481	1.74201e-06	0.0222	2.80295e-05	0.0775	7.83032e-06	0.0154	SNP	0.0102564	A	A	C	193	2	-3.48916	-2.05972	FBgn0031907	CG5171	UTR_3_PRIME	0	ovn_cve
ovariole number CVE	2L_10564778_SNP	2L	10564778	1.90242e-06	0.0238	2.80737e-05	0.0775	6.99564e-06	0.0148	SNP	0.0102564	G	G	T	193	2	-3.48887	-2.05955	FBgn0051721	Trim9	INTRON	0	ovn_cve
ovariole number CVE	2L_5691554_INS	2L	5691554	2.86194e-05	0.0767	2.85469e-05	0.0784	7.87335e-06	0.0154	INS	0.0101523	G	G	GG	195	2	-3.48567	-2.05765	FBgn0266066	CR44819	EXON	0	ovn_cve
ovariole number CVE	2L_5691554_INS	2L	5691554	2.86194e-05	0.0767	2.85469e-05	0.0784	7.87335e-06	0.0154	INS	0.0101523	G	G	GG	195	2	-3.48567	-2.05765	FBgn0266067	CR44820	UPSTREAM	134	ovn_cve
ovariole number CVE	3R_17932382_SNP	3R	17932382	2.90006e-05	0.0775	2.89259e-05	0.0792	6.77583e-06	0.0147	SNP	0.010101	G	G	T	196	2	-3.48319	-2.05619	FBgn0038930	CG5778	INTRON	0	ovn_cve
ovariole number CVE	2R_7378281_SNP	2R	7378281	2.97412e-05	0.079	2.96665e-05	0.0803	8.02701e-06	0.0155	SNP	0.0102041	C	C	G	194	2	-3.47879	-2.05359	FBgn0001269	inv	INTRON	0	ovn_cve
ovariole number CVE	2L_4088563_SNP	2L	4088563	3.01495e-05	0.0798	3.00696e-05	0.0812	8.91868e-06	0.0166	SNP	0.0102041	T	T	C	194	2	-3.47634	-2.05215	FBgn0000547	ed	INTRON	0	ovn_cve
ovariole number CVE	2L_11710209_DEL	2L	11710209	1.94572e-06	0.0242	3.03901e-05	0.082	7.94621e-06	0.0154	DEL	0.010101	AAA	AAA	C	196	2	-3.47423	-2.05091			INTERGENIC		ovn_cve
ovariole number CVE	2L_11710192_SNP	2L	11710192	1.96187e-06	0.0243	3.0467e-05	0.0821	7.72353e-06	0.0153	SNP	0.010101	T	T	A	196	2	-3.47378	-2.05063			INTERGENIC		ovn_cve
ovariole number CVE	X_15826853_SNP	X	15826853	1.9808e-06	0.0244	3.06348e-05	0.0824	7.45665e-06	0.015	SNP	0.01	G	G	A	198	2	-3.4726	-2.04994	FBgn0053180	Ranbp16	INTRON	0	ovn_cve
ovariole number CVE	X_4604756_SNP	X	4604756	3.06442e-05	0.0807	3.15418e-05	0.0844	4.82245e-07	0.003	SNP	0.0104712	G	G	T	189	2	-3.46812	-2.0473	FBgn0029723	Proc-R	INTRON	0	ovn_cve
ovariole number CVE	2L_12212811_DEL	2L	12212811	3.01319e-05	0.0798	3.163e-05	0.0845	2.61017e-07	0.0022	DEL	0.010582	TGT	TGT	T	187	2	-3.46781	-2.04711	FBgn0000114	aret	INTRON	0	ovn_cve
ovariole number CVE	2L_4406563_SNP	2L	4406563	2.76857e-07	0.0063	2.76067e-07	0.0064	6.43499e-08	0.0013	SNP	0.015873	T	T	C	186	3	-3.46667	-2.04644	FBgn0031602	CG15431	NON_SYNONYMOUS_CODING	0	ovn_cve
ovariole number CVE	3L_12039764_INS	3L	12039764	2.19735e-06	0.0263	3.3063e-05	0.0872	8.76277e-06	0.0164	INS	0.0104712	T	T	TT	189	2	-3.45954	-2.04223	FBgn0041096	rols	INTRON	0	ovn_cve
ovariole number CVE	2L_13473384_SNP	2L	13473384	3.20635e-05	0.0833	3.30144e-05	0.0871	4.71635e-07	0.003	SNP	0.0102564	A	A	G	193	2	-3.45943	-2.04217	FBgn0263354	CG42784	INTRON	0	ovn_cve
ovariole number CVE	2L_8329784_SNP	2L	8329784	3.26488e-05	0.0837	3.35967e-05	0.088	5.63896e-07	0.003	SNP	0.0104712	A	A	G	189	2	-3.45661	-2.0405	FBgn0032022	CG14275	INTRON	0	ovn_cve
ovariole number CVE	3L_2733945_SNP	3L	2733945	2.15961e-06	0.0261	3.40606e-05	0.0886	5.56748e-06	0.0134	SNP	0.0101523	G	G	A	195	2	-3.45355	-2.0387	FBgn0052296	Mrtf	INTRON	0	ovn_cve
ovariole number CVE	2L_13327332_MNP	2L	13327332	3.54484e-05	0.0859	3.6021e-05	0.0894	1.90836e-06	0.0063	MNP	0.015748	CAAT	CAAT	TTTC	125	2	-3.45308	-2.03842	FBgn0264308	CG43778	INTRON	0	ovn_cve
ovariole number CVE	2L_17155476_SNP	2L	17155476	3.28871e-05	0.0837	3.42064e-05	0.0888	4.03153e-07	0.003	SNP	0.0102041	C	C	A	194	2	-3.45286	-2.03829	FBgn0265607	beat-IIIa	INTRON	0	ovn_cve
ovariole number CVE	2L_17155476_SNP	2L	17155476	3.28871e-05	0.0837	3.42064e-05	0.0888	4.03153e-07	0.003	SNP	0.0102041	C	C	A	194	2	-3.45286	-2.03829	FBgn0083942	CG34106	INTRON	0	ovn_cve
ovariole number CVE	2L_17155481_SNP	2L	17155481	3.28871e-05	0.0837	3.42064e-05	0.0888	4.03153e-07	0.003	SNP	0.0102041	T	T	C	194	2	-3.45286	-2.03829	FBgn0265607	beat-IIIa	INTRON	0	ovn_cve
ovariole number CVE	2L_17155481_SNP	2L	17155481	3.28871e-05	0.0837	3.42064e-05	0.0888	4.03153e-07	0.003	SNP	0.0102041	T	T	C	194	2	-3.45286	-2.03829	FBgn0083942	CG34106	INTRON	0	ovn_cve
ovariole number CVE	2L_17155510_SNP	2L	17155510	3.28871e-05	0.0837	3.42064e-05	0.0888	4.03153e-07	0.003	SNP	0.0102041	T	T	G	194	2	-3.45286	-2.03829	FBgn0265607	beat-IIIa	INTRON	0	ovn_cve
ovariole number CVE	2L_17155510_SNP	2L	17155510	3.28871e-05	0.0837	3.42064e-05	0.0888	4.03153e-07	0.003	SNP	0.0102041	T	T	G	194	2	-3.45286	-2.03829	FBgn0083942	CG34106	INTRON	0	ovn_cve
ovariole number CVE	2L_17301476_SNP	2L	17301476	3.28871e-05	0.0837	3.42064e-05	0.0888	4.03153e-07	0.003	SNP	0.0102041	G	G	C	194	2	-3.45286	-2.03829			INTERGENIC		ovn_cve
ovariole number CVE	2L_8749067_SNP	2L	8749067	3.31842e-05	0.0841	3.42595e-05	0.0888	4.24386e-07	0.003	SNP	0.0102564	G	G	A	193	2	-3.45267	-2.03817			INTERGENIC		ovn_cve
ovariole number CVE	2L_13473240_SNP	2L	13473240	3.33354e-05	0.0842	3.43465e-05	0.0889	5.0885e-07	0.003	SNP	0.0102041	G	G	C	194	2	-3.45211	-2.03785	FBgn0263354	CG42784	INTRON	0	ovn_cve
ovariole number CVE	2L_13473353_SNP	2L	13473353	3.36336e-05	0.0847	3.461e-05	0.0894	4.1129e-07	0.003	SNP	0.010101	G	G	A	196	2	-3.45054	-2.03692	FBgn0263354	CG42784	INTRON	0	ovn_cve
ovariole number CVE	2L_8691828_INS	2L	8691828	3.38189e-05	0.0849	3.49677e-05	0.0894	5.21839e-07	0.003	INS	0.0103627	A	A	AGCA	191	2	-3.44911	-2.03607	FBgn0004914	Hnf4	INTRON	0	ovn_cve
ovariole number CVE	3L_24467951_SNP	3L	24467951	3.58333e-05	0.0859	3.55574e-05	0.0894	5.75165e-06	0.0136	SNP	0.0119048	C	C	T	166	2	-3.44873	-2.03585			INTERGENIC		ovn_cve
ovariole number CVE	2L_13317854_SNP	2L	13317854	3.39954e-05	0.0852	3.50167e-05	0.0894	5.88855e-07	0.003	SNP	0.0101523	G	G	T	195	2	-3.44849	-2.03571	FBgn0264308	CG43778	INTRON	0	ovn_cve
ovariole number CVE	3L_13302240_SNP	3L	13302240	3.26377e-07	0.0068	3.25302e-07	0.0071	7.19367e-07	0.003	SNP	0.0154639	A	A	G	191	3	-3.44644	-2.0345			INTERGENIC		ovn_cve
ovariole number CVE	2L_12698589_SNP	2L	12698589	3.42707e-05	0.0856	3.55353e-05	0.0894	4.85931e-07	0.003	SNP	0.0103093	C	C	T	192	2	-3.44607	-2.03428	FBgn0032449	CG17036	DOWNSTREAM	329	ovn_cve
ovariole number CVE	2L_12698589_SNP	2L	12698589	3.42707e-05	0.0856	3.55353e-05	0.0894	4.85931e-07	0.003	SNP	0.0103093	C	C	T	192	2	-3.44607	-2.03428	FBgn0032447	PICK1	NON_SYNONYMOUS_CODING	0	ovn_cve
ovariole number CVE	2L_1579685_SNP	2L	1579685	3.44392e-05	0.0859	3.57547e-05	0.0894	5.20544e-07	0.003	SNP	0.0101523	T	T	C	195	2	-3.44467	-2.03345	FBgn0261509	haf	INTRON	0	ovn_cve
ovariole number CVE	2L_17155463_SNP	2L	17155463	3.47252e-05	0.0859	3.58247e-05	0.0894	4.58078e-07	0.003	SNP	0.0101523	A	A	G	195	2	-3.44431	-2.03324	FBgn0083942	CG34106	INTRON	0	ovn_cve
ovariole number CVE	2L_17155463_SNP	2L	17155463	3.47252e-05	0.0859	3.58247e-05	0.0894	4.58078e-07	0.003	SNP	0.0101523	A	A	G	195	2	-3.44431	-2.03324	FBgn0265607	beat-IIIa	INTRON	0	ovn_cve
ovariole number CVE	2L_13342124_SNP	2L	13342124	3.48861e-05	0.0859	3.69248e-05	0.0894	1.00156e-06	0.0036	SNP	0.0130719	A	A	T	151	2	-3.44384	-2.03296			INTERGENIC		ovn_cve
ovariole number CVE	2R_3809687_SNP	2R	3809687	3.33205e-07	0.0068	3.30611e-07	0.0071	1.03178e-07	0.0013	SNP	0.015	C	C	G	197	3	-3.4437	-2.03288	FBgn0033233	Kdm4A	DOWNSTREAM	593	ovn_cve
ovariole number CVE	2R_3809687_SNP	2R	3809687	3.33205e-07	0.0068	3.30611e-07	0.0071	1.03178e-07	0.0013	SNP	0.015	C	C	G	197	3	-3.4437	-2.03288	FBgn0015509	Cul1	DOWNSTREAM	603	ovn_cve
ovariole number CVE	2R_3815431_SNP	2R	3815431	3.33205e-07	0.0068	3.30611e-07	0.0071	1.03178e-07	0.0013	SNP	0.015	C	C	T	197	3	-3.4437	-2.03288	FBgn0033234	CG8791	INTRON	0	ovn_cve
ovariole number CVE	2R_4256326_SNP	2R	4256326	3.33205e-07	0.0068	3.30611e-07	0.0071	1.03178e-07	0.0013	SNP	0.015	T	T	G	197	3	-3.4437	-2.03288	FBgn0261588	pdm3	INTRON	0	ovn_cve
ovariole number CVE	2R_3809687_SNP	2R	3809687	3.33205e-07	0.0068	3.30611e-07	0.0071	1.03178e-07	0.0013	SNP	0.015	C	C	G	197	3	-3.4437	-2.03288	FBgn0026393	Or43b	NON_SYNONYMOUS_CODING	0	ovn_cve
ovariole number CVE	2R_3813881_SNP	2R	3813881	3.33205e-07	0.0068	3.30611e-07	0.0071	1.03178e-07	0.0013	SNP	0.015	C	C	T	197	3	-3.4437	-2.03288	FBgn0033234	CG8791	UPSTREAM	277	ovn_cve
ovariole number CVE	2R_3814175_SNP	2R	3814175	3.33205e-07	0.0068	3.30611e-07	0.0071	1.03178e-07	0.0013	SNP	0.015	T	T	A	197	3	-3.4437	-2.03288	FBgn0033234	CG8791	UPSTREAM	836	ovn_cve
ovariole number CVE	2R_4256326_SNP	2R	4256326	3.33205e-07	0.0068	3.30611e-07	0.0071	1.03178e-07	0.0013	SNP	0.015	T	T	G	197	3	-3.4437	-2.03288	FBgn0033285	CG18449	UPSTREAM	894	ovn_cve
ovariole number CVE	2R_4256326_SNP	2R	4256326	3.33205e-07	0.0068	3.30611e-07	0.0071	1.03178e-07	0.0013	SNP	0.015	T	T	G	197	3	-3.4437	-2.03288	FBgn0033286	CG2127	UTR_3_PRIME	0	ovn_cve
ovariole number CVE	2L_20604352_SNP	2L	20604352	3.47059e-05	0.0859	3.59714e-05	0.0894	5.12456e-07	0.003	SNP	0.010101	C	C	G	196	2	-3.44347	-2.03274	FBgn0266214	CR44909	INTRON	0	ovn_cve
ovariole number CVE	2L_20604352_SNP	2L	20604352	3.47059e-05	0.0859	3.59714e-05	0.0894	5.12456e-07	0.003	SNP	0.010101	C	C	G	196	2	-3.44347	-2.03274	FBgn0051677	CG31677	UPSTREAM	156	ovn_cve
ovariole number CVE	2L_13396205_SNP	2L	13396205	3.49353e-05	0.0859	3.59725e-05	0.0894	4.43829e-07	0.003	SNP	0.0100503	A	A	C	197	2	-3.44338	-2.03269	FBgn0032520	CG10859	DOWNSTREAM	187	ovn_cve
ovariole number CVE	2L_13500853_SNP	2L	13500853	3.49353e-05	0.0859	3.59725e-05	0.0894	4.43829e-07	0.003	SNP	0.0100503	C	C	A	197	2	-3.44338	-2.03269	FBgn0263354	CG42784	DOWNSTREAM	426	ovn_cve
ovariole number CVE	2L_13441180_SNP	2L	13441180	3.49353e-05	0.0859	3.59725e-05	0.0894	4.43829e-07	0.003	SNP	0.0100503	T	T	A	197	2	-3.44338	-2.03269	FBgn0267243	CR45683	EXON	0	ovn_cve
ovariole number CVE	2L_13401685_SNP	2L	13401685	3.49353e-05	0.0859	3.59725e-05	0.0894	4.43829e-07	0.003	SNP	0.0100503	A	A	G	197	2	-3.44338	-2.03269	FBgn0032521	CG7110	INTRON	0	ovn_cve
ovariole number CVE	2L_13422794_SNP	2L	13422794	3.49353e-05	0.0859	3.59725e-05	0.0894	4.43829e-07	0.003	SNP	0.0100503	G	G	A	197	2	-3.44338	-2.03269	FBgn0263354	CG42784	INTRON	0	ovn_cve
ovariole number CVE	2L_13423959_SNP	2L	13423959	3.49353e-05	0.0859	3.59725e-05	0.0894	4.43829e-07	0.003	SNP	0.0100503	A	A	G	197	2	-3.44338	-2.03269	FBgn0263354	CG42784	INTRON	0	ovn_cve
ovariole number CVE	2L_13441180_SNP	2L	13441180	3.49353e-05	0.0859	3.59725e-05	0.0894	4.43829e-07	0.003	SNP	0.0100503	T	T	A	197	2	-3.44338	-2.03269	FBgn0263354	CG42784	INTRON	0	ovn_cve
ovariole number CVE	2L_13490639_SNP	2L	13490639	3.49353e-05	0.0859	3.59725e-05	0.0894	4.43829e-07	0.003	SNP	0.0100503	A	A	T	197	2	-3.44338	-2.03269	FBgn0263354	CG42784	INTRON	0	ovn_cve
ovariole number CVE	2L_13495834_SNP	2L	13495834	3.49353e-05	0.0859	3.59725e-05	0.0894	4.43829e-07	0.003	SNP	0.0100503	C	C	T	197	2	-3.44338	-2.03269	FBgn0263354	CG42784	INTRON	0	ovn_cve
ovariole number CVE	2L_13397840_SNP	2L	13397840	3.49353e-05	0.0859	3.59725e-05	0.0894	4.43829e-07	0.003	SNP	0.0100503	T	T	C	197	2	-3.44338	-2.03269	FBgn0032520	CG10859	SYNONYMOUS_CODING	0	ovn_cve
ovariole number CVE	2L_13396205_SNP	2L	13396205	3.49353e-05	0.0859	3.59725e-05	0.0894	4.43829e-07	0.003	SNP	0.0100503	A	A	C	197	2	-3.44338	-2.03269	FBgn0032519	CG16957	UPSTREAM	21	ovn_cve
ovariole number CVE	2L_13499233_SNP	2L	13499233	3.49353e-05	0.0859	3.59725e-05	0.0894	4.43829e-07	0.003	SNP	0.0100503	C	C	G	197	2	-3.44338	-2.03269	FBgn0263354	CG42784	UTR_3_PRIME	0	ovn_cve
ovariole number CVE	2L_13500853_SNP	2L	13500853	3.49353e-05	0.0859	3.59725e-05	0.0894	4.43829e-07	0.003	SNP	0.0100503	C	C	A	197	2	-3.44338	-2.03269	FBgn0023407	B4	UTR_3_PRIME	0	ovn_cve
ovariole number CVE	2L_13357117_SNP	2L	13357117	3.49353e-05	0.0859	3.59725e-05	0.0894	4.43829e-07	0.003	SNP	0.0100503	A	A	T	197	2	-3.44338	-2.03269			INTERGENIC		ovn_cve
ovariole number CVE	2L_11557431_SNP	2L	11557431	3.5308e-05	0.0859	3.63992e-05	0.0894	3.60088e-07	0.0028	SNP	0.010101	C	C	A	196	2	-3.4413	-2.03146			INTERGENIC		ovn_cve
ovariole number CVE	2L_13280905_SNP	2L	13280905	3.54843e-05	0.0859	3.65532e-05	0.0894	6.30868e-07	0.003	SNP	0.0101523	C	C	T	195	2	-3.44062	-2.03106	FBgn0264894	CG44085	INTRON	0	ovn_cve
ovariole number CVE	2L_13393442_SNP	2L	13393442	3.58655e-05	0.0859	3.68506e-05	0.0894	5.06527e-07	0.003	SNP	0.0101523	C	C	T	195	2	-3.43913	-2.03018	FBgn0032518	RpL24	DOWNSTREAM	245	ovn_cve
ovariole number CVE	2L_13393442_SNP	2L	13393442	3.58655e-05	0.0859	3.68506e-05	0.0894	5.06527e-07	0.003	SNP	0.0101523	C	C	T	195	2	-3.43913	-2.03018	FBgn0032517	CG7099	NON_SYNONYMOUS_CODING	0	ovn_cve
ovariole number CVE	2L_20506874_SNP	2L	20506874	3.58262e-05	0.0859	3.6859e-05	0.0894	5.75545e-07	0.003	SNP	0.0100503	C	C	T	197	2	-3.43891	-2.03005			INTERGENIC		ovn_cve
ovariole number CVE	3L_4684207_SNP	3L	4684207	3.58975e-05	0.0859	3.69086e-05	0.0894	5.95903e-07	0.003	SNP	0.010101	G	G	T	196	2	-3.43875	-2.02996	FBgn0262870	axo	INTRON	0	ovn_cve
ovariole number CVE	2L_1564766_SNP	2L	1564766	3.56372e-05	0.0859	3.69497e-05	0.0894	5.16208e-07	0.003	SNP	0.010101	C	C	T	196	2	-3.43855	-2.02984	FBgn0261509	haf	INTRON	0	ovn_cve
ovariole number CVE	2L_13506292_SNP	2L	13506292	3.59137e-05	0.0859	3.69548e-05	0.0894	4.58167e-07	0.003	SNP	0.010101	G	G	A	196	2	-3.43852	-2.02982	FBgn0023407	B4	SYNONYMOUS_CODING	0	ovn_cve
ovariole number CVE	2L_13336195_SNP	2L	13336195	3.59228e-05	0.0859	3.69651e-05	0.0894	5.64746e-07	0.003	SNP	0.010101	A	A	C	196	2	-3.43847	-2.02979			INTERGENIC		ovn_cve
ovariole number CVE	2L_13325867_SNP	2L	13325867	3.59405e-05	0.0859	3.69753e-05	0.0894	4.95408e-07	0.003	SNP	0.010101	G	G	A	196	2	-3.43842	-2.02976	FBgn0264308	CG43778	INTRON	0	ovn_cve
ovariole number CVE	2L_13593697_INS	2L	13593697	3.59782e-05	0.0859	3.70199e-05	0.0894	5.26149e-07	0.003	INS	0.0102041	A	A	ATA	194	2	-3.43838	-2.02974	FBgn0259984	kuz	INTRON	0	ovn_cve
ovariole number CVE	2R_3817683_SNP	2R	3817683	3.49638e-07	0.0071	3.46927e-07	0.0073	1.16375e-07	0.0013	SNP	0.0152284	C	C	A	194	3	-3.43834	-2.02972	FBgn0033234	CG8791	DOWNSTREAM	256	ovn_cve
ovariole number CVE	2R_3817683_SNP	2R	3817683	3.49638e-07	0.0071	3.46927e-07	0.0073	1.16375e-07	0.0013	SNP	0.0152284	C	C	A	194	3	-3.43834	-2.02972	FBgn0023171	rnh1	DOWNSTREAM	876	ovn_cve
ovariole number CVE	2R_3817683_SNP	2R	3817683	3.49638e-07	0.0071	3.46927e-07	0.0073	1.16375e-07	0.0013	SNP	0.0152284	C	C	A	194	3	-3.43834	-2.02972	FBgn0050381	CG30381	NON_SYNONYMOUS_CODING	0	ovn_cve
ovariole number CVE	2L_13513078_SNP	2L	13513078	3.60561e-05	0.0859	3.70563e-05	0.0894	5.06009e-07	0.003	SNP	0.0102041	A	A	T	194	2	-3.4382	-2.02963	FBgn0023407	B4	SYNONYMOUS_CODING	0	ovn_cve
ovariole number CVE	2L_13296397_SNP	2L	13296397	3.59958e-05	0.0859	3.70378e-05	0.0894	5.35239e-07	0.003	SNP	0.0100503	G	G	A	197	2	-3.43802	-2.02953	FBgn0051729	CG31729	INTRON	0	ovn_cve
ovariole number CVE	2L_13296814_SNP	2L	13296814	3.59958e-05	0.0859	3.70378e-05	0.0894	5.35239e-07	0.003	SNP	0.0100503	T	T	A	197	2	-3.43802	-2.02953	FBgn0051729	CG31729	INTRON	0	ovn_cve
ovariole number CVE	2R_6864083_SNP	2R	6864083	3.61025e-05	0.0859	3.70988e-05	0.0894	5.74801e-07	0.003	SNP	0.010101	G	G	A	196	2	-3.43781	-2.0294			INTERGENIC		ovn_cve
ovariole number CVE	2L_9090418_SNP	2L	9090418	3.60405e-05	0.0859	3.71865e-05	0.0894	5.401e-07	0.003	SNP	0.0102041	C	C	G	194	2	-3.43755	-2.02925	FBgn0032095	Toll-4	DOWNSTREAM	978	ovn_cve
ovariole number CVE	2L_1580295_SNP	2L	1580295	3.58505e-05	0.0859	3.72761e-05	0.0894	5.77944e-07	0.003	SNP	0.0103093	G	G	C	192	2	-3.43729	-2.0291	FBgn0261509	haf	INTRON	0	ovn_cve
ovariole number CVE	2L_13246359_SNP	2L	13246359	3.64736e-05	0.0859	3.74939e-05	0.0894	6.09163e-07	0.003	SNP	0.0101523	C	C	A	195	2	-3.43595	-2.02831	FBgn0032495	CG16820	UTR_5_PRIME	0	ovn_cve
ovariole number CVE	X_12891782_SNP	X	12891782	3.64197e-05	0.0859	3.74701e-05	0.0894	5.75245e-07	0.003	SNP	0.0100503	G	G	C	197	2	-3.43589	-2.02827	FBgn0265597	rad	INTRON	0	ovn_cve
ovariole number CVE	2R_16101156_SNP	2R	16101156	3.64304e-05	0.0859	3.75705e-05	0.0894	5.57432e-07	0.003	SNP	0.010101	A	A	C	196	2	-3.43548	-2.02803			INTERGENIC		ovn_cve
ovariole number CVE	2L_13288178_SNP	2L	13288178	3.66422e-05	0.0859	3.76907e-05	0.0894	5.42935e-07	0.003	SNP	0.01	G	G	A	198	2	-3.43472	-2.02758	FBgn0266307	CR44972	DOWNSTREAM	124	ovn_cve
ovariole number CVE	2L_13268058_SNP	2L	13268058	3.66422e-05	0.0859	3.76907e-05	0.0894	5.42935e-07	0.003	SNP	0.01	G	G	C	198	2	-3.43472	-2.02758	FBgn0264894	CG44085	INTRON	0	ovn_cve
ovariole number CVE	2L_13295537_SNP	2L	13295537	3.66422e-05	0.0859	3.76907e-05	0.0894	5.42935e-07	0.003	SNP	0.01	G	G	C	198	2	-3.43472	-2.02758	FBgn0051729	CG31729	INTRON	0	ovn_cve
ovariole number CVE	2L_13295983_SNP	2L	13295983	3.66422e-05	0.0859	3.76907e-05	0.0894	5.42935e-07	0.003	SNP	0.01	G	G	A	198	2	-3.43472	-2.02758	FBgn0051729	CG31729	INTRON	0	ovn_cve
ovariole number CVE	2L_13311344_SNP	2L	13311344	3.66422e-05	0.0859	3.76907e-05	0.0894	5.42935e-07	0.003	SNP	0.01	T	T	A	198	2	-3.43472	-2.02758	FBgn0264308	CG43778	INTRON	0	ovn_cve
ovariole number CVE	2L_9861198_SNP	2L	9861198	3.66422e-05	0.0859	3.76907e-05	0.0894	5.42935e-07	0.003	SNP	0.01	G	G	T	198	2	-3.43472	-2.02758	FBgn0032151	nAChRalpha6	INTRON	0	ovn_cve
ovariole number CVE	2L_9861199_SNP	2L	9861199	3.66422e-05	0.0859	3.76907e-05	0.0894	5.42935e-07	0.003	SNP	0.01	G	G	T	198	2	-3.43472	-2.02758	FBgn0032151	nAChRalpha6	INTRON	0	ovn_cve
ovariole number CVE	2L_9867504_SNP	2L	9867504	3.66422e-05	0.0859	3.76907e-05	0.0894	5.42935e-07	0.003	SNP	0.01	C	C	T	198	2	-3.43472	-2.02758	FBgn0032151	nAChRalpha6	INTRON	0	ovn_cve
ovariole number CVE	2L_9868093_SNP	2L	9868093	3.66422e-05	0.0859	3.76907e-05	0.0894	5.42935e-07	0.003	SNP	0.01	A	A	C	198	2	-3.43472	-2.02758	FBgn0032151	nAChRalpha6	INTRON	0	ovn_cve
ovariole number CVE	2L_9869421_SNP	2L	9869421	3.66422e-05	0.0859	3.76907e-05	0.0894	5.42935e-07	0.003	SNP	0.01	A	A	T	198	2	-3.43472	-2.02758	FBgn0032151	nAChRalpha6	INTRON	0	ovn_cve
ovariole number CVE	3L_4649163_SNP	3L	4649163	3.66422e-05	0.0859	3.76907e-05	0.0894	5.42935e-07	0.003	SNP	0.01	T	T	C	198	2	-3.43472	-2.02758	FBgn0262870	axo	INTRON	0	ovn_cve
ovariole number CVE	2L_13274001_SNP	2L	13274001	3.66422e-05	0.0859	3.76907e-05	0.0894	5.42935e-07	0.003	SNP	0.01	C	C	T	198	2	-3.43472	-2.02758	FBgn0264894	CG44085	NON_SYNONYMOUS_CODING	0	ovn_cve
ovariole number CVE	2L_13288178_SNP	2L	13288178	3.66422e-05	0.0859	3.76907e-05	0.0894	5.42935e-07	0.003	SNP	0.01	G	G	A	198	2	-3.43472	-2.02758	FBgn0032499	Uvrag	SYNONYMOUS_CODING	0	ovn_cve
ovariole number CVE	2L_13351755_SNP	2L	13351755	3.66422e-05	0.0859	3.76907e-05	0.0894	5.42935e-07	0.003	SNP	0.01	G	G	A	198	2	-3.43472	-2.02758	FBgn0032506	CG9395	SYNONYMOUS_CODING	0	ovn_cve
ovariole number CVE	3L_4649163_SNP	3L	4649163	3.66422e-05	0.0859	3.76907e-05	0.0894	5.42935e-07	0.003	SNP	0.01	T	T	C	198	2	-3.43472	-2.02758	FBgn0052238	CG32238	SYNONYMOUS_CODING	0	ovn_cve
ovariole number CVE	X_13582311_SNP	X	13582311	3.66422e-05	0.0859	3.76907e-05	0.0894	5.42935e-07	0.003	SNP	0.01	C	C	T	198	2	-3.43472	-2.02758	FBgn0030512	CG9940	SYNONYMOUS_CODING	0	ovn_cve
ovariole number CVE	2L_13331452_DEL	2L	13331452	3.66422e-05	0.0859	3.76907e-05	0.0894	5.42935e-07	0.003	DEL	0.01	CTTTGC	CTTTGC	C	198	2	-3.43472	-2.02758	FBgn0264308	CG43778	UPSTREAM	332	ovn_cve
ovariole number CVE	2L_18614391_SNP	2L	18614391	3.66422e-05	0.0859	3.76907e-05	0.0894	5.42935e-07	0.003	SNP	0.01	T	T	G	198	2	-3.43472	-2.02758	FBgn0032692	CG15161	UTR_3_PRIME	0	ovn_cve
ovariole number CVE	2L_13345179_SNP	2L	13345179	3.66422e-05	0.0859	3.76907e-05	0.0894	5.42935e-07	0.003	SNP	0.01	A	A	C	198	2	-3.43472	-2.02758			INTERGENIC		ovn_cve
ovariole number CVE	2L_20517224_SNP	2L	20517224	3.66422e-05	0.0859	3.76907e-05	0.0894	5.42935e-07	0.003	SNP	0.01	T	T	A	198	2	-3.43472	-2.02758			INTERGENIC		ovn_cve
ovariole number CVE	2L_20517248_SNP	2L	20517248	3.66422e-05	0.0859	3.76907e-05	0.0894	5.42935e-07	0.003	SNP	0.01	C	C	T	198	2	-3.43472	-2.02758			INTERGENIC		ovn_cve
ovariole number CVE	2L_20518539_SNP	2L	20518539	3.66422e-05	0.0859	3.76907e-05	0.0894	5.42935e-07	0.003	SNP	0.01	A	A	T	198	2	-3.43472	-2.02758			INTERGENIC		ovn_cve
ovariole number CVE	2L_20519029_SNP	2L	20519029	3.66422e-05	0.0859	3.76907e-05	0.0894	5.42935e-07	0.003	SNP	0.01	C	C	G	198	2	-3.43472	-2.02758			INTERGENIC		ovn_cve
ovariole number CVE	2L_20519564_SNP	2L	20519564	3.66422e-05	0.0859	3.76907e-05	0.0894	5.42935e-07	0.003	SNP	0.01	C	C	A	198	2	-3.43472	-2.02758			INTERGENIC		ovn_cve
ovariole number CVE	2L_20527758_SNP	2L	20527758	3.66422e-05	0.0859	3.76907e-05	0.0894	5.42935e-07	0.003	SNP	0.01	G	G	C	198	2	-3.43472	-2.02758			INTERGENIC		ovn_cve
ovariole number CVE	2R_16575501_SNP	2R	16575501	3.67574e-05	0.0861	3.78478e-05	0.0896	6.03115e-07	0.003	SNP	0.010101	G	G	A	196	2	-3.43413	-2.02723			INTERGENIC		ovn_cve
ovariole number CVE	2L_13345718_SNP	2L	13345718	3.69678e-05	0.0861	3.80162e-05	0.0897	6.00724e-07	0.003	SNP	0.010101	C	C	T	196	2	-3.43332	-2.02675			INTERGENIC		ovn_cve
ovariole number CVE	X_13594767_SNP	X	13594767	3.69747e-05	0.0861	3.80592e-05	0.0897	5.82918e-07	0.003	SNP	0.0100503	C	C	A	197	2	-3.43302	-2.02658	FBgn0265726	NnaD	INTRON	0	ovn_cve
ovariole number CVE	X_13594767_SNP	X	13594767	3.69747e-05	0.0861	3.80592e-05	0.0897	5.82918e-07	0.003	SNP	0.0100503	C	C	A	197	2	-3.43302	-2.02658	FBgn0030512	CG9940	INTRON	0	ovn_cve
ovariole number CVE	2L_13303905_SNP	2L	13303905	3.7053e-05	0.0861	3.8127e-05	0.0897	5.7229e-07	0.003	SNP	0.010101	C	C	T	196	2	-3.43278	-2.02643	FBgn0032503	CG16825	UPSTREAM	883	ovn_cve
ovariole number CVE	2L_13303905_SNP	2L	13303905	3.7053e-05	0.0861	3.8127e-05	0.0897	5.7229e-07	0.003	SNP	0.010101	C	C	T	196	2	-3.43278	-2.02643	FBgn0264308	CG43778	UTR_3_PRIME	0	ovn_cve
ovariole number CVE	2L_13521971_INS	2L	13521971	3.70878e-05	0.0861	3.82009e-05	0.0897	5.40233e-07	0.003	INS	0.0102041	T	T	AA	194	2	-3.4326	-2.02633	FBgn0023407	B4	INTRON	0	ovn_cve
ovariole number CVE	2L_13327337_SNP	2L	13327337	3.70891e-05	0.0861	3.81641e-05	0.0897	5.50522e-07	0.003	SNP	0.010101	C	C	T	196	2	-3.4326	-2.02633	FBgn0264308	CG43778	INTRON	0	ovn_cve
ovariole number CVE	2L_13327338_SNP	2L	13327338	3.70891e-05	0.0861	3.81641e-05	0.0897	5.50522e-07	0.003	SNP	0.010101	A	A	T	196	2	-3.4326	-2.02633	FBgn0264308	CG43778	INTRON	0	ovn_cve
ovariole number CVE	2L_13255432_SNP	2L	13255432	3.72188e-05	0.0861	3.82962e-05	0.0897	5.74118e-07	0.003	SNP	0.0100503	C	C	T	197	2	-3.43188	-2.0259	FBgn0051728	CG31728	INTRON	0	ovn_cve
ovariole number CVE	2L_13263224_SNP	2L	13263224	3.72188e-05	0.0861	3.82962e-05	0.0897	5.74118e-07	0.003	SNP	0.0100503	A	A	T	197	2	-3.43188	-2.0259	FBgn0264894	CG44085	INTRON	0	ovn_cve
ovariole number CVE	2L_13246759_SNP	2L	13246759	3.72188e-05	0.0861	3.82962e-05	0.0897	5.74118e-07	0.003	SNP	0.0100503	A	A	G	197	2	-3.43188	-2.0259	FBgn0032495	CG16820	NON_SYNONYMOUS_CODING	0	ovn_cve
ovariole number CVE	2L_13249249_SNP	2L	13249249	3.72188e-05	0.0861	3.82962e-05	0.0897	5.74118e-07	0.003	SNP	0.0100503	G	G	T	197	2	-3.43188	-2.0259	FBgn0032495	CG16820	NON_SYNONYMOUS_CODING	0	ovn_cve
ovariole number CVE	2L_13260934_SNP	2L	13260934	3.72188e-05	0.0861	3.82962e-05	0.0897	5.74118e-07	0.003	SNP	0.0100503	G	G	A	197	2	-3.43188	-2.0259	FBgn0264894	CG44085	UPSTREAM	74	ovn_cve
ovariole number CVE	2L_13246361_SNP	2L	13246361	3.72188e-05	0.0861	3.82962e-05	0.0897	5.74118e-07	0.003	SNP	0.0100503	G	G	C	197	2	-3.43188	-2.0259	FBgn0032495	CG16820	UTR_5_PRIME	0	ovn_cve
ovariole number CVE	2R_6832032_SNP	2R	6832032	3.73593e-05	0.0863	3.83824e-05	0.0898	5.94978e-07	0.003	SNP	0.0101523	G	G	T	195	2	-3.43164	-2.02576			INTERGENIC		ovn_cve
ovariole number CVE	2L_21883703_SNP	2L	21883703	3.74571e-05	0.0863	3.84881e-05	0.09	5.55457e-07	0.003	SNP	0.010101	T	T	A	196	2	-3.43105	-2.02541			INTERGENIC		ovn_cve
ovariole number CVE	3L_5222552_SNP	3L	5222552	3.87645e-05	0.0876	3.86295e-05	0.0901	9.06543e-06	0.0168	SNP	0.0103627	G	G	T	191	2	-3.43082	-2.02528	FBgn0052423	shep	INTRON	0	ovn_cve
ovariole number CVE	2L_13470410_DEL	2L	13470410	3.74548e-05	0.0863	3.857e-05	0.0901	4.9175e-07	0.003	DEL	0.0101523	GTGCAATTTAT	GTGCAATTTAT	G	195	2	-3.43074	-2.02523	FBgn0263354	CG42784	INTRON	0	ovn_cve
ovariole number CVE	2L_13336131_SNP	2L	13336131	3.76582e-05	0.0864	3.8745e-05	0.0901	6.91471e-07	0.003	SNP	0.0102041	A	A	T	194	2	-3.43	-2.02479			INTERGENIC		ovn_cve
ovariole number CVE	2L_12639469_SNP	2L	12639469	3.7698e-05	0.0864	3.87503e-05	0.0901	6.23743e-07	0.003	SNP	0.010101	A	A	T	196	2	-3.4298	-2.02467	FBgn0032439	Ref2	INTRON	0	ovn_cve
ovariole number CVE	2L_9865078_SNP	2L	9865078	3.76751e-05	0.0864	3.87476e-05	0.0901	5.80924e-07	0.003	SNP	0.0100503	A	A	G	197	2	-3.42972	-2.02463	FBgn0032151	nAChRalpha6	INTRON	0	ovn_cve
ovariole number CVE	X_10679309_SNP	X	10679309	3.77696e-05	0.0864	3.88148e-05	0.0902	6.24406e-07	0.003	SNP	0.010101	T	T	C	196	2	-3.42949	-2.02449	FBgn0025111	Ant2	INTRON	0	ovn_cve
ovariole number CVE	X_10679309_SNP	X	10679309	3.77696e-05	0.0864	3.88148e-05	0.0902	6.24406e-07	0.003	SNP	0.010101	T	T	C	196	2	-3.42949	-2.02449	FBgn0003360	sesB	INTRON	0	ovn_cve
ovariole number CVE	2L_20519815_SNP	2L	20519815	3.77587e-05	0.0864	3.886e-05	0.0902	5.82298e-07	0.003	SNP	0.0100503	A	A	G	197	2	-3.42919	-2.02431			INTERGENIC		ovn_cve
ovariole number CVE	2L_13331754_SNP	2L	13331754	3.79606e-05	0.0867	3.90771e-05	0.0904	6.58952e-07	0.003	SNP	0.0102041	C	C	A	194	2	-3.42843	-2.02387	FBgn0264308	CG43778	UPSTREAM	633	ovn_cve
ovariole number CVE	2L_4319426_SNP	2L	4319426	3.7993e-05	0.0867	3.91482e-05	0.0904	6.46682e-07	0.003	SNP	0.0102041	C	C	T	194	2	-3.42809	-2.02367	FBgn0010473	tutl	DOWNSTREAM	622	ovn_cve
ovariole number CVE	2L_13283726_SNP	2L	13283726	3.80357e-05	0.0867	3.91333e-05	0.0904	5.95114e-07	0.003	SNP	0.010101	G	G	T	196	2	-3.42798	-2.0236	FBgn0028406	Drep-4	DOWNSTREAM	186	ovn_cve
ovariole number CVE	2L_13283726_SNP	2L	13283726	3.80357e-05	0.0867	3.91333e-05	0.0904	5.95114e-07	0.003	SNP	0.010101	G	G	T	196	2	-3.42798	-2.0236	FBgn0264894	CG44085	UTR_3_PRIME	0	ovn_cve
ovariole number CVE	2L_13343277_SNP	2L	13343277	3.81841e-05	0.0868	3.92689e-05	0.0905	6.23903e-07	0.003	SNP	0.010101	T	T	G	196	2	-3.42735	-2.02323			INTERGENIC		ovn_cve
ovariole number CVE	3R_21061959_DEL	3R	21061959	3.82679e-07	0.0075	3.80967e-07	0.0075	1.6925e-07	0.0017	DEL	0.0153061	CAAGCCCGACGTAATAAAATAAAAGCGTGTTTGCATATATTACCATATTTCGCCCCCGAAAATCCGTTGTAATCTCGATGTCTACGA	CAAGCCCGACGTAATAAAATAAAAGCGTGTTTGCATATATTACCATATTTCGCCCCCGAAAATCCGTTGTAATCTCGATGTCTACGA	G	193	3	-3.42726	-2.02318	FBgn0039296	CG10420	UPSTREAM	708	ovn_cve
ovariole number CVE	2L_13319006_SNP	2L	13319006	3.85857e-05	0.0873	3.95485e-05	0.0906	5.05432e-07	0.003	SNP	0.0101523	A	A	G	195	2	-3.42613	-2.02251	FBgn0264308	CG43778	INTRON	0	ovn_cve
ovariole number CVE	2L_13433783_SNP	2L	13433783	3.85851e-05	0.0873	3.97071e-05	0.0907	5.36179e-07	0.003	SNP	0.0105263	T	T	A	188	2	-3.42604	-2.02245	FBgn0263354	CG42784	INTRON	0	ovn_cve
ovariole number CVE	3R_26939984_SNP	3R	26939984	3.89914e-07	0.0076	3.88206e-07	0.0075	1.44757e-07	0.0015	SNP	0.0150754	C	C	A	196	3	-3.4246	-2.02161			INTERGENIC		ovn_cve
ovariole number CVE	2L_13336110_SNP	2L	13336110	3.8851e-05	0.0877	3.99554e-05	0.0907	6.99687e-07	0.003	SNP	0.0102041	A	A	G	194	2	-3.42433	-2.02145			INTERGENIC		ovn_cve
ovariole number CVE	2L_4056436_SNP	2L	4056436	3.92821e-05	0.0881	4.04732e-05	0.0909	7.1792e-07	0.003	SNP	0.0103093	C	C	T	192	2	-3.42214	-2.02015	FBgn0000547	ed	INTRON	0	ovn_cve
ovariole number CVE	2L_13338823_SNP	2L	13338823	3.9304e-05	0.0881	4.05295e-05	0.0909	5.53603e-07	0.003	SNP	0.0102564	G	G	A	193	2	-3.42179	-2.01995			INTERGENIC		ovn_cve
ovariole number CVE	2L_17175471_SNP	2L	17175471	4.00469e-05	0.0882	4.15718e-05	0.0925	7.18897e-07	0.003	SNP	0.010989	T	T	A	180	2	-3.41836	-2.01792	FBgn0265544	CR44394	UPSTREAM	292	ovn_cve
ovariole number CVE	2L_13220791_SNP	2L	13220791	4.0585e-05	0.0885	4.19315e-05	0.093	8.64909e-07	0.0032	SNP	0.0107527	C	C	A	184	2	-3.41636	-2.01674	FBgn0032487	Ski6	DOWNSTREAM	606	ovn_cve
ovariole number CVE	2L_13220791_SNP	2L	13220791	4.0585e-05	0.0885	4.19315e-05	0.093	8.64909e-07	0.0032	SNP	0.0107527	C	C	A	184	2	-3.41636	-2.01674	FBgn0032486	CG5705	NON_SYNONYMOUS_CODING	0	ovn_cve
ovariole number CVE	2L_13220791_SNP	2L	13220791	4.0585e-05	0.0885	4.19315e-05	0.093	8.64909e-07	0.0032	SNP	0.0107527	C	C	A	184	2	-3.41636	-2.01674	FBgn0032485	CG9426	UPSTREAM	868	ovn_cve
ovariole number CVE	2R_1403657_SNP	2R	1403657	4.21101e-05	0.0908	4.19479e-05	0.093	9.30553e-06	0.0171	SNP	0.0103093	G	G	C	192	2	-3.41552	-2.01625	FBgn0050438	CG30438	INTRON	0	ovn_cve
ovariole number CVE	2L_4072876_SNP	2L	4072876	4.15681e-05	0.0899	4.27892e-05	0.0943	7.70885e-07	0.003	SNP	0.0103627	A	A	G	191	2	-3.41194	-2.01413	FBgn0000547	ed	INTRON	0	ovn_cve
ovariole number CVE	2L_8097878_DEL	2L	8097878	4.74279e-05	0.0984	4.70389e-05	0.1007	7.30348e-06	0.015	DEL	0.0152672	GCTGTAG	GCTGTAG	G	129	2	-3.40279	-2.00873	FBgn0261822	Bsg	INTRON	0	ovn_cve
ovariole number CVE	2R_11176682_DEL	2R	11176682	4.45454e-05	0.0947	4.6126e-05	0.0993	6.55633e-07	0.003	DEL	0.0106952	CGTACATACATACCT	CGTACATACATACCT	C	185	2	-3.39857	-2.00624	FBgn0265194	Trpm	INTRON	0	ovn_cve
ovariole number CVE	2L_1580489_SNP	2L	1580489	4.5433e-05	0.0954	4.72199e-05	0.101	1.18929e-06	0.0042	SNP	0.0124224	T	T	C	159	2	-3.39717	-2.00541	FBgn0261509	haf	INTRON	0	ovn_cve
ovariole number CVE	2L_13295240_SNP	2L	13295240	4.62921e-05	0.0968	4.74982e-05	0.1014	7.18334e-07	0.003	SNP	0.0107527	T	T	C	184	2	-3.39321	-2.00307	FBgn0051729	CG31729	INTRON	0	ovn_cve
ovariole number CVE	2L_1580423_SNP	2L	1580423	4.70562e-05	0.0979	4.89192e-05	0.1033	1.22041e-06	0.0043	SNP	0.0123457	A	A	G	160	2	-3.39044	-2.00144	FBgn0261509	haf	INTRON	0	ovn_cve
ovariole number CVE	2L_13241176_SNP	2L	13241176	4.73404e-05	0.0983	4.84998e-05	0.1027	1.15704e-06	0.0041	SNP	0.011236	G	G	T	176	2	-3.39014	-2.00126	FBgn0032494	CG5945	INTRON	0	ovn_cve
ovariole number CVE	2L_13241176_SNP	2L	13241176	4.73404e-05	0.0983	4.84998e-05	0.1027	1.15704e-06	0.0041	SNP	0.011236	G	G	T	176	2	-3.39014	-2.00126	FBgn0266869	CR45330	UPSTREAM	631	ovn_cve
ovariole number CVE	2L_10435572_SNP	2L	10435572	5.30902e-07	0.009	5.30387e-07	0.0093	1.03012e-08	0.0005	SNP	0.0165746	A	A	G	178	3	-3.38944	-2.00085	FBgn0032250	holn1	UPSTREAM	423	ovn_cve
ovariole number CVE	2L_10435572_SNP	2L	10435572	5.30902e-07	0.009	5.30387e-07	0.0093	1.03012e-08	0.0005	SNP	0.0165746	A	A	G	178	3	-3.38944	-2.00085	FBgn0032249	CG5337	UTR_5_PRIME	0	ovn_cve
ovariole number CVE	X_1061434_SNP	X	1061434	4.98228e-07	0.0086	5.59211e-07	0.0093	6.94077e-07	0.003	SNP	0.0153061	C	C	T	193	3	-3.3808	-1.99575			INTERGENIC		ovn_cve
ovariole number CVE	3R_27000375_SNP	3R	27000375	5.71766e-07	0.0092	5.663e-07	0.0093			SNP	0.0151515	G	G	T	195	3	-3.379	-1.99469		Gycbeta100B	INTRON	0	ovn_cve
ovariole number CVE	2R_16679545_SNP	2R	16679545	5.6899e-07	0.0092	5.66419e-07	0.0093	1.97394e-07	0.0019	SNP	0.0151515	G	G	A	195	3	-3.37897	-1.99467	FBgn0263743	CG43668	SYNONYMOUS_CODING	0	ovn_cve
ovariole number CVE	2R_16679545_SNP	2R	16679545	5.6899e-07	0.0092	5.66419e-07	0.0093	1.97394e-07	0.0019	SNP	0.0151515	G	G	A	195	3	-3.37897	-1.99467	FBgn0263760	CG43677	UPSTREAM	893	ovn_cve
ovariole number CVE	2R_16679545_SNP	2R	16679545	5.6899e-07	0.0092	5.66419e-07	0.0093	1.97394e-07	0.0019	SNP	0.0151515	G	G	A	195	3	-3.37897	-1.99467	FBgn0034551	CG15225	UPSTREAM	942	ovn_cve
ovariole number CVE	2R_16680010_SNP	2R	16680010	5.6899e-07	0.0092	5.66419e-07	0.0093	1.97394e-07	0.0019	SNP	0.0151515	A	A	T	195	3	-3.37897	-1.99467	FBgn0263743	CG43668	UPSTREAM	313	ovn_cve
ovariole number CVE	2R_16680010_SNP	2R	16680010	5.6899e-07	0.0092	5.66419e-07	0.0093	1.97394e-07	0.0019	SNP	0.0151515	A	A	T	195	3	-3.37897	-1.99467	FBgn0034551	CG15225	UPSTREAM	477	ovn_cve
ovariole number CVE	2R_16680065_SNP	2R	16680065	5.6899e-07	0.0092	5.66419e-07	0.0093	1.97394e-07	0.0019	SNP	0.0151515	A	A	G	195	3	-3.37897	-1.99467	FBgn0263743	CG43668	UPSTREAM	368	ovn_cve
ovariole number CVE	2R_16680065_SNP	2R	16680065	5.6899e-07	0.0092	5.66419e-07	0.0093	1.97394e-07	0.0019	SNP	0.0151515	A	A	G	195	3	-3.37897	-1.99467	FBgn0034551	CG15225	UPSTREAM	422	ovn_cve
ovariole number CVE	2R_16680073_SNP	2R	16680073	5.6899e-07	0.0092	5.66419e-07	0.0093	1.97394e-07	0.0019	SNP	0.0151515	T	T	C	195	3	-3.37897	-1.99467	FBgn0263743	CG43668	UPSTREAM	376	ovn_cve
ovariole number CVE	2R_16680073_SNP	2R	16680073	5.6899e-07	0.0092	5.66419e-07	0.0093	1.97394e-07	0.0019	SNP	0.0151515	T	T	C	195	3	-3.37897	-1.99467	FBgn0034551	CG15225	UPSTREAM	414	ovn_cve
ovariole number CVE	2R_16680109_SNP	2R	16680109	5.6899e-07	0.0092	5.66419e-07	0.0093	1.97394e-07	0.0019	SNP	0.0151515	T	T	A	195	3	-3.37897	-1.99467	FBgn0034551	CG15225	UPSTREAM	378	ovn_cve
ovariole number CVE	2R_16680109_SNP	2R	16680109	5.6899e-07	0.0092	5.66419e-07	0.0093	1.97394e-07	0.0019	SNP	0.0151515	T	T	A	195	3	-3.37897	-1.99467	FBgn0263743	CG43668	UPSTREAM	412	ovn_cve
ovariole number CVE	2R_16680141_SNP	2R	16680141	5.6899e-07	0.0092	5.66419e-07	0.0093	1.97394e-07	0.0019	SNP	0.0151515	G	G	A	195	3	-3.37897	-1.99467	FBgn0034551	CG15225	UPSTREAM	346	ovn_cve
ovariole number CVE	2R_16680141_SNP	2R	16680141	5.6899e-07	0.0092	5.66419e-07	0.0093	1.97394e-07	0.0019	SNP	0.0151515	G	G	A	195	3	-3.37897	-1.99467	FBgn0263743	CG43668	UPSTREAM	444	ovn_cve
ovariole number CVE	3L_13271853_SNP	3L	13271853	5.96821e-07	0.0093	5.90711e-07	0.0095	4.10943e-07	0.003	SNP	0.0168539	T	T	G	175	3	-3.37676	-1.99337	FBgn0023095	caps	UTR_3_PRIME	0	ovn_cve
ovariole number CVE	3R_27014302_SNP	3R	27014302	5.83061e-07	0.0093	5.77488e-07	0.0094			SNP	0.0150754	G	G	A	196	3	-3.37648	-1.9932		mesh	INTRON	0	ovn_cve
ovariole number CVE	3R_27001151_SNP	3R	27001151	5.97982e-07	0.0093	5.95323e-07	0.0095			SNP	0.015	C	C	T	197	3	-3.37263	-1.99093		Gycbeta100B	INTRON	0	ovn_cve
ovariole number CVE	3L_7441934_SNP	3L	7441934	6.602e-07	0.01	6.57629e-07	0.0103	4.10466e-07	0.003	SNP	0.0197368	G	G	A	149	3	-3.36853	-1.98851	FBgn0259935	CG42458	INTRON	0	ovn_cve
ovariole number CVE	3L_7442422_SNP	3L	7442422	6.39495e-07	0.0098	6.37875e-07	0.0101	2.01799e-07	0.0019	SNP	0.015	A	A	G	197	3	-3.36417	-1.98593	FBgn0259935	CG42458	INTRON	0	ovn_cve
ovariole number CVE	2L_10393624_SNP	2L	10393624	6.01296e-05	0.1137	6.01284e-05	0.1171	7.7081e-06	0.0153	SNP	0.0104712	C	C	A	189	2	-3.34847	-1.97666	FBgn0262782	Mdh1	DOWNSTREAM	150	ovn_cve
ovariole number CVE	2L_10393624_SNP	2L	10393624	6.01296e-05	0.1137	6.01284e-05	0.1171	7.7081e-06	0.0153	SNP	0.0104712	C	C	A	189	2	-3.34847	-1.97666	FBgn0000413	da	DOWNSTREAM	396	ovn_cve
ovariole number CVE	2L_4232098_SNP	2L	4232098	8.76327e-07	0.013	8.7133e-07	0.0131	3.8741e-07	0.003	SNP	0.0153061	T	T	C	193	3	-3.32615	-1.96349			INTERGENIC		ovn_cve
ovariole number CVE	2L_4232043_SNP	2L	4232043	8.98134e-07	0.0132	8.92719e-07	0.0133	3.4602e-07	0.0027	SNP	0.015873	G	G	T	186	3	-3.32409	-1.96227			INTERGENIC		ovn_cve
ovariole number CVE	X_21637230_SNP	X	21637230	1.11427e-06	0.0161	1.10747e-06	0.016	1.09303e-06	0.0039	SNP	0.0198675	T	T	G	148	3	-3.30381	-1.9503			INTERGENIC		ovn_cve
ovariole number CVE	2L_875747_SNP	2L	875747	1.07703e-06	0.0156	1.06888e-06	0.0155	4.38136e-07	0.003	SNP	0.0152284	C	C	G	194	3	-3.30047	-1.94833	FBgn0053526	PNUTS	SYNONYMOUS_CODING	0	ovn_cve
ovariole number CVE	2L_11008278_SNP	2L	11008278	8.2728e-05	0.1327	8.25327e-05	0.1369	4.70666e-06	0.0117	SNP	0.0127389	T	T	G	155	2	-3.29179	-1.94321	FBgn0021761	Nup154	INTRON	0	ovn_cve
ovariole number CVE	X_21637754_SNP	X	21637754	1.32282e-06	0.0185	1.31304e-06	0.0185	1.46173e-07	0.0015	SNP	0.0185185	T	A	T	159	3	-3.28	-1.93625			INTERGENIC		ovn_cve
ovariole number CVE	3L_11829722_SNP	3L	11829722	1.36933e-06	0.0186	1.36282e-06	0.0188	5.0741e-07	0.003	SNP	0.015	C	C	T	197	3	-3.26942	-1.93	FBgn0262366	CG43064	NON_SYNONYMOUS_CODING	0	ovn_cve
ovariole number CVE	3L_11842638_SNP	3L	11842638	1.36933e-06	0.0186	1.36282e-06	0.0188	5.0741e-07	0.003	SNP	0.015	C	C	A	197	3	-3.26942	-1.93			INTERGENIC		ovn_cve
ovariole number CVE	3L_11842642_SNP	3L	11842642	1.36933e-06	0.0186	1.36282e-06	0.0188	5.0741e-07	0.003	SNP	0.015	C	C	T	197	3	-3.26942	-1.93			INTERGENIC		ovn_cve
ovariole number CVE	3L_11842653_SNP	3L	11842653	1.36933e-06	0.0186	1.36282e-06	0.0188	5.0741e-07	0.003	SNP	0.015	T	T	C	197	3	-3.26942	-1.93			INTERGENIC		ovn_cve
ovariole number CVE	3R_25529036_SNP	3R	25529036	1.37491e-06	0.0186	1.36667e-06	0.0188	4.56133e-07	0.003	SNP	0.0150754	A	A	C	196	3	-3.26918	-1.92986			INTERGENIC		ovn_cve
ovariole number CVE	3L_11829968_SNP	3L	11829968	1.41575e-06	0.019	1.40902e-06	0.0191	5.4639e-07	0.003	SNP	0.0150754	A	A	C	196	3	-3.26531	-1.92757	FBgn0262366	CG43064	UPSTREAM	147	ovn_cve
ovariole number CVE	3L_6213888_SNP	3L	6213888	1.29836e-06	0.0183	1.47145e-06	0.0198	7.68598e-08	0.0013	SNP	0.0150754	T	T	A	196	3	-3.25979	-1.92431	FBgn0047000	pncr008:3L	EXON	0	ovn_cve
ovariole number CVE	3R_17980722_SNP	3R	17980722	1.52782e-06	0.0201	1.51577e-06	0.0203	1.57393e-06	0.0054	SNP	0.015	C	C	T	197	3	-3.25588	-1.92201	FBgn0051163	SKIP	INTRON	0	ovn_cve
ovariole number CVE	2R_5098688_SNP	2R	5098688	9.96249e-05	0.1497	9.94189e-05	0.154	5.62987e-06	0.0135	SNP	0.0105263	C	C	A	188	2	-3.25202	-1.91973			INTERGENIC		ovn_cve
ovariole number CVE	2R_5098722_SNP	2R	5098722	0.000100522	0.1504	0.000100302	0.1547	6.46626e-06	0.0143	SNP	0.010582	A	A	T	187	2	-3.25039	-1.91876			INTERGENIC		ovn_cve
ovariole number CVE	3L_2558877_SNP	3L	2558877	1.67934e-06	0.0217	1.66635e-06	0.022	2.97289e-06	0.0083	SNP	0.0163043	T	T	C	181	3	-3.24592	-1.91613	FBgn0010909	msn	INTRON	0	ovn_cve
ovariole number CVE	2R_5098763_SNP	2R	5098763	0.000105082	0.1544	0.000104859	0.1588	5.26101e-06	0.0128	SNP	0.0103627	C	C	A	191	2	-3.24135	-1.91343			INTERGENIC		ovn_cve
ovariole number CVE	2R_4133232_SNP	2R	4133232	0.000105819	0.1547	0.000105644	0.1591	6.82412e-06	0.0147	SNP	0.010929	G	G	T	181	2	-3.24081	-1.91311	FBgn0265639	CR44446	UPSTREAM	68	ovn_cve
ovariole number CVE	2L_16221112_SNP	2L	16221112	0.000105323	0.1545	0.000105101	0.1588	5.39061e-06	0.013	SNP	0.0101523	T	T	C	195	2	-3.24055	-1.91296			INTERGENIC		ovn_cve
ovariole number CVE	2L_2519731_SNP	2L	2519731	0.000105586	0.1547	0.00010541	0.159	5.14866e-06	0.0126	SNP	0.0103093	G	G	A	192	2	-3.24023	-1.91277			INTERGENIC		ovn_cve
ovariole number CVE	2R_5098731_SNP	2R	5098731	0.000106447	0.1547	0.000106203	0.1597	8.29378e-06	0.0158	SNP	0.0105263	T	T	C	188	2	-3.23912	-1.91211			INTERGENIC		ovn_cve
ovariole number CVE	2L_2448900_SNP	2L	2448900	0.000106822	0.1549	0.000106588	0.1597	6.57555e-06	0.0144	SNP	0.0102041	A	A	T	194	2	-3.23789	-1.91139	FBgn0000490	dpp	INTRON	0	ovn_cve
ovariole number CVE	2R_8433024_SNP	2R	8433024	0.000107049	0.1549	0.000106874	0.1597	6.35356e-06	0.0142	SNP	0.0104167	G	G	A	190	2	-3.23771	-1.91128	FBgn0011592	fra	INTRON	0	ovn_cve
ovariole number CVE	2R_8433024_SNP	2R	8433024	0.000107049	0.1549	0.000106874	0.1597	6.35356e-06	0.0142	SNP	0.0104167	G	G	A	190	2	-3.23771	-1.91128	FBgn0053752	CG33752	UPSTREAM	170	ovn_cve
ovariole number CVE	2L_6211889_DEL	2L	6211889	0.00010692	0.1549	0.000106686	0.1597	5.17645e-06	0.0127	DEL	0.0102041	TCATTTGGAT	TCATTTGGAT	T	194	2	-3.23771	-1.91128	FBgn0085409	CG34380	DOWNSTREAM	776	ovn_cve
ovariole number CVE	2L_2518336_SNP	2L	2518336	0.000107104	0.1549	0.000106865	0.1597	5.98286e-06	0.0139	SNP	0.0101523	C	C	A	195	2	-3.23729	-1.91104	FBgn0031430	CG3528	UPSTREAM	299	ovn_cve
ovariole number CVE	3L_2015964_SNP	3L	2015964	0.000108075	0.1549	0.000107829	0.1601	6.3735e-06	0.0142	SNP	0.0100503	T	T	G	197	2	-3.23537	-1.9099			INTERGENIC		ovn_cve
ovariole number CVE	2L_13136308_SNP	2L	13136308	0.00010868	0.1549	0.000108458	0.1601	6.39399e-06	0.0142	SNP	0.010101	G	G	A	196	2	-3.23431	-1.90927			INTERGENIC		ovn_cve
ovariole number CVE	2R_3744298_SNP	2R	3744298	0.000109075	0.1549	0.000108829	0.1601	7.68871e-06	0.0152	SNP	0.0104167	A	A	T	190	2	-3.23416	-1.90918	FBgn0085390	Dgk	INTRON	0	ovn_cve
ovariole number CVE	2R_5098730_SNP	2R	5098730	0.000109379	0.1549	0.000109127	0.1601	8.79929e-06	0.0164	SNP	0.010582	T	T	C	187	2	-3.23389	-1.90903			INTERGENIC		ovn_cve
ovariole number CVE	2L_16219844_SNP	2L	16219844	0.000108968	0.1549	0.000108726	0.1601	5.46023e-06	0.0131	SNP	0.010101	G	G	T	196	2	-3.23383	-1.90899			INTERGENIC		ovn_cve
ovariole number CVE	X_21637038_SNP	X	21637038	1.86814e-06	0.0235	1.8553e-06	0.024	4.50301e-07	0.003	SNP	0.0172414	C	C	T	171	3	-3.23365	-1.90889			INTERGENIC		ovn_cve
ovariole number CVE	2R_4119923_DEL	2R	4119923	0.000109204	0.1549	0.000108952	0.1601	6.24727e-06	0.0141	DEL	0.0100503	GCGACG	GCGACG	G	197	2	-3.23334	-1.9087	FBgn0010109	dpn	UPSTREAM	89	ovn_cve
ovariole number CVE	2R_5098737_SNP	2R	5098737	0.000109931	0.1549	0.000109644	0.1601	9.81334e-06	0.0177	SNP	0.0106952	A	A	C	185	2	-3.23315	-1.90859			INTERGENIC		ovn_cve
ovariole number CVE	2L_2500965_SNP	2L	2500965	0.000109656	0.1549	0.000109411	0.1601	6.41767e-06	0.0142	SNP	0.0101523	A	A	T	195	2	-3.23268	-1.90831			INTERGENIC		ovn_cve
ovariole number CVE	2R_17427348_SNP	2R	17427348	0.000109613	0.1549	0.000109361	0.1601	6.30705e-06	0.0141	SNP	0.0100503	G	G	T	197	2	-3.2326	-1.90827	FBgn0003731	Egfr	INTRON	0	ovn_cve
ovariole number CVE	2R_17427386_SNP	2R	17427386	0.000109613	0.1549	0.000109361	0.1601	6.30705e-06	0.0141	SNP	0.0100503	C	C	T	197	2	-3.2326	-1.90827	FBgn0003731	Egfr	INTRON	0	ovn_cve
ovariole number CVE	2R_17427348_SNP	2R	17427348	0.000109613	0.1549	0.000109361	0.1601	6.30705e-06	0.0141	SNP	0.0100503	G	G	T	197	2	-3.2326	-1.90827	FBgn0260477	CG30283	NON_SYNONYMOUS_CODING	0	ovn_cve
ovariole number CVE	2R_17427386_SNP	2R	17427386	0.000109613	0.1549	0.000109361	0.1601	6.30705e-06	0.0141	SNP	0.0100503	C	C	T	197	2	-3.2326	-1.90827	FBgn0260477	CG30283	SYNONYMOUS_CODING	0	ovn_cve
ovariole number CVE	2R_17427348_SNP	2R	17427348	0.000109613	0.1549	0.000109361	0.1601	6.30705e-06	0.0141	SNP	0.0100503	G	G	T	197	2	-3.2326	-1.90827	FBgn0069056	CG33226	UPSTREAM	550	ovn_cve
ovariole number CVE	2R_17427386_SNP	2R	17427386	0.000109613	0.1549	0.000109361	0.1601	6.30705e-06	0.0141	SNP	0.0100503	C	C	T	197	2	-3.2326	-1.90827	FBgn0069056	CG33226	UPSTREAM	588	ovn_cve
ovariole number CVE	2L_13149082_SNP	2L	13149082	0.00011009	0.1549	0.000109849	0.1601	6.38296e-06	0.0142	SNP	0.010101	C	C	T	196	2	-3.23181	-1.9078			INTERGENIC		ovn_cve
ovariole number CVE	2L_12344694_SNP	2L	12344694	0.000110995	0.1549	0.000110646	0.1601	3.8295e-06	0.0099	SNP	0.0108696	C	C	A	182	2	-3.23165	-1.9077	FBgn0262475	bru-2	INTRON	0	ovn_cve
ovariole number CVE	2L_12344694_SNP	2L	12344694	0.000110995	0.1549	0.000110646	0.1601	3.8295e-06	0.0099	SNP	0.0108696	C	C	A	182	2	-3.23165	-1.9077	FBgn0264361	CG43813	UPSTREAM	428	ovn_cve
ovariole number CVE	2L_12891559_SNP	2L	12891559	0.000110692	0.1549	0.000110505	0.1601	6.93655e-06	0.0148	SNP	0.0104167	C	C	A	190	2	-3.23116	-1.90741			INTERGENIC		ovn_cve
ovariole number CVE	2L_1853411_SNP	2L	1853411	0.000110981	0.1549	0.000110705	0.1601	6.15383e-06	0.0139	SNP	0.0101523	C	C	A	195	2	-3.23037	-1.90695	FBgn0051665	wry	INTRON	0	ovn_cve
ovariole number CVE	3R_26425326_SNP	3R	26425326	0.000110938	0.1549	0.000110685	0.1601	6.43756e-06	0.0142	SNP	0.0100503	A	A	G	197	2	-3.23024	-1.90687	FBgn0051019	CG31019	DOWNSTREAM	308	ovn_cve
ovariole number CVE	3R_26425326_SNP	3R	26425326	0.000110938	0.1549	0.000110685	0.1601	6.43756e-06	0.0142	SNP	0.0100503	A	A	G	197	2	-3.23024	-1.90687	FBgn0039790	CG2246	INTRON	0	ovn_cve
ovariole number CVE	2R_4133760_SNP	2R	4133760	0.000110929	0.1549	0.000110675	0.1601	6.09568e-06	0.0139	SNP	0.01	A	A	G	198	2	-3.23018	-1.90683	FBgn0265639	CR44446	EXON	0	ovn_cve
ovariole number CVE	2R_4084502_SNP	2R	4084502	0.000110929	0.1549	0.000110675	0.1601	6.09568e-06	0.0139	SNP	0.01	G	G	A	198	2	-3.23018	-1.90683	FBgn0053087	LRP1	INTRON	0	ovn_cve
ovariole number CVE	2R_4233833_SNP	2R	4233833	0.000110929	0.1549	0.000110675	0.1601	6.09568e-06	0.0139	SNP	0.01	T	T	A	198	2	-3.23018	-1.90683	FBgn0261588	pdm3	INTRON	0	ovn_cve
ovariole number CVE	3R_20631528_DEL	3R	20631528	0.000110929	0.1549	0.000110675	0.1601	6.09568e-06	0.0139	DEL	0.01	CGCTGCTTAAGGAAC	CGCTGCTTAAGGAAC	C	198	2	-3.23018	-1.90683	FBgn0027539	CG5807	INTRON	0	ovn_cve
ovariole number CVE	3R_20644575_DEL	3R	20644575	0.000110929	0.1549	0.000110675	0.1601	6.09568e-06	0.0139	DEL	0.01	AAT	AAT	A	198	2	-3.23018	-1.90683	FBgn0039229	Saf-B	INTRON	0	ovn_cve
ovariole number CVE	3R_20644581_SNP	3R	20644581	0.000110929	0.1549	0.000110675	0.1601	6.09568e-06	0.0139	SNP	0.01	G	G	C	198	2	-3.23018	-1.90683	FBgn0039229	Saf-B	INTRON	0	ovn_cve
ovariole number CVE	3R_20644585_INS	3R	20644585	0.000110929	0.1549	0.000110675	0.1601	6.09568e-06	0.0139	INS	0.01	A	A	ATTTACCTTT	198	2	-3.23018	-1.90683	FBgn0039229	Saf-B	INTRON	0	ovn_cve
ovariole number CVE	3R_20643420_SNP	3R	20643420	0.000110929	0.1549	0.000110675	0.1601	6.09568e-06	0.0139	SNP	0.01	G	G	A	198	2	-3.23018	-1.90683	FBgn0039229	Saf-B	NON_SYNONYMOUS_CODING	0	ovn_cve
ovariole number CVE	3R_20631528_DEL	3R	20631528	0.000110929	0.1549	0.000110675	0.1601	6.09568e-06	0.0139	DEL	0.01	CGCTGCTTAAGGAAC	CGCTGCTTAAGGAAC	C	198	2	-3.23018	-1.90683	FBgn0039227	polybromo	UPSTREAM	548	ovn_cve
ovariole number CVE	3R_20639516_SNP	3R	20639516	0.000110929	0.1549	0.000110675	0.1601	6.09568e-06	0.0139	SNP	0.01	A	A	T	198	2	-3.23018	-1.90683	FBgn0083986	CG34150	UPSTREAM	468	ovn_cve
ovariole number CVE	3R_20643420_SNP	3R	20643420	0.000110929	0.1549	0.000110675	0.1601	6.09568e-06	0.0139	SNP	0.01	G	G	A	198	2	-3.23018	-1.90683	FBgn0027617	CG5808	UPSTREAM	691	ovn_cve
ovariole number CVE	3R_20639516_SNP	3R	20639516	0.000110929	0.1549	0.000110675	0.1601	6.09568e-06	0.0139	SNP	0.01	A	A	T	198	2	-3.23018	-1.90683	FBgn0027539	CG5807	UTR_5_PRIME	0	ovn_cve
ovariole number CVE	2L_13098864_DEL	2L	13098864	0.000110929	0.1549	0.000110675	0.1601	6.09568e-06	0.0139	DEL	0.01	GCAGC	GCAGC	G	198	2	-3.23018	-1.90683			INTERGENIC		ovn_cve
ovariole number CVE	2L_13128091_SNP	2L	13128091	0.000110929	0.1549	0.000110675	0.1601	6.09568e-06	0.0139	SNP	0.01	T	T	C	198	2	-3.23018	-1.90683			INTERGENIC		ovn_cve
ovariole number CVE	2R_4122009_SNP	2R	4122009	0.000110929	0.1549	0.000110675	0.1601	6.09568e-06	0.0139	SNP	0.01	A	A	C	198	2	-3.23018	-1.90683			INTERGENIC		ovn_cve
ovariole number CVE	2R_4188062_SNP	2R	4188062	0.000110929	0.1549	0.000110675	0.1601	6.09568e-06	0.0139	SNP	0.01	A	A	T	198	2	-3.23018	-1.90683			INTERGENIC		ovn_cve
ovariole number CVE	3L_2016074_SNP	3L	2016074	0.000110929	0.1549	0.000110675	0.1601	6.09568e-06	0.0139	SNP	0.01	A	A	G	198	2	-3.23018	-1.90683			INTERGENIC		ovn_cve
ovariole number CVE	2L_9118497_SNP	2L	9118497	0.00011141	0.1551	0.000111169	0.1601	6.75868e-06	0.0147	SNP	0.0101523	G	G	T	195	2	-3.22955	-1.90646			INTERGENIC		ovn_cve
ovariole number CVE	3R_20603996_SNP	3R	20603996	0.000111737	0.1551	0.000111459	0.1601	7.21114e-06	0.0149	SNP	0.0101523	A	G	A	195	2	-3.22904	-1.90616	FBgn0259233	CG42331	INTRON	0	ovn_cve
ovariole number CVE	2L_7395955_SNP	2L	7395955	0.00011192	0.1551	0.000111591	0.1601	5.29921e-06	0.0129	SNP	0.0101523	T	T	C	195	2	-3.22881	-1.90603	FBgn0031906	CG5160	INTRON	0	ovn_cve
ovariole number CVE	3L_17677691_SNP	3L	17677691	0.000112211	0.1551	0.000111951	0.1601	6.44514e-06	0.0142	SNP	0.0100503	G	G	A	197	2	-3.22801	-1.90555			INTERGENIC		ovn_cve
ovariole number CVE	2L_7383437_SNP	2L	7383437	0.000112611	0.1551	0.000112266	0.1601	5.48612e-06	0.0133	SNP	0.0102041	A	A	G	194	2	-3.22771	-1.90538	FBgn0002938	ninaC	DOWNSTREAM	661	ovn_cve
ovariole number CVE	2L_13118847_SNP	2L	13118847	0.00011249	0.1551	0.00011223	0.1601	6.35795e-06	0.0142	SNP	0.010101	C	C	T	196	2	-3.2276	-1.90531	FBgn0265087	CR44198	DOWNSTREAM	25	ovn_cve
ovariole number CVE	2L_13118847_SNP	2L	13118847	0.00011249	0.1551	0.00011223	0.1601	6.35795e-06	0.0142	SNP	0.010101	C	C	T	196	2	-3.2276	-1.90531	FBgn0262352	CG43050	UPSTREAM	447	ovn_cve
ovariole number CVE	2L_7367504_INS	2L	7367504	0.000112848	0.1551	0.000112502	0.1601	5.7786e-06	0.0137	INS	0.0103627	T	T	TTTTTATAT	191	2	-3.22755	-1.90528	FBgn0031903	Wnt10	INTRON	0	ovn_cve
ovariole number CVE	2L_15020583_SNP	2L	15020583	0.000113127	0.1551	0.000112913	0.1601	6.69176e-06	0.0147	SNP	0.0106383	G	G	A	186	2	-3.22728	-1.90513	FBgn0260446	GABA-B-R1	INTRON	0	ovn_cve
ovariole number CVE	2R_3741265_DEL	2R	3741265	0.000112727	0.1551	0.000112483	0.1601	6.52258e-06	0.0144	DEL	0.0101523	TGGAATT	TGGAATT	T	195	2	-3.22724	-1.9051	FBgn0085390	Dgk	INTRON	0	ovn_cve
ovariole number CVE	2L_6057533_SNP	2L	6057533	0.000113725	0.1551	0.000113367	0.1601	5.35501e-06	0.0129	SNP	0.0101523	A	A	T	195	2	-3.22571	-1.90419	FBgn0031770	CG13995	INTRON	0	ovn_cve
ovariole number CVE	2L_6057556_SNP	2L	6057556	0.000113725	0.1551	0.000113367	0.1601	5.35501e-06	0.013	SNP	0.0101523	C	C	A	195	2	-3.22571	-1.90419	FBgn0031770	CG13995	INTRON	0	ovn_cve
ovariole number CVE	X_9411544_SNP	X	9411544	0.000113774	0.1551	0.000113509	0.1601	6.27752e-06	0.0141	SNP	0.0100503	C	C	G	197	2	-3.22529	-1.90395	FBgn0267253	CG32700	INTRON	0	ovn_cve
ovariole number CVE	X_9411552_SNP	X	9411552	0.000113774	0.1551	0.000113509	0.1601	6.27752e-06	0.0141	SNP	0.0100503	G	G	C	197	2	-3.22529	-1.90395	FBgn0267253	CG32700	INTRON	0	ovn_cve
ovariole number CVE	2L_2215907_SNP	2L	2215907	0.000113843	0.1551	0.000113582	0.1601	6.45466e-06	0.0142	SNP	0.0100503	C	C	T	197	2	-3.22516	-1.90388	FBgn0259717	CG42371	DOWNSTREAM	596	ovn_cve
ovariole number CVE	2L_2215907_SNP	2L	2215907	0.000113843	0.1551	0.000113582	0.1601	6.45466e-06	0.0142	SNP	0.0100503	C	C	T	197	2	-3.22516	-1.90388	FBgn0040715	CG15386	DOWNSTREAM	596	ovn_cve
ovariole number CVE	2L_2215907_SNP	2L	2215907	0.000113843	0.1551	0.000113582	0.1601	6.45466e-06	0.0142	SNP	0.0100503	C	C	T	197	2	-3.22516	-1.90388	FBgn0085203	CG34174	DOWNSTREAM	740	ovn_cve
ovariole number CVE	2L_2224698_SNP	2L	2224698	0.000113843	0.1551	0.000113582	0.1601	6.45466e-06	0.0142	SNP	0.0100503	C	C	A	197	2	-3.22516	-1.90388	FBgn0031403	CG15387	DOWNSTREAM	847	ovn_cve
ovariole number CVE	2L_2222424_SNP	2L	2222424	0.000113843	0.1551	0.000113582	0.1601	6.45466e-06	0.0142	SNP	0.0100503	G	G	C	197	2	-3.22516	-1.90388	FBgn0031401	papi	INTRON	0	ovn_cve
ovariole number CVE	2L_2224698_SNP	2L	2224698	0.000113843	0.1551	0.000113582	0.1601	6.45466e-06	0.0142	SNP	0.0100503	C	C	A	197	2	-3.22516	-1.90388	FBgn0031401	papi	INTRON	0	ovn_cve
ovariole number CVE	2L_2211070_SNP	2L	2211070	0.000113843	0.1551	0.000113582	0.1601	6.45466e-06	0.0142	SNP	0.0100503	A	A	G	197	2	-3.22516	-1.90388	FBgn0031397	CG15385	NON_SYNONYMOUS_CODING	0	ovn_cve
ovariole number CVE	2L_2215907_SNP	2L	2215907	0.000113843	0.1551	0.000113582	0.1601	6.45466e-06	0.0142	SNP	0.0100503	C	C	T	197	2	-3.22516	-1.90388	FBgn0031398	CG10880	NON_SYNONYMOUS_CODING	0	ovn_cve
ovariole number CVE	2L_13152653_SNP	2L	13152653	0.000113843	0.1551	0.000113582	0.1601	6.45466e-06	0.0142	SNP	0.0100503	T	T	G	197	2	-3.22516	-1.90388			INTERGENIC		ovn_cve
ovariole number CVE	2L_13152685_SNP	2L	13152685	0.000113843	0.1551	0.000113582	0.1601	6.45466e-06	0.0142	SNP	0.0100503	T	T	A	197	2	-3.22516	-1.90388			INTERGENIC		ovn_cve
ovariole number CVE	2R_4133196_SNP	2R	4133196	0.000115218	0.1551	0.000114986	0.1606	6.86834e-06	0.0148	SNP	0.010989	T	T	A	180	2	-3.22428	-1.90335	FBgn0265639	CR44446	UPSTREAM	104	ovn_cve
ovariole number CVE	2L_17246215_SNP	2L	17246215	0.000114494	0.1551	0.000114227	0.1605	7.2708e-06	0.015	SNP	0.0101523	A	A	C	195	2	-3.22422	-1.90332	FBgn0265546	CR44396	EXON	0	ovn_cve
ovariole number CVE	2L_17246215_SNP	2L	17246215	0.000114494	0.1551	0.000114227	0.1605	7.2708e-06	0.015	SNP	0.0101523	A	A	C	195	2	-3.22422	-1.90332	FBgn0032629	beat-IIIc	INTRON	0	ovn_cve
ovariole number CVE	2L_17246215_SNP	2L	17246215	0.000114494	0.1551	0.000114227	0.1605	7.2708e-06	0.015	SNP	0.0101523	A	A	C	195	2	-3.22422	-1.90332	FBgn0265545	CR44395	UPSTREAM	946	ovn_cve
ovariole number CVE	2L_14708456_DEL	2L	14708456	0.000115154	0.1551	0.000114919	0.1606	8.41377e-06	0.016	DEL	0.010582	CTACTAC	CTACTAC	C	187	2	-3.22373	-1.90303			INTERGENIC		ovn_cve
ovariole number CVE	3L_2999280_INS	3L	2999280	0.000115255	0.1551	0.000115086	0.1606	7.38814e-06	0.015	INS	0.0102564	T	T	TAT	193	2	-3.22291	-1.90255			INTERGENIC		ovn_cve
ovariole number CVE	2L_7401282_SNP	2L	7401282	0.00011582	0.1551	0.000115464	0.1608	5.37681e-06	0.013	SNP	0.010101	A	A	T	196	2	-3.22202	-1.90202	FBgn0031907	CG5171	UPSTREAM	53	ovn_cve
ovariole number CVE	2L_13136310_SNP	2L	13136310	0.000115896	0.1551	0.000115617	0.1609	5.84621e-06	0.0137	SNP	0.0102564	C	C	A	193	2	-3.22201	-1.90201			INTERGENIC		ovn_cve
ovariole number CVE	2R_4134717_SNP	2R	4134717	0.000116083	0.1551	0.000115719	0.1609	4.90081e-06	0.0121	SNP	0.010101	C	C	A	196	2	-3.22158	-1.90176	FBgn0265639	CR44446	DOWNSTREAM	917	ovn_cve
ovariole number CVE	2R_4138637_SNP	2R	4138637	0.000116083	0.1551	0.000115719	0.1609	4.90081e-06	0.0121	SNP	0.010101	G	G	A	196	2	-3.22158	-1.90176			INTERGENIC		ovn_cve
ovariole number CVE	2L_2223805_SNP	2L	2223805	0.000116028	0.1551	0.000115734	0.1609	6.81672e-06	0.0147	SNP	0.010101	G	G	T	196	2	-3.22156	-1.90175	FBgn0031401	papi	NON_SYNONYMOUS_CODING	0	ovn_cve
ovariole number CVE	2L_10172637_INS	2L	10172637	0.000116439	0.1551	0.000116151	0.1614	7.67733e-06	0.0152	INS	0.0102564	T	TAT	T	193	2	-3.2211	-1.90148	FBgn0265002	CG44153	INTRON	0	ovn_cve
ovariole number CVE	2L_10172637_INS	2L	10172637	0.000116439	0.1551	0.000116151	0.1614	7.67733e-06	0.0152	INS	0.0102564	T	TAT	T	193	2	-3.2211	-1.90148	FBgn0032188	CG13137	UPSTREAM	64	ovn_cve
ovariole number CVE	2L_7296388_SNP	2L	7296388	0.000116464	0.1551	0.000116197	0.1614	4.88106e-06	0.012	SNP	0.0102564	T	T	A	193	2	-3.22102	-1.90143			INTERGENIC		ovn_cve
ovariole number CVE	3R_24091132_SNP	3R	24091132	0.000117385	0.1551	0.000117222	0.1621	5.02312e-06	0.0124	SNP	0.0104712	G	G	T	189	2	-3.21964	-1.90062	FBgn0262587	CG43124	UPSTREAM	637	ovn_cve
ovariole number CVE	2L_9059252_SNP	2L	9059252	0.000117472	0.1551	0.000117212	0.1621	6.83558e-06	0.0148	SNP	0.010101	A	A	T	196	2	-3.21906	-1.90027	FBgn0051708	CG31708	INTRON	0	ovn_cve
ovariole number CVE	2L_14994272_DEL	2L	14994272	0.000118342	0.1551	0.000118142	0.1628	9.55649e-06	0.0175	DEL	0.010989	TAGT	TAGT	T	180	2	-3.21894	-1.9002	FBgn0086711	mol	INTRON	0	ovn_cve
ovariole number CVE	2L_7396654_DEL	2L	7396654	0.000118171	0.1551	0.000117799	0.1626	5.78171e-06	0.0137	DEL	0.0103093	CCAAAGTATT	CCAAAGTATT	C	192	2	-3.21841	-1.89989	FBgn0031906	CG5160	INTRON	0	ovn_cve
ovariole number CVE	2L_7377624_SNP	2L	7377624	0.000118171	0.1551	0.000117949	0.1627	6.15693e-06	0.0139	SNP	0.0102041	C	C	G	194	2	-3.21799	-1.89964	FBgn0031903	Wnt10	DOWNSTREAM	96	ovn_cve
ovariole number CVE	2L_7377624_SNP	2L	7377624	0.000118171	0.1551	0.000117949	0.1627	6.15693e-06	0.0139	SNP	0.0102041	C	C	G	194	2	-3.21799	-1.89964	FBgn0002938	ninaC	UPSTREAM	78	ovn_cve
ovariole number CVE	2L_7381462_SNP	2L	7381462	0.000118611	0.1551	0.000118242	0.1628	5.77202e-06	0.0137	SNP	0.0102041	G	G	T	194	2	-3.2175	-1.89935	FBgn0002938	ninaC	SYNONYMOUS_CODING	0	ovn_cve
ovariole number CVE	2L_10833411_SNP	2L	10833411	0.000118789	0.1551	0.000118412	0.1628	7.2174e-06	0.0149	SNP	0.0102041	G	G	A	194	2	-3.21722	-1.89918	FBgn0011676	Nos	INTRON	0	ovn_cve
ovariole number CVE	2L_10833427_SNP	2L	10833427	0.000118789	0.1551	0.000118412	0.1628	7.2174e-06	0.0149	SNP	0.0102041	G	G	C	194	2	-3.21722	-1.89918	FBgn0011676	Nos	INTRON	0	ovn_cve
ovariole number CVE	2L_2211320_SNP	2L	2211320	0.000118703	0.1551	0.000118433	0.1628	6.49598e-06	0.0143	SNP	0.010101	G	G	A	196	2	-3.21702	-1.89906	FBgn0031397	CG15385	SYNONYMOUS_CODING	0	ovn_cve
ovariole number CVE	2L_12414413_SNP	2L	12414413	0.000119571	0.1551	0.000119201	0.163	4.48395e-06	0.0114	SNP	0.0103627	A	A	G	191	2	-3.21616	-1.89856	FBgn0043841	vir-1	INTRON	0	ovn_cve
ovariole number CVE	3R_24020148_DEL	3R	24020148	0.000119841	0.1551	0.000119534	0.163	5.71189e-06	0.0136	DEL	0.0103627	CATTTCGCCTGCC	CATTTCGCCTGCC	C	191	2	-3.21562	-1.89824	FBgn0085383	CG34354	INTRON	0	ovn_cve
ovariole number CVE	2L_506258_SNP	2L	506258	0.000119992	0.1551	0.000119617	0.163	7.65839e-06	0.0152	SNP	0.0103093	C	C	T	192	2	-3.21539	-1.89811	FBgn0003963	ush	INTRON	0	ovn_cve
ovariole number CVE	2L_6136176_DEL	2L	6136176	0.000120082	0.1551	0.000119711	0.163	6.87941e-06	0.0148	DEL	0.010101	CT	CT	C	196	2	-3.2149	-1.89781			INTERGENIC		ovn_cve
ovariole number CVE	2L_10212360_SNP	2L	10212360	0.00012111	0.1551	0.000120738	0.163	7.00937e-06	0.0148	SNP	0.0101523	G	G	A	195	2	-3.21329	-1.89687	FBgn0032194	CG4901	SYNONYMOUS_CODING	0	ovn_cve
ovariole number CVE	2L_10865375_SNP	2L	10865375	0.000121929	0.1551	0.00012155	0.163	8.46896e-06	0.016	SNP	0.0105263	A	A	G	188	2	-3.21258	-1.89645	FBgn0264351	CR43807	UPSTREAM	678	ovn_cve
ovariole number CVE	2L_492956_DEL	2L	492956	0.000121803	0.1551	0.000121441	0.163	7.82267e-06	0.0154	DEL	0.0104167	TGTTGTT	TGTTGTT	T	190	2	-3.21258	-1.89645	FBgn0003963	ush	INTRON	0	ovn_cve
ovariole number CVE	2L_590486_INS	2L	590486	0.000121946	0.1551	0.000121568	0.163	7.47593e-06	0.015	INS	0.0102564	C	C	CTAATA	193	2	-3.21211	-1.89617	FBgn0010323	Gsc	INTRON	0	ovn_cve
ovariole number CVE	2L_648367_SNP	2L	648367	0.000121946	0.1551	0.000121568	0.163	7.47593e-06	0.015	SNP	0.0102564	T	T	G	193	2	-3.21211	-1.89617	FBgn0000497	ds	INTRON	0	ovn_cve
ovariole number CVE	2L_657924_SNP	2L	657924	0.000121946	0.1551	0.000121568	0.163	7.47593e-06	0.015	SNP	0.0102564	G	G	T	193	2	-3.21211	-1.89617	FBgn0000497	ds	INTRON	0	ovn_cve
ovariole number CVE	2L_631454_SNP	2L	631454	0.000121946	0.1551	0.000121568	0.163	7.47593e-06	0.015	SNP	0.0102564	A	A	T	193	2	-3.21211	-1.89617			INTERGENIC		ovn_cve
ovariole number CVE	2L_631458_SNP	2L	631458	0.000121946	0.1551	0.000121568	0.163	7.47593e-06	0.015	SNP	0.0102564	G	G	A	193	2	-3.21211	-1.89617			INTERGENIC		ovn_cve
ovariole number CVE	2R_5208611_SNP	2R	5208611	0.000122075	0.1551	0.000121701	0.163	6.97735e-06	0.0148	SNP	0.0100503	A	A	T	197	2	-3.21156	-1.89584	FBgn0033405	CG13954	INTRON	0	ovn_cve
ovariole number CVE	2R_5208611_SNP	2R	5208611	0.000122075	0.1551	0.000121701	0.163	6.97735e-06	0.0148	SNP	0.0100503	A	A	T	197	2	-3.21156	-1.89584	FBgn0033403	CG13739	UTR_5_PRIME	0	ovn_cve
ovariole number CVE	2L_11079409_DEL	2L	11079409	0.000123071	0.1551	0.000122699	0.163	7.12627e-06	0.0149	DEL	0.0107527	TT	TT	T	184	2	-3.21109	-1.89556	FBgn0032336	AstC	INTRON	0	ovn_cve
ovariole number CVE	2R_5098621_MNP	2R	5098621	0.000122727	0.1551	0.000122354	0.163	5.84982e-06	0.0137	MNP	0.010101	ATG	ATG	TCA	196	2	-3.21059	-1.89527			INTERGENIC		ovn_cve
ovariole number CVE	2R_5098630_INS	2R	5098630	0.000122727	0.1551	0.000122354	0.163	5.84982e-06	0.0137	INS	0.010101	C	C	TATTTTAGAAAGAAAATGTAAGAATAAGTA	196	2	-3.21059	-1.89527			INTERGENIC		ovn_cve
ovariole number CVE	2R_5098934_SNP	2R	5098934	0.000122727	0.1551	0.000122354	0.163	5.84982e-06	0.0137	SNP	0.010101	T	T	A	196	2	-3.21059	-1.89527			INTERGENIC		ovn_cve
ovariole number CVE	2L_7397318_SNP	2L	7397318	0.000122963	0.1551	0.000122734	0.163	6.83337e-06	0.0148	SNP	0.0103093	C	C	T	192	2	-3.21031	-1.89511	FBgn0031906	CG5160	INTRON	0	ovn_cve
ovariole number CVE	2R_5099032_SNP	2R	5099032	0.000122958	0.1551	0.000122587	0.163	6.09095e-06	0.0139	SNP	0.0101523	G	G	A	195	2	-3.21029	-1.8951			INTERGENIC		ovn_cve
ovariole number CVE	2R_12127446_SNP	2R	12127446	0.000123166	0.1551	0.000122797	0.163	7.63118e-06	0.0152	SNP	0.010101	T	T	C	196	2	-3.20987	-1.89485	FBgn0034099	CG15708	DOWNSTREAM	995	ovn_cve
ovariole number CVE	2R_12127559_SNP	2R	12127559	0.000123166	0.1551	0.000122797	0.163	7.63118e-06	0.0152	SNP	0.010101	C	C	G	196	2	-3.20987	-1.89485	FBgn0034099	CG15708	DOWNSTREAM	882	ovn_cve
ovariole number CVE	2R_12127435_SNP	2R	12127435	0.000123166	0.1551	0.000122797	0.163	7.63118e-06	0.0152	SNP	0.010101	G	G	T	196	2	-3.20987	-1.89485	FBgn0034098	krimp	NON_SYNONYMOUS_CODING	0	ovn_cve
ovariole number CVE	2R_12127559_SNP	2R	12127559	0.000123166	0.1551	0.000122797	0.163	7.63118e-06	0.0152	SNP	0.010101	C	C	G	196	2	-3.20987	-1.89485	FBgn0034098	krimp	NON_SYNONYMOUS_CODING	0	ovn_cve
ovariole number CVE	2R_12127440_SNP	2R	12127440	0.000123166	0.1551	0.000122797	0.163	7.63118e-06	0.0152	SNP	0.010101	C	C	T	196	2	-3.20987	-1.89485	FBgn0034098	krimp	SYNONYMOUS_CODING	0	ovn_cve
ovariole number CVE	2R_12127446_SNP	2R	12127446	0.000123166	0.1551	0.000122797	0.163	7.63118e-06	0.0152	SNP	0.010101	T	T	C	196	2	-3.20987	-1.89485	FBgn0034098	krimp	SYNONYMOUS_CODING	0	ovn_cve
ovariole number CVE	3R_24015215_SNP	3R	24015215	0.000123224	0.1551	0.000122864	0.163	7.00367e-06	0.0148	SNP	0.0100503	C	C	T	197	2	-3.20968	-1.89474	FBgn0085383	CG34354	INTRON	0	ovn_cve
ovariole number CVE	3R_24020610_SNP	3R	24020610	0.000123224	0.1551	0.000122864	0.163	7.00367e-06	0.0148	SNP	0.0100503	G	G	A	197	2	-3.20968	-1.89474	FBgn0085383	CG34354	INTRON	0	ovn_cve
ovariole number CVE	2L_7239637_SNP	2L	7239637	0.000123306	0.1551	0.000123017	0.163	6.80442e-06	0.0147	SNP	0.0101523	T	T	C	195	2	-3.2096	-1.89469	FBgn0259111	Ndae1	INTRON	0	ovn_cve
ovariole number CVE	2R_6133637_DEL	2R	6133637	0.000123343	0.1551	0.00012299	0.163	7.06914e-06	0.0148	DEL	0.0100503	GGATTCTTTGTTGTATAAGTCACAGCATTTTTCGCG	GGATTCTTTGTTGTATAAGTCACAGCATTTTTCGCG	G	197	2	-3.20948	-1.89462	FBgn0005619	Hdc	DOWNSTREAM	56	ovn_cve
ovariole number CVE	2R_6133637_DEL	2R	6133637	0.000123343	0.1551	0.00012299	0.163	7.06914e-06	0.0148	DEL	0.0100503	GGATTCTTTGTTGTATAAGTCACAGCATTTTTCGCG	GGATTCTTTGTTGTATAAGTCACAGCATTTTTCGCG	G	197	2	-3.20948	-1.89462	FBgn0033498	CG12209	UTR_3_PRIME	0	ovn_cve
ovariole number CVE	2R_6090039_SNP	2R	6090039	0.000123343	0.1551	0.00012299	0.163	7.06914e-06	0.0148	SNP	0.0100503	C	C	T	197	2	-3.20948	-1.89462			INTERGENIC		ovn_cve
ovariole number CVE	3R_22734686_SNP	3R	22734686	0.00012344	0.1551	0.000123069	0.163	6.76702e-06	0.0147	SNP	0.0100503	G	G	A	197	2	-3.20935	-1.89454	FBgn0004359	T48	INTRON	0	ovn_cve
ovariole number CVE	2L_845715_SNP	2L	845715	0.000123858	0.1551	0.000123496	0.163	8.66373e-06	0.0163	SNP	0.0104712	C	C	T	189	2	-3.20935	-1.89454	FBgn0020304	drongo	INTRON	0	ovn_cve
ovariole number CVE	2R_6140619_SNP	2R	6140619	0.000123541	0.1551	0.000123178	0.163	7.49658e-06	0.0151	SNP	0.010101	C	C	T	196	2	-3.20926	-1.89449	FBgn0033500	CG12913	NON_SYNONYMOUS_CODING	0	ovn_cve
ovariole number CVE	2R_6140619_SNP	2R	6140619	0.000123541	0.1551	0.000123178	0.163	7.49658e-06	0.0151	SNP	0.010101	C	C	T	196	2	-3.20926	-1.89449	FBgn0003660	Syb	UPSTREAM	697	ovn_cve
ovariole number CVE	2L_496235_SNP	2L	496235	0.000123797	0.1551	0.000123415	0.163	7.85656e-06	0.0154	SNP	0.0103093	T	T	C	192	2	-3.20922	-1.89446	FBgn0003963	ush	INTRON	0	ovn_cve
ovariole number CVE	2L_12615771_SNP	2L	12615771	0.000124007	0.1551	0.000123626	0.163	7.74385e-06	0.0153	SNP	0.0103093	T	T	C	192	2	-3.20888	-1.89426	FBgn0085424	nub	INTRON	0	ovn_cve
ovariole number CVE	2L_12615771_SNP	2L	12615771	0.000124007	0.1551	0.000123626	0.163	7.74385e-06	0.0153	SNP	0.0103093	T	T	C	192	2	-3.20888	-1.89426	FBgn0032439	Ref2	INTRON	0	ovn_cve
ovariole number CVE	3R_24139610_SNP	3R	24139610	0.000123807	0.1551	0.000123449	0.163	7.21206e-06	0.0149	SNP	0.0100503	T	T	G	197	2	-3.20874	-1.89418			INTERGENIC		ovn_cve
ovariole number CVE	3R_24139943_DEL	3R	24139943	0.000123807	0.1551	0.000123449	0.163	7.21206e-06	0.0149	DEL	0.0100503	TGG	TGG	T	197	2	-3.20874	-1.89418			INTERGENIC		ovn_cve
ovariole number CVE	3R_24140594_SNP	3R	24140594	0.000123807	0.1551	0.000123449	0.163	7.21206e-06	0.0149	SNP	0.0100503	C	C	A	197	2	-3.20874	-1.89418			INTERGENIC		ovn_cve
ovariole number CVE	3R_24141558_SNP	3R	24141558	0.000123807	0.1551	0.000123449	0.163	7.21206e-06	0.0149	SNP	0.0100503	G	G	T	197	2	-3.20874	-1.89418			INTERGENIC		ovn_cve
ovariole number CVE	2L_7252236_SNP	2L	7252236	0.000124129	0.1551	0.000123752	0.163	6.32574e-06	0.0141	SNP	0.010101	G	G	A	196	2	-3.20834	-1.89394	FBgn0031900	CG13786	NON_SYNONYMOUS_CODING	0	ovn_cve
ovariole number CVE	2L_5983758_SNP	2L	5983758	0.00012415	0.1551	0.000123782	0.163	6.96326e-06	0.0148	SNP	0.0100503	G	G	T	197	2	-3.20821	-1.89387	FBgn0001942	eIF-4a	INTRON	0	ovn_cve
ovariole number CVE	2L_6117301_SNP	2L	6117301	0.00012415	0.1551	0.000123782	0.163	6.96326e-06	0.0148	SNP	0.0100503	C	C	G	197	2	-3.20821	-1.89387	FBgn0266521	stai	INTRON	0	ovn_cve
ovariole number CVE	2L_6119756_SNP	2L	6119756	0.00012415	0.1551	0.000123782	0.163	6.96326e-06	0.0148	SNP	0.0100503	A	A	C	197	2	-3.20821	-1.89387	FBgn0266521	stai	INTRON	0	ovn_cve
ovariole number CVE	2L_6119766_SNP	2L	6119766	0.00012415	0.1551	0.000123782	0.163	6.96326e-06	0.0148	SNP	0.0100503	A	A	G	197	2	-3.20821	-1.89387	FBgn0266521	stai	INTRON	0	ovn_cve
ovariole number CVE	2L_6119766_SNP	2L	6119766	0.00012415	0.1551	0.000123782	0.163	6.96326e-06	0.0148	SNP	0.0100503	A	A	G	197	2	-3.20821	-1.89387	FBgn0051642	CG31642	NON_SYNONYMOUS_CODING	0	ovn_cve
ovariole number CVE	2L_6119756_SNP	2L	6119756	0.00012415	0.1551	0.000123782	0.163	6.96326e-06	0.0148	SNP	0.0100503	A	A	C	197	2	-3.20821	-1.89387	FBgn0051642	CG31642	SYNONYMOUS_CODING	0	ovn_cve
ovariole number CVE	2L_6136190_SNP	2L	6136190	0.00012415	0.1551	0.000123782	0.163	6.96326e-06	0.0148	SNP	0.0100503	A	A	C	197	2	-3.20821	-1.89387			INTERGENIC		ovn_cve
ovariole number CVE	2R_5033050_SNP	2R	5033050	0.000124218	0.1551	0.000123862	0.163	7.23131e-06	0.0149	SNP	0.0100503	G	G	A	197	2	-3.20808	-1.89379	FBgn0050342	Prp38	DOWNSTREAM	394	ovn_cve
ovariole number CVE	2R_5033050_SNP	2R	5033050	0.000124218	0.1551	0.000123862	0.163	7.23131e-06	0.0149	SNP	0.0100503	G	G	A	197	2	-3.20808	-1.89379	FBgn0050344	CG30344	UTR_5_PRIME	0	ovn_cve
ovariole number CVE	2R_5098626_SNP	2R	5098626	0.000124501	0.1551	0.000124126	0.163	6.55097e-06	0.0144	SNP	0.0102041	A	A	T	194	2	-3.20791	-1.89369			INTERGENIC		ovn_cve
ovariole number CVE	3R_24031057_SNP	3R	24031057	0.00012454	0.1551	0.00012418	0.163	7.25186e-06	0.0149	SNP	0.0100503	G	G	C	197	2	-3.20758	-1.89349	FBgn0085383	CG34354	INTRON	0	ovn_cve
ovariole number CVE	2L_7396637_INS	2L	7396637	0.000125106	0.1551	0.000124711	0.163	7.31473e-06	0.015	INS	0.0103627	T	T	TCAAAGT	191	2	-3.20724	-1.89329	FBgn0031906	CG5160	INTRON	0	ovn_cve
ovariole number CVE	2R_13847327_SNP	2R	13847327	0.000124837	0.1551	0.000124456	0.163	7.34731e-06	0.015	SNP	0.010101	G	G	A	196	2	-3.20722	-1.89328			INTERGENIC		ovn_cve
ovariole number CVE	2L_5985665_SNP	2L	5985665	0.000124864	0.1551	0.000124488	0.163	7.22513e-06	0.0149	SNP	0.010101	A	A	G	196	2	-3.20717	-1.89325	FBgn0001942	eIF-4a	DOWNSTREAM	86	ovn_cve
ovariole number CVE	2L_5985665_SNP	2L	5985665	0.000124864	0.1551	0.000124488	0.163	7.22513e-06	0.0149	SNP	0.010101	A	A	G	196	2	-3.20717	-1.89325	FBgn0001941	ifc	UPSTREAM	683	ovn_cve
ovariole number CVE	2L_492780_INS	2L	492780	0.000125249	0.1551	0.000124853	0.163	8.03473e-06	0.0155	INS	0.0103093	T	T	TT	192	2	-3.20693	-1.89311	FBgn0003963	ush	INTRON	0	ovn_cve
ovariole number CVE	3R_24140543_SNP	3R	24140543	0.000125118	0.1551	0.000124762	0.163	7.64896e-06	0.0152	SNP	0.010101	A	A	T	196	2	-3.20673	-1.893			INTERGENIC		ovn_cve
ovariole number CVE	2L_12207479_SNP	2L	12207479	0.0001255	0.1551	0.000125116	0.163	7.67912e-06	0.0152	SNP	0.010101	A	A	C	196	2	-3.20617	-1.89266	FBgn0000114	aret	INTRON	0	ovn_cve
ovariole number CVE	2L_12207479_SNP	2L	12207479	0.0001255	0.1551	0.000125116	0.163	7.67912e-06	0.0152	SNP	0.010101	A	A	C	196	2	-3.20617	-1.89266	FBgn0051759	CG31759	UPSTREAM	230	ovn_cve
ovariole number CVE	2L_7263582_SNP	2L	7263582	0.000125591	0.1551	0.000125296	0.163	7.10252e-06	0.0149	SNP	0.0102041	A	A	T	194	2	-3.20606	-1.8926	FBgn0010453	Wnt4	INTRON	0	ovn_cve
ovariole number CVE	2L_10865342_SNP	2L	10865342	0.000126652	0.1551	0.00012626	0.163	9.61823e-06	0.0176	SNP	0.0106383	A	A	T	186	2	-3.20524	-1.89211	FBgn0264351	CR43807	UPSTREAM	645	ovn_cve
ovariole number CVE	2L_7262595_SNP	2L	7262595	0.0001263	0.1551	0.000126008	0.163	7.4569e-06	0.015	SNP	0.0103093	A	A	G	192	2	-3.2051	-1.89203	FBgn0010453	Wnt4	INTRON	0	ovn_cve
ovariole number CVE	2R_11078476_SNP	2R	11078476	0.000126173	0.1551	0.000125805	0.163	7.05874e-06	0.0148	SNP	0.01	G	G	T	198	2	-3.20492	-1.89193	FBgn0013467	igl	DOWNSTREAM	679	ovn_cve
ovariole number CVE	2R_5653259_SNP	2R	5653259	0.000126173	0.1551	0.000125805	0.163	7.05874e-06	0.0148	SNP	0.01	C	C	A	198	2	-3.20492	-1.89193	FBgn0005614	trpl	DOWNSTREAM	236	ovn_cve
ovariole number CVE	2R_5653259_SNP	2R	5653259	0.000126173	0.1551	0.000125805	0.163	7.05874e-06	0.0148	SNP	0.01	C	C	A	198	2	-3.20492	-1.89193	FBgn0027589	CG1688	DOWNSTREAM	610	ovn_cve
ovariole number CVE	3R_24088264_SNP	3R	24088264	0.000126173	0.1551	0.000125805	0.163	7.05874e-06	0.0148	SNP	0.01	C	C	A	198	2	-3.20492	-1.89193	FBgn0262588	CG43125	DOWNSTREAM	193	ovn_cve
ovariole number CVE	3R_24088265_SNP	3R	24088265	0.000126173	0.1551	0.000125805	0.163	7.05874e-06	0.0148	SNP	0.01	C	C	A	198	2	-3.20492	-1.89193	FBgn0262588	CG43125	DOWNSTREAM	192	ovn_cve
ovariole number CVE	2R_5145509_SNP	2R	5145509	0.000126173	0.1551	0.000125805	0.163	7.05874e-06	0.0148	SNP	0.01	G	G	T	198	2	-3.20492	-1.89193	FBgn0020621	Pkn	INTRON	0	ovn_cve
ovariole number CVE	2R_5745800_SNP	2R	5745800	0.000126173	0.1551	0.000125805	0.163	7.05874e-06	0.0148	SNP	0.01	T	T	G	198	2	-3.20492	-1.89193	FBgn0027580	CG1516	INTRON	0	ovn_cve
ovariole number CVE	2R_5945205_SNP	2R	5945205	0.000126173	0.1551	0.000125805	0.163	7.05874e-06	0.0148	SNP	0.01	T	T	A	198	2	-3.20492	-1.89193	FBgn0262169	magu	INTRON	0	ovn_cve
ovariole number CVE	2R_5953183_SNP	2R	5953183	0.000126173	0.1551	0.000125805	0.163	7.05874e-06	0.0148	SNP	0.01	G	G	A	198	2	-3.20492	-1.89193	FBgn0033479	CG2292	INTRON	0	ovn_cve
ovariole number CVE	2R_5976667_SNP	2R	5976667	0.000126173	0.1551	0.000125805	0.163	7.05874e-06	0.0148	SNP	0.01	T	T	C	198	2	-3.20492	-1.89193	FBgn0033484	CG2269	INTRON	0	ovn_cve
ovariole number CVE	3L_4154984_SNP	3L	4154984	0.000126173	0.1551	0.000125805	0.163	7.05874e-06	0.0148	SNP	0.01	A	A	G	198	2	-3.20492	-1.89193	FBgn0259986	nab	INTRON	0	ovn_cve
ovariole number CVE	3R_23981439_SNP	3R	23981439	0.000126173	0.1551	0.000125805	0.163	7.05874e-06	0.0148	SNP	0.01	T	T	C	198	2	-3.20492	-1.89193	FBgn0085383	CG34354	INTRON	0	ovn_cve
ovariole number CVE	3R_24008980_SNP	3R	24008980	0.000126173	0.1551	0.000125805	0.163	7.05874e-06	0.0148	SNP	0.01	T	T	C	198	2	-3.20492	-1.89193	FBgn0085383	CG34354	INTRON	0	ovn_cve
ovariole number CVE	3R_24014243_SNP	3R	24014243	0.000126173	0.1551	0.000125805	0.163	7.05874e-06	0.0148	SNP	0.01	C	C	A	198	2	-3.20492	-1.89193	FBgn0085383	CG34354	INTRON	0	ovn_cve
ovariole number CVE	3R_24026374_SNP	3R	24026374	0.000126173	0.1551	0.000125805	0.163	7.05874e-06	0.0148	SNP	0.01	T	T	C	198	2	-3.20492	-1.89193	FBgn0085383	CG34354	INTRON	0	ovn_cve
ovariole number CVE	2R_5982294_SNP	2R	5982294	0.000126173	0.1551	0.000125805	0.163	7.05874e-06	0.0148	SNP	0.01	C	C	T	198	2	-3.20492	-1.89193	FBgn0033484	CG2269	SYNONYMOUS_CODING	0	ovn_cve
ovariole number CVE	2R_5653259_SNP	2R	5653259	0.000126173	0.1551	0.000125805	0.163	7.05874e-06	0.0148	SNP	0.01	C	C	A	198	2	-3.20492	-1.89193	FBgn0265103	CR44205	UPSTREAM	594	ovn_cve
ovariole number CVE	2R_5953183_SNP	2R	5953183	0.000126173	0.1551	0.000125805	0.163	7.05874e-06	0.0148	SNP	0.01	G	G	A	198	2	-3.20492	-1.89193	FBgn0033480	mRpL42	UPSTREAM	972	ovn_cve
ovariole number CVE	2R_6010674_SNP	2R	6010674	0.000126173	0.1551	0.000125805	0.163	7.05874e-06	0.0148	SNP	0.01	T	T	A	198	2	-3.20492	-1.89193	FBgn0010531	Ccs	UPSTREAM	595	ovn_cve
ovariole number CVE	2R_5966477_SNP	2R	5966477	0.000126173	0.1551	0.000125805	0.163	7.05874e-06	0.0148	SNP	0.01	G	G	C	198	2	-3.20492	-1.89193	FBgn0033483	egr	UTR_5_PRIME	0	ovn_cve
ovariole number CVE	2R_17670646_SNP	2R	17670646	0.000126173	0.1551	0.000125805	0.163	7.05874e-06	0.0148	SNP	0.01	C	C	G	198	2	-3.20492	-1.89193			INTERGENIC		ovn_cve
ovariole number CVE	3R_24078990_SNP	3R	24078990	0.000126173	0.1551	0.000125805	0.163	7.05874e-06	0.0148	SNP	0.01	A	A	C	198	2	-3.20492	-1.89193			INTERGENIC		ovn_cve
ovariole number CVE	3R_24141880_SNP	3R	24141880	0.000126173	0.1551	0.000125805	0.163	7.05874e-06	0.0148	SNP	0.01	A	A	T	198	2	-3.20492	-1.89193			INTERGENIC		ovn_cve
ovariole number CVE	2L_556805_SNP	2L	556805	0.000126514	0.1551	0.000126125	0.163	7.89108e-06	0.0154	SNP	0.0103093	G	G	T	192	2	-3.20492	-1.89193	FBgn0260933	rempA	NON_SYNONYMOUS_CODING	0	ovn_cve
ovariole number CVE	2L_556887_SNP	2L	556887	0.000126514	0.1551	0.000126125	0.163	7.89108e-06	0.0154	SNP	0.0103093	A	A	T	192	2	-3.20492	-1.89193	FBgn0260933	rempA	NON_SYNONYMOUS_CODING	0	ovn_cve
ovariole number CVE	3R_24158068_SNP	3R	24158068	0.000126408	0.1551	0.000126085	0.163	7.66037e-06	0.0152	SNP	0.0101523	T	T	C	195	2	-3.20473	-1.89181	FBgn0261618	larp	INTRON	0	ovn_cve
ovariole number CVE	2L_6570058_SNP	2L	6570058	0.000126418	0.1551	0.000126039	0.163	7.353e-06	0.015	SNP	0.010101	C	C	T	196	2	-3.20472	-1.89181	FBgn0031835	CG11319	INTRON	0	ovn_cve
ovariole number CVE	2L_2155623_DEL	2L	2155623	0.000126728	0.1551	0.000126324	0.163	5.15148e-06	0.0126	DEL	0.0103093	TCTT	TCTT	T	192	2	-3.20461	-1.89174	FBgn0031392	AIF	DOWNSTREAM	235	ovn_cve
ovariole number CVE	2L_2155623_DEL	2L	2155623	0.000126728	0.1551	0.000126324	0.163	5.15148e-06	0.0126	DEL	0.0103093	TCTT	TCTT	T	192	2	-3.20461	-1.89174	FBgn0000097	aop	DOWNSTREAM	860	ovn_cve
ovariole number CVE	2L_2155623_DEL	2L	2155623	0.000126728	0.1551	0.000126324	0.163	5.15148e-06	0.0126	DEL	0.0103093	TCTT	TCTT	T	192	2	-3.20461	-1.89174	FBgn0031393	CG15382	UPSTREAM	129	ovn_cve
ovariole number CVE	2L_10865391_SNP	2L	10865391	0.000127188	0.1551	0.000126793	0.163	9.33025e-06	0.0172	SNP	0.0106383	A	A	T	186	2	-3.20441	-1.89162	FBgn0264351	CR43807	UPSTREAM	694	ovn_cve
ovariole number CVE	2L_76180_SNP	2L	76180	0.000127476	0.1551	0.000127209	0.163	8.37213e-06	0.0159	SNP	0.0106952	G	G	T	185	2	-3.20385	-1.89129	FBgn0031214	CG11374	UPSTREAM	168	ovn_cve
ovariole number CVE	2L_76180_SNP	2L	76180	0.000127476	0.1551	0.000127209	0.163	8.37213e-06	0.0159	SNP	0.0106952	G	G	T	185	2	-3.20385	-1.89129	FBgn0031213	galectin	UTR_3_PRIME	0	ovn_cve
ovariole number CVE	2L_12227098_SNP	2L	12227098	0.000127387	0.1551	0.000126978	0.163	7.56563e-06	0.0152	SNP	0.0104712	A	A	T	189	2	-3.20385	-1.89129	FBgn0000114	aret	INTRON	0	ovn_cve
ovariole number CVE	2L_13147241_SNP	2L	13147241	0.000128989	0.1551	0.000128688	0.163	8.13516e-06	0.0157	SNP	0.0116959	A	A	T	169	2	-3.20318	-1.8909	FBgn0265088	CR44199	DOWNSTREAM	333	ovn_cve
ovariole number CVE	2L_5973108_SNP	2L	5973108	0.000127945	0.1551	0.000127555	0.163	7.79184e-06	0.0154	SNP	0.0102564	T	T	A	193	2	-3.2026	-1.89056	FBgn0000308	chic	DOWNSTREAM	95	ovn_cve
ovariole number CVE	2L_12344691_SNP	2L	12344691	0.000128301	0.1551	0.000127886	0.163	5.80102e-06	0.0137	SNP	0.0105263	C	C	A	188	2	-3.20253	-1.89051	FBgn0262475	bru-2	INTRON	0	ovn_cve
ovariole number CVE	2L_12344691_SNP	2L	12344691	0.000128301	0.1551	0.000127886	0.163	5.80102e-06	0.0137	SNP	0.0105263	C	C	A	188	2	-3.20253	-1.89051	FBgn0264361	CG43813	UPSTREAM	425	ovn_cve
ovariole number CVE	2L_11330256_DEL	2L	11330256	0.0001285	0.1551	0.000128149	0.163	5.65631e-06	0.0135	DEL	0.0106952	GGTTAATGATAAACTCTATCTAACCATCCACAATATTTTGACAG	GGTTAATGATAAACTCTATCTAACCATCCACAATATTTTGACAG	G	185	2	-3.20239	-1.89043			INTERGENIC		ovn_cve
ovariole number CVE	2L_12431631_SNP	2L	12431631	0.000127933	0.1551	0.000127542	0.163	7.89033e-06	0.0154	SNP	0.010101	C	C	T	196	2	-3.20237	-1.89042	FBgn0265298	SC35	DOWNSTREAM	247	ovn_cve
ovariole number CVE	2L_12437657_DEL	2L	12437657	0.000127933	0.1551	0.000127542	0.163	7.89033e-06	0.0154	DEL	0.010101	TGCGCGATAACAATTTT	TGCGCGATAACAATTTT	T	196	2	-3.20237	-1.89042	FBgn0020443	Elf	INTRON	0	ovn_cve
ovariole number CVE	2L_12615191_SNP	2L	12615191	0.000127933	0.1551	0.000127542	0.163	7.89033e-06	0.0154	SNP	0.010101	G	G	A	196	2	-3.20237	-1.89042	FBgn0032439	Ref2	INTRON	0	ovn_cve
ovariole number CVE	2L_12615191_SNP	2L	12615191	0.000127933	0.1551	0.000127542	0.163	7.89033e-06	0.0154	SNP	0.010101	G	G	A	196	2	-3.20237	-1.89042	FBgn0085424	nub	INTRON	0	ovn_cve
ovariole number CVE	2L_12618917_SNP	2L	12618917	0.000127933	0.1551	0.000127542	0.163	7.89033e-06	0.0154	SNP	0.010101	C	C	A	196	2	-3.20237	-1.89042	FBgn0085424	nub	INTRON	0	ovn_cve
ovariole number CVE	2L_12618917_SNP	2L	12618917	0.000127933	0.1551	0.000127542	0.163	7.89033e-06	0.0154	SNP	0.010101	C	C	A	196	2	-3.20237	-1.89042	FBgn0032439	Ref2	INTRON	0	ovn_cve
ovariole number CVE	2L_12431631_SNP	2L	12431631	0.000127933	0.1551	0.000127542	0.163	7.89033e-06	0.0154	SNP	0.010101	C	C	T	196	2	-3.20237	-1.89042	FBgn0032431	CG5435	UPSTREAM	739	ovn_cve
ovariole number CVE	X_4293497_SNP	X	4293497	0.000128307	0.1551	0.000127914	0.163	7.47055e-06	0.015	SNP	0.0100503	T	T	C	197	2	-3.20171	-1.89003	FBgn0052773	CR32773	INTRON	0	ovn_cve
ovariole number CVE	X_11449307_SNP	X	11449307	0.000128579	0.1551	0.000128217	0.163	7.44528e-06	0.015	SNP	0.010101	A	A	T	196	2	-3.20133	-1.8898	FBgn0030309	CG1572	DOWNSTREAM	11	ovn_cve
ovariole number CVE	X_11449307_SNP	X	11449307	0.000128579	0.1551	0.000128217	0.163	7.44528e-06	0.015	SNP	0.010101	A	A	T	196	2	-3.20133	-1.8898	FBgn0052666	Drak	DOWNSTREAM	229	ovn_cve
ovariole number CVE	2L_488628_SNP	2L	488628	0.000128838	0.1551	0.000128433	0.163	7.52459e-06	0.0151	SNP	0.0102041	A	A	G	194	2	-3.20116	-1.8897	FBgn0003963	ush	INTRON	0	ovn_cve
ovariole number CVE	2L_489231_SNP	2L	489231	0.000128838	0.1551	0.000128433	0.163	7.52459e-06	0.0151	SNP	0.0102041	C	C	T	194	2	-3.20116	-1.8897	FBgn0003963	ush	INTRON	0	ovn_cve
ovariole number CVE	2L_6136272_SNP	2L	6136272	0.000129296	0.1551	0.000128879	0.163	7.63863e-06	0.0152	SNP	0.010582	T	T	A	187	2	-3.20108	-1.88966			INTERGENIC		ovn_cve
ovariole number CVE	2L_10865367_DEL	2L	10865367	0.00012973	0.1551	0.000129346	0.163	9.06407e-06	0.0167	DEL	0.0106383	ATA	ATA	A	186	2	-3.20046	-1.88929	FBgn0264351	CR43807	UPSTREAM	671	ovn_cve
ovariole number CVE	2L_7092979_SNP	2L	7092979	0.000129174	0.1551	0.000128796	0.163	7.82546e-06	0.0154	SNP	0.010101	A	A	T	196	2	-3.20043	-1.88928			INTERGENIC		ovn_cve
ovariole number CVE	2L_6136175_SNP	2L	6136175	0.000129345	0.1551	0.000128951	0.163	7.05252e-06	0.0148	SNP	0.0102041	C	C	T	194	2	-3.20036	-1.88923			INTERGENIC		ovn_cve
ovariole number CVE	2L_10485429_SNP	2L	10485429	0.000129388	0.1551	0.00012899	0.163	8.2077e-06	0.0157	SNP	0.0101523	T	T	C	195	2	-3.20022	-1.88915	FBgn0032258	CG7456	DOWNSTREAM	109	ovn_cve
ovariole number CVE	2L_10485429_SNP	2L	10485429	0.000129388	0.1551	0.00012899	0.163	8.2077e-06	0.0157	SNP	0.0101523	T	T	C	195	2	-3.20022	-1.88915	FBgn0026431	Grip75	SYNONYMOUS_CODING	0	ovn_cve
ovariole number CVE	X_12088553_SNP	X	12088553	2.36046e-06	0.027	2.33745e-06	0.0282	8.48276e-07	0.0032	SNP	0.0150754	T	G	T	196	3	-3.20019	-1.88913	FBgn0267001	Ten-a	INTRON	0	ovn_cve
ovariole number CVE	2L_491382_SNP	2L	491382	0.000129639	0.1551	0.000129246	0.163	7.98639e-06	0.0154	SNP	0.0103093	C	C	G	192	2	-3.20008	-1.88907	FBgn0003963	ush	INTRON	0	ovn_cve
ovariole number CVE	2L_492038_SNP	2L	492038	0.000129639	0.1551	0.000129246	0.163	7.98639e-06	0.0154	SNP	0.0103093	G	G	C	192	2	-3.20008	-1.88907	FBgn0003963	ush	INTRON	0	ovn_cve
ovariole number CVE	X_14107169_SNP	X	14107169	2.36088e-06	0.027	2.33785e-06	0.0282	7.95365e-07	0.003	SNP	0.015	G	G	A	197	3	-3.20004	-1.88905	FBgn0026713	l_1_G0007	INTRON	0	ovn_cve
ovariole number CVE	X_14108279_SNP	X	14108279	2.36088e-06	0.027	2.33785e-06	0.0282	7.95365e-07	0.003	SNP	0.015	C	C	T	197	3	-3.20004	-1.88905	FBgn0026713	l_1_G0007	INTRON	0	ovn_cve
ovariole number CVE	X_14113272_SNP	X	14113272	2.36088e-06	0.027	2.33785e-06	0.0282	7.95365e-07	0.003	SNP	0.015	C	C	T	197	3	-3.20004	-1.88905	FBgn0026713	l_1_G0007	INTRON	0	ovn_cve
ovariole number CVE	2L_383887_INS	2L	383887	0.000129638	0.1551	0.00012925	0.163	7.93416e-06	0.0154	INS	0.0102564	A	A	AAATG	193	2	-3.19999	-1.88901	FBgn0000061	al	INTRON	0	ovn_cve
ovariole number CVE	3R_24154740_SNP	3R	24154740	0.000129483	0.1551	0.000129115	0.163	7.4636e-06	0.015	SNP	0.0100503	C	C	A	197	2	-3.19986	-1.88894	FBgn0261618	larp	INTRON	0	ovn_cve
ovariole number CVE	3R_24150004_SNP	3R	24150004	0.000129483	0.1551	0.000129115	0.163	7.4636e-06	0.015	SNP	0.0100503	G	G	A	197	2	-3.19986	-1.88894	FBgn0261618	larp	NON_SYNONYMOUS_CODING	0	ovn_cve
ovariole number CVE	2L_11012177_DEL	2L	11012177	0.00013004	0.1551	0.00012963	0.163	6.56671e-06	0.0144	DEL	0.0105263	GG	GG	G	188	2	-3.19984	-1.88893	FBgn0250837	dUTPase	DOWNSTREAM	43	ovn_cve
ovariole number CVE	2L_10445003_DEL	2L	10445003	0.000129631	0.1551	0.000129261	0.163	7.26698e-06	0.015	DEL	0.010101	AAGTTTTT	AAGTTTTT	A	196	2	-3.19972	-1.88885	FBgn0032252	loh	INTRON	0	ovn_cve
ovariole number CVE	2L_7115848_SNP	2L	7115848	0.000129611	0.1551	0.000129231	0.163	7.46314e-06	0.015	SNP	0.0100503	C	C	T	197	2	-3.19968	-1.88883	FBgn0085407	Pvf3	INTRON	0	ovn_cve
ovariole number CVE	2L_7093620_SNP	2L	7093620	0.000129611	0.1551	0.000129231	0.163	7.46314e-06	0.015	SNP	0.0100503	T	T	C	197	2	-3.19968	-1.88883			INTERGENIC		ovn_cve
ovariole number CVE	2L_6057654_SNP	2L	6057654	0.000130276	0.1551	0.000129875	0.163	7.39677e-06	0.015	SNP	0.0104167	G	G	A	190	2	-3.19929	-1.8886	FBgn0031770	CG13995	SYNONYMOUS_CODING	0	ovn_cve
ovariole number CVE	2L_475830_DEL	2L	475830	0.000130415	0.1551	0.000130029	0.163	8.24015e-06	0.0157	DEL	0.0103093	AACA	AACA	T	192	2	-3.19888	-1.88836	FBgn0043364	cbt	DOWNSTREAM	616	ovn_cve
ovariole number CVE	2L_475830_DEL	2L	475830	0.000130415	0.1551	0.000130029	0.163	8.24015e-06	0.0157	DEL	0.0103093	AACA	AACA	T	192	2	-3.19888	-1.88836	FBgn0003963	ush	UPSTREAM	390	ovn_cve
ovariole number CVE	2L_475830_DEL	2L	475830	0.000130415	0.1551	0.000130029	0.163	8.24015e-06	0.0157	DEL	0.0103093	AACA	AACA	T	192	2	-3.19888	-1.88836	FBgn0031258	CG4297	UPSTREAM	814	ovn_cve
ovariole number CVE	2L_475830_DEL	2L	475830	0.000130415	0.1551	0.000130029	0.163	8.24015e-06	0.0157	DEL	0.0103093	AACA	AACA	T	192	2	-3.19888	-1.88836	FBgn0027592	MED15	UTR_3_PRIME	0	ovn_cve
ovariole number CVE	2L_11255871_DEL	2L	11255871	0.000132569	0.1551	0.000132198	0.163	6.1605e-06	0.014	DEL	0.0108108	AGCA	AGCA	A	183	2	-3.19641	-1.8869	FBgn0264442	ab	CODON_CHANGE_PLUS_CODON_DELETION	0	ovn_cve
ovariole number CVE	2R_6018595_SNP	2R	6018595	0.000132619	0.1551	0.000132241	0.163	6.81639e-06	0.0147	SNP	0.0100503	A	A	C	197	2	-3.19511	-1.88614	FBgn0050011	gem	INTRON	0	ovn_cve
ovariole number CVE	2L_6112861_SNP	2L	6112861	0.000133446	0.1551	0.000133034	0.163	8.17569e-06	0.0157	SNP	0.0102041	G	G	A	194	2	-3.19418	-1.88558	FBgn0266521	stai	INTRON	0	ovn_cve
ovariole number CVE	2R_4069117_SNP	2R	4069117	0.000134206	0.1551	0.000133831	0.163	7.04527e-06	0.0148	SNP	0.0102041	G	G	A	194	2	-3.19299	-1.88488	FBgn0053087	LRP1	INTRON	0	ovn_cve
ovariole number CVE	3R_2931870_SNP	3R	2931870	0.000134445	0.1551	0.000134022	0.163	8.30548e-06	0.0158	SNP	0.0102041	C	C	A	194	2	-3.19271	-1.88471	FBgn0261238	Alh	INTRON	0	ovn_cve
ovariole number CVE	2L_2161174_SNP	2L	2161174	0.000134555	0.1551	0.000134148	0.163	7.65388e-06	0.0152	SNP	0.0102564	T	T	A	193	2	-3.1926	-1.88465	FBgn0000097	aop	INTRON	0	ovn_cve
ovariole number CVE	2L_11179218_INS	2L	11179218	0.000137059	0.1551	0.00013665	0.163	8.25816e-06	0.0157	INS	0.0107527	G	G	GA	184	2	-3.18973	-1.88296	FBgn0259822	Ca-beta	INTRON	0	ovn_cve
ovariole number CVE	2L_11179218_INS	2L	11179218	0.000137059	0.1551	0.00013665	0.163	8.25816e-06	0.0157	INS	0.0107527	G	G	GA	184	2	-3.18973	-1.88296	FBgn0032354	CG4788	UTR_5_PRIME	0	ovn_cve
ovariole number CVE	2L_12207511_SNP	2L	12207511	0.000137281	0.1551	0.000136865	0.163	8.58087e-06	0.0162	SNP	0.0102041	T	T	A	194	2	-3.18853	-1.88225	FBgn0000114	aret	INTRON	0	ovn_cve
ovariole number CVE	2L_12207511_SNP	2L	12207511	0.000137281	0.1551	0.000136865	0.163	8.58087e-06	0.0162	SNP	0.0102041	T	T	A	194	2	-3.18853	-1.88225	FBgn0051759	CG31759	UPSTREAM	198	ovn_cve
ovariole number CVE	3R_21582566_SNP	3R	21582566	2.56524e-06	0.0279	2.56119e-06	0.0295	4.38453e-07	0.003	SNP	0.0151515	G	G	T	195	3	-3.18838	-1.88216	FBgn0066101	LpR1	INTRON	0	ovn_cve
ovariole number CVE	2R_1931575_SNP	2R	1931575	4.61106e-08	0.0021	4.56531e-08	0.0022	5.92364e-08	0.0012	SNP	0.0203046	T	T	G	193	4	-3.18751	-1.88165	FBgn0033055	Tbce	INTRON	0	ovn_cve
ovariole number CVE	X_9221743_SNP	X	9221743	2.62681e-06	0.0279	2.59983e-06	0.0295	1.07038e-06	0.0038	SNP	0.015544	C	C	T	190	3	-3.18706	-1.88138	FBgn0085478	CG34449	NON_SYNONYMOUS_CODING	0	ovn_cve
ovariole number CVE	3L_15836484_SNP	3L	15836484	2.62208e-06	0.0279	2.61906e-06	0.0295	3.8359e-07	0.003	SNP	0.0151515	A	A	G	195	3	-3.18546	-1.88044	FBgn0262371	mir-263b	DOWNSTREAM	22	ovn_cve
ovariole number CVE	3L_15836484_SNP	3L	15836484	2.62208e-06	0.0279	2.61906e-06	0.0295	3.8359e-07	0.003	SNP	0.0151515	A	A	G	195	3	-3.18546	-1.88044	FBgn0052150	CG32150	INTRON	0	ovn_cve
ovariole number CVE	2L_12248434_SNP	2L	12248434	0.000139733	0.1551	0.000139301	0.163	7.8841e-06	0.0154	SNP	0.0101523	C	C	T	195	2	-3.18494	-1.88013	FBgn0000114	aret	INTRON	0	ovn_cve
ovariole number CVE	3L_15836657_SNP	3L	15836657	2.64483e-06	0.0279	2.64175e-06	0.0295	3.61865e-07	0.0028	SNP	0.0150754	C	C	T	196	3	-3.18421	-1.8797	FBgn0262371	mir-263b	UPSTREAM	62	ovn_cve
ovariole number CVE	3L_15836657_SNP	3L	15836657	2.64483e-06	0.0279	2.64175e-06	0.0295	3.61865e-07	0.0028	SNP	0.0150754	C	C	T	196	3	-3.18421	-1.8797	FBgn0052150	CG32150	UTR_5_PRIME	0	ovn_cve
ovariole number CVE	2L_12350042_SNP	2L	12350042	0.00014032	0.1556	0.000139892	0.163	8.3416e-06	0.0158	SNP	0.0102041	C	C	T	194	2	-3.18418	-1.87968	FBgn0262475	bru-2	INTRON	0	ovn_cve
ovariole number CVE	3R_21581639_SNP	3R	21581639	2.69615e-06	0.0279	2.69402e-06	0.0295	3.87759e-07	0.003	SNP	0.0160428	G	G	A	184	3	-3.18321	-1.87911	FBgn0066101	LpR1	INTRON	0	ovn_cve
ovariole number CVE	2R_6560570_SNP	2R	6560570	5.22714e-08	0.0022	5.21925e-08	0.0024	2.97243e-09	0.0002	SNP	0.0203046	G	G	T	193	4	-3.17466	-1.87406	FBgn0024836	stan	UPSTREAM	280	ovn_cve
ovariole number CVE	3L_5948706_DEL	3L	5948706	3.34876e-06	0.0279	3.31722e-06	0.0295	1.14948e-06	0.0041	DEL	0.0150754	TG	TG	C	196	3	-3.15423	-1.862			INTERGENIC		ovn_cve
ovariole number CVE	3L_13000953_SNP	3L	13000953	3.53853e-06	0.0279	3.51118e-06	0.0295	7.99815e-07	0.003	SNP	0.0176471	A	A	T	167	3	-3.15082	-1.85999	FBgn0036331	CG14117	UPSTREAM	432	ovn_cve
ovariole number CVE	3L_13000953_SNP	3L	13000953	3.53853e-06	0.0279	3.51118e-06	0.0295	7.99815e-07	0.003	SNP	0.0176471	A	A	T	167	3	-3.15082	-1.85999	FBgn0036330	CG11263	UTR_3_PRIME	0	ovn_cve
ovariole number CVE	2L_1598853_SNP	2L	1598853	4.76914e-08	0.0021	7.63588e-08	0.0033	3.25591e-10	0.0002	SNP	0.0204082	G	G	C	192	4	-3.13794	-1.85239	FBgn0051935	CG31935	INTRON	0	ovn_cve
ovariole number CVE	2L_1598853_SNP	2L	1598853	4.76914e-08	0.0021	7.63588e-08	0.0033	3.25591e-10	0.0002	SNP	0.0204082	G	G	C	192	4	-3.13794	-1.85239	FBgn0261509	haf	INTRON	0	ovn_cve
ovariole number CVE	2L_1601085_SNP	2L	1601085	4.76914e-08	0.0021	7.63588e-08	0.0033	3.25591e-10	0.0002	SNP	0.0204082	C	C	T	192	4	-3.13794	-1.85239	FBgn0051935	CG31935	INTRON	0	ovn_cve
ovariole number CVE	2L_1603914_SNP	2L	1603914	4.76914e-08	0.0021	7.63588e-08	0.0033	3.25591e-10	0.0002	SNP	0.0204082	G	G	C	192	4	-3.13794	-1.85239	FBgn0051935	CG31935	INTRON	0	ovn_cve
ovariole number CVE	2L_1603914_SNP	2L	1603914	4.76914e-08	0.0021	7.63588e-08	0.0033	3.25591e-10	0.0002	SNP	0.0204082	G	G	C	192	4	-3.13794	-1.85239	FBgn0261509	haf	INTRON	0	ovn_cve
ovariole number CVE	2L_1601085_SNP	2L	1601085	4.76914e-08	0.0021	7.63588e-08	0.0033	3.25591e-10	0.0002	SNP	0.0204082	C	C	T	192	4	-3.13794	-1.85239	FBgn0261509	haf	SYNONYMOUS_CODING	0	ovn_cve
ovariole number CVE	3L_13000957_SNP	3L	13000957	4.68016e-06	0.0279	4.64553e-06	0.0295	3.45167e-06	0.0092	SNP	0.0288462	A	A	C	101	3	-3.13125	-1.84844	FBgn0036331	CG14117	UPSTREAM	428	ovn_cve
ovariole number CVE	3L_13000957_SNP	3L	13000957	4.68016e-06	0.0279	4.64553e-06	0.0295	3.45167e-06	0.0092	SNP	0.0288462	A	A	C	101	3	-3.13125	-1.84844	FBgn0036330	CG11263	UTR_3_PRIME	0	ovn_cve
ovariole number CVE	2L_799907_SNP	2L	799907	3.99074e-06	0.0279	3.96728e-06	0.0295	3.56488e-06	0.0094	SNP	0.0151515	G	G	C	195	3	-3.13056	-1.84803	FBgn0266797	CR45259	EXON	0	ovn_cve
ovariole number CVE	2L_10097246_SNP	2L	10097246	3.72443e-06	0.0279	3.98407e-06	0.0295	7.98322e-06	0.0154	SNP	0.0151515	G	G	A	195	3	-3.13	-1.8477	FBgn0083945	CG34109	INTRON	0	ovn_cve
ovariole number CVE	2L_10097246_SNP	2L	10097246	3.72443e-06	0.0279	3.98407e-06	0.0295	7.98322e-06	0.0154	SNP	0.0151515	G	G	A	195	3	-3.13	-1.8477	FBgn0265002	CG44153	INTRON	0	ovn_cve
ovariole number CVE	3L_13001417_SNP	3L	13001417	4.0828e-06	0.0279	4.05683e-06	0.0295	5.47054e-07	0.003	SNP	0.0163934	C	C	A	180	3	-3.12956	-1.84744	FBgn0036330	CG11263	DOWNSTREAM	436	ovn_cve
ovariole number CVE	3L_13001417_SNP	3L	13001417	4.0828e-06	0.0279	4.05683e-06	0.0295	5.47054e-07	0.003	SNP	0.0163934	C	C	A	180	3	-3.12956	-1.84744	FBgn0036331	CG14117	UTR_5_PRIME	0	ovn_cve
ovariole number CVE	3R_19731508_DEL	3R	19731508	4.11527e-06	0.0279	4.09096e-06	0.0295	4.05672e-06	0.0104	DEL	0.0151515	AA	AA	A	195	3	-3.12646	-1.84561	FBgn0016754	sba	INTRON	0	ovn_cve
ovariole number CVE	3L_13001032_SNP	3L	13001032	4.14688e-06	0.0279	4.1218e-06	0.0295	5.89276e-07	0.003	SNP	0.0157068	A	A	C	188	3	-3.12634	-1.84554	FBgn0036330	CG11263	DOWNSTREAM	51	ovn_cve
ovariole number CVE	3L_13001032_SNP	3L	13001032	4.14688e-06	0.0279	4.1218e-06	0.0295	5.89276e-07	0.003	SNP	0.0157068	A	A	C	188	3	-3.12634	-1.84554	FBgn0036331	CG14117	UPSTREAM	353	ovn_cve
ovariole number CVE	3L_13002498_SNP	3L	13002498	4.23543e-06	0.0279	4.20784e-06	0.0295	9.05402e-07	0.0033	SNP	0.0163043	T	T	A	181	3	-3.12452	-1.84446	FBgn0036332	CG11261	DOWNSTREAM	1	ovn_cve
ovariole number CVE	3L_13002498_SNP	3L	13002498	4.23543e-06	0.0279	4.20784e-06	0.0295	9.05402e-07	0.0033	SNP	0.0163043	T	T	A	181	3	-3.12452	-1.84446	FBgn0036331	CG14117	UTR_3_PRIME	0	ovn_cve
ovariole number CVE	3R_12220196_SNP	3R	12220196	4.28669e-06	0.0279	4.26657e-06	0.0295	1.52223e-06	0.0052	SNP	0.0150754	G	G	A	196	3	-3.12071	-1.84222	FBgn0003513	ss	INTRON	0	ovn_cve
ovariole number CVE	3R_12222233_SNP	3R	12222233	4.30447e-06	0.0279	4.28448e-06	0.0295	1.26477e-06	0.0044	SNP	0.0150754	A	A	G	196	3	-3.12015	-1.84188	FBgn0003513	ss	INTRON	0	ovn_cve
ovariole number CVE	3L_23611898_DEL	3L	23611898	3.93224e-06	0.0279	4.32033e-06	0.0295	2.18854e-07	0.002	DEL	0.0152284	AA	AA	A	194	3	-3.11928	-1.84137	FBgn0250816	AGO3	INTRON	0	ovn_cve
ovariole number CVE	3L_13002588_SNP	3L	13002588	4.48922e-06	0.0279	4.46292e-06	0.0295	6.62702e-07	0.003	SNP	0.0153061	C	C	T	193	3	-3.11504	-1.83887	FBgn0036331	CG14117	DOWNSTREAM	38	ovn_cve
ovariole number CVE	3L_13002588_SNP	3L	13002588	4.48922e-06	0.0279	4.46292e-06	0.0295	6.62702e-07	0.003	SNP	0.0153061	C	C	T	193	3	-3.11504	-1.83887	FBgn0036332	CG11261	SYNONYMOUS_CODING	0	ovn_cve
ovariole number CVE	3L_12998486_SNP	3L	12998486	4.50549e-06	0.0279	4.47841e-06	0.0295	5.86897e-07	0.003	SNP	0.0151515	T	T	G	195	3	-3.11433	-1.83845			INTERGENIC		ovn_cve
ovariole number CVE	3L_13035908_SNP	3L	13035908	4.50356e-06	0.0279	4.47627e-06	0.0295	5.08793e-07	0.003	SNP	0.0150754	C	C	T	196	3	-3.11428	-1.83842	FBgn0082967	snoRNA:Psi28S-3327a	EXON	0	ovn_cve
ovariole number CVE	3L_13035908_SNP	3L	13035908	4.50356e-06	0.0279	4.47627e-06	0.0295	5.08793e-07	0.003	SNP	0.0150754	C	C	T	196	3	-3.11428	-1.83842	FBgn0011284	RpS4	INTRON	0	ovn_cve
ovariole number CVE	3L_13035908_SNP	3L	13035908	4.50356e-06	0.0279	4.47627e-06	0.0295	5.08793e-07	0.003	SNP	0.0150754	C	C	T	196	3	-3.11428	-1.83842	FBgn0082966	snoRNA:Psi28S-3327b	UPSTREAM	136	ovn_cve
ovariole number CVE	3L_13035908_SNP	3L	13035908	4.50356e-06	0.0279	4.47627e-06	0.0295	5.08793e-07	0.003	SNP	0.0150754	C	C	T	196	3	-3.11428	-1.83842	FBgn0086601	snoRNA:Psi28S-3327c	UPSTREAM	563	ovn_cve
ovariole number CVE	3R_12233066_SNP	3R	12233066	4.53035e-06	0.0279	4.50941e-06	0.0295	1.63317e-06	0.0055	SNP	0.0154639	T	T	A	191	3	-3.1139	-1.83819	FBgn0267190	CR45630	DOWNSTREAM	237	ovn_cve
ovariole number CVE	X_21636524_SNP	X	21636524	4.53398e-06	0.0279	4.61123e-06	0.0295	7.46104e-06	0.015	SNP	0.0169492	C	C	A	174	3	-3.11325	-1.83781			INTERGENIC		ovn_cve
ovariole number CVE	3L_13937212_SNP	3L	13937212	4.60598e-06	0.0279	4.55305e-06	0.0295	1.76942e-06	0.0061	SNP	0.0152284	C	C	T	194	3	-3.11223	-1.83721	FBgn0052137	CG32137	INTRON	0	ovn_cve
ovariole number CVE	3R_12205349_SNP	3R	12205349	4.56853e-06	0.0279	4.54685e-06	0.0295	1.72773e-06	0.0058	SNP	0.015	A	A	T	197	3	-3.11206	-1.8371	FBgn0003513	ss	INTRON	0	ovn_cve
ovariole number CVE	3R_12211993_SNP	3R	12211993	4.56853e-06	0.0279	4.54685e-06	0.0295	1.72773e-06	0.0058	SNP	0.015	C	C	T	197	3	-3.11206	-1.8371	FBgn0003513	ss	INTRON	0	ovn_cve
ovariole number CVE	3L_12995516_SNP	3L	12995516	4.57865e-06	0.0279	4.55168e-06	0.0295	5.79261e-07	0.003	SNP	0.0150754	G	G	A	196	3	-3.11203	-1.83709			INTERGENIC		ovn_cve
ovariole number CVE	3L_12997314_SNP	3L	12997314	4.57865e-06	0.0279	4.55168e-06	0.0295	5.79261e-07	0.003	SNP	0.0150754	T	T	C	196	3	-3.11203	-1.83709			INTERGENIC		ovn_cve
ovariole number CVE	3L_12997323_SNP	3L	12997323	4.57865e-06	0.0279	4.55168e-06	0.0295	5.79261e-07	0.003	SNP	0.0150754	G	G	A	196	3	-3.11203	-1.83709			INTERGENIC		ovn_cve
ovariole number CVE	3L_12998786_SNP	3L	12998786	4.57865e-06	0.0279	4.55168e-06	0.0295	5.79261e-07	0.003	SNP	0.0150754	C	C	T	196	3	-3.11203	-1.83709			INTERGENIC		ovn_cve
ovariole number CVE	3L_13010065_SNP	3L	13010065	4.59328e-06	0.0279	4.56558e-06	0.0295	6.43658e-07	0.003	SNP	0.0152284	C	C	T	194	3	-3.11186	-1.83699	FBgn0036334	CG11267	DOWNSTREAM	62	ovn_cve
ovariole number CVE	3L_13010065_SNP	3L	13010065	4.59328e-06	0.0279	4.56558e-06	0.0295	6.43658e-07	0.003	SNP	0.0152284	C	C	T	194	3	-3.11186	-1.83699	FBgn0036335	mRpL20	DOWNSTREAM	184	ovn_cve
ovariole number CVE	3L_13010030_SNP	3L	13010030	4.58972e-06	0.0279	4.56207e-06	0.0295	6.09894e-07	0.003	SNP	0.0151515	C	C	T	195	3	-3.11185	-1.83698	FBgn0036334	CG11267	DOWNSTREAM	27	ovn_cve
ovariole number CVE	3L_13010030_SNP	3L	13010030	4.58972e-06	0.0279	4.56207e-06	0.0295	6.09894e-07	0.003	SNP	0.0151515	C	C	T	195	3	-3.11185	-1.83698	FBgn0036335	mRpL20	DOWNSTREAM	219	ovn_cve
ovariole number CVE	3L_13154158_SNP	3L	13154158	4.60364e-06	0.0279	4.57592e-06	0.0295	5.09826e-07	0.003	SNP	0.0150754	G	G	T	196	3	-3.11132	-1.83667			INTERGENIC		ovn_cve
ovariole number CVE	3L_12995099_SNP	3L	12995099	4.62501e-06	0.0279	4.59687e-06	0.0295	7.24812e-07	0.003	SNP	0.0154639	C	C	T	191	3	-3.11132	-1.83667			INTERGENIC		ovn_cve
ovariole number CVE	3L_13010107_DEL	3L	13010107	4.61329e-06	0.0279	4.58548e-06	0.0295	5.68438e-07	0.003	DEL	0.0150754	AG	AG	A	196	3	-3.11104	-1.8365	FBgn0036334	CG11267	DOWNSTREAM	105	ovn_cve
ovariole number CVE	3L_13010107_DEL	3L	13010107	4.61329e-06	0.0279	4.58548e-06	0.0295	5.68438e-07	0.003	DEL	0.0150754	AG	AG	A	196	3	-3.11104	-1.8365	FBgn0036335	mRpL20	DOWNSTREAM	141	ovn_cve
ovariole number CVE	3L_13037690_SNP	3L	13037690	4.63672e-06	0.0279	4.60928e-06	0.0295	4.53169e-07	0.003	SNP	0.0151515	C	C	A	195	3	-3.11046	-1.83616	FBgn0011284	RpS4	DOWNSTREAM	356	ovn_cve
ovariole number CVE	3L_13037690_SNP	3L	13037690	4.63672e-06	0.0279	4.60928e-06	0.0295	4.53169e-07	0.003	SNP	0.0151515	C	C	A	195	3	-3.11046	-1.83616	FBgn0036341	Syx13	INTRON	0	ovn_cve
ovariole number CVE	3L_13004727_SNP	3L	13004727	4.64392e-06	0.0279	4.61602e-06	0.0295	5.82065e-07	0.003	SNP	0.0150754	G	G	C	196	3	-3.11014	-1.83598	FBgn0036333	MICAL-like	DOWNSTREAM	349	ovn_cve
ovariole number CVE	3L_13003989_SNP	3L	13003989	4.64392e-06	0.0279	4.61602e-06	0.0295	5.82065e-07	0.003	SNP	0.0150754	C	C	T	196	3	-3.11014	-1.83598	FBgn0036332	CG11261	SYNONYMOUS_CODING	0	ovn_cve
ovariole number CVE	3L_13004727_SNP	3L	13004727	4.64392e-06	0.0279	4.61602e-06	0.0295	5.82065e-07	0.003	SNP	0.0150754	G	G	C	196	3	-3.11014	-1.83598	FBgn0036332	CG11261	UTR_5_PRIME	0	ovn_cve
ovariole number CVE	3L_12999449_SNP	3L	12999449	4.68115e-06	0.0279	4.65293e-06	0.0295	6.22657e-07	0.003	SNP	0.0150754	A	A	T	196	3	-3.10907	-1.83534	FBgn0036330	CG11263	UPSTREAM	468	ovn_cve
ovariole number CVE	3L_12998018_SNP	3L	12998018	4.69551e-06	0.0279	4.66817e-06	0.0295	5.78914e-07	0.003	SNP	0.0152284	G	G	C	194	3	-3.10887	-1.83523			INTERGENIC		ovn_cve
ovariole number CVE	3L_13040159_SNP	3L	13040159	4.70132e-06	0.0279	4.67326e-06	0.0295	6.12002e-07	0.003	SNP	0.0150754	T	T	A	196	3	-3.10849	-1.835	FBgn0036341	Syx13	DOWNSTREAM	165	ovn_cve
ovariole number CVE	3L_13040159_SNP	3L	13040159	4.70132e-06	0.0279	4.67326e-06	0.0295	6.12002e-07	0.003	SNP	0.0150754	T	T	A	196	3	-3.10849	-1.835	FBgn0036342	CG11279	UTR_5_PRIME	0	ovn_cve
ovariole number CVE	3L_13000997_DEL	3L	13000997	4.72519e-06	0.0279	4.69775e-06	0.0295	5.97877e-07	0.003	DEL	0.0152284	TT	TT	T	194	3	-3.10802	-1.83472	FBgn0036330	CG11263	DOWNSTREAM	17	ovn_cve
ovariole number CVE	3L_13000997_DEL	3L	13000997	4.72519e-06	0.0279	4.69775e-06	0.0295	5.97877e-07	0.003	DEL	0.0152284	TT	TT	T	194	3	-3.10802	-1.83472	FBgn0036331	CG14117	UPSTREAM	387	ovn_cve
ovariole number CVE	3L_13002565_SNP	3L	13002565	4.74019e-06	0.0279	4.71365e-06	0.0295	6.62899e-07	0.003	SNP	0.0154639	G	G	C	191	3	-3.10794	-1.83468	FBgn0036331	CG14117	DOWNSTREAM	15	ovn_cve
ovariole number CVE	3L_13002565_SNP	3L	13002565	4.74019e-06	0.0279	4.71365e-06	0.0295	6.62899e-07	0.003	SNP	0.0154639	G	G	C	191	3	-3.10794	-1.83468	FBgn0036332	CG11261	UTR_3_PRIME	0	ovn_cve
ovariole number CVE	3L_13011231_SNP	3L	13011231	4.73247e-06	0.0279	4.70405e-06	0.0295	4.66063e-07	0.003	SNP	0.0152284	T	T	C	194	3	-3.10784	-1.83462	FBgn0266994	CR45445	DOWNSTREAM	184	ovn_cve
ovariole number CVE	3L_13011231_SNP	3L	13011231	4.73247e-06	0.0279	4.70405e-06	0.0295	4.66063e-07	0.003	SNP	0.0152284	T	T	C	194	3	-3.10784	-1.83462	FBgn0036336	ste14	UPSTREAM	135	ovn_cve
ovariole number CVE	3L_13011231_SNP	3L	13011231	4.73247e-06	0.0279	4.70405e-06	0.0295	4.66063e-07	0.003	SNP	0.0152284	T	T	C	194	3	-3.10784	-1.83462	FBgn0036335	mRpL20	UPSTREAM	264	ovn_cve
ovariole number CVE	3L_13002827_SNP	3L	13002827	4.73543e-06	0.0279	4.70703e-06	0.0295	6.1391e-07	0.003	SNP	0.0150754	T	T	C	196	3	-3.10752	-1.83443	FBgn0036331	CG14117	DOWNSTREAM	277	ovn_cve
ovariole number CVE	3L_13004459_SNP	3L	13004459	4.73543e-06	0.0279	4.70703e-06	0.0295	6.1391e-07	0.003	SNP	0.0150754	C	C	A	196	3	-3.10752	-1.83443	FBgn0036333	MICAL-like	DOWNSTREAM	617	ovn_cve
ovariole number CVE	3L_13025682_SNP	3L	13025682	4.73543e-06	0.0279	4.70703e-06	0.0295	6.1391e-07	0.003	SNP	0.0150754	G	G	T	196	3	-3.10752	-1.83443	FBgn0266650	CR45157	EXON	0	ovn_cve
ovariole number CVE	3L_13025682_SNP	3L	13025682	4.73543e-06	0.0279	4.70703e-06	0.0295	6.1391e-07	0.003	SNP	0.0150754	G	G	T	196	3	-3.10752	-1.83443	FBgn0083978	CG17672	INTRON	0	ovn_cve
ovariole number CVE	3L_13002827_SNP	3L	13002827	4.73543e-06	0.0279	4.70703e-06	0.0295	6.1391e-07	0.003	SNP	0.0150754	T	T	C	196	3	-3.10752	-1.83443	FBgn0036332	CG11261	NON_SYNONYMOUS_CODING	0	ovn_cve
ovariole number CVE	3L_13004459_SNP	3L	13004459	4.73543e-06	0.0279	4.70703e-06	0.0295	6.1391e-07	0.003	SNP	0.0150754	C	C	A	196	3	-3.10752	-1.83443	FBgn0036332	CG11261	NON_SYNONYMOUS_CODING	0	ovn_cve
ovariole number CVE	3L_13033749_SNP	3L	13033749	1.0546e-07	0.0041	1.04084e-07	0.0042	1.54784e-08	0.0006	SNP	0.0201005	A	A	T	195	4	-3.10702	-1.83413	FBgn0036340	SRm160	UTR_3_PRIME	0	ovn_cve
ovariole number CVE	3L_13001351_SNP	3L	13001351	4.80172e-06	0.0279	4.77652e-06	0.0295	8.23512e-07	0.0031	SNP	0.015873	A	A	C	186	3	-3.1068	-1.834	FBgn0036330	CG11263	DOWNSTREAM	370	ovn_cve
ovariole number CVE	3L_13001351_SNP	3L	13001351	4.80172e-06	0.0279	4.77652e-06	0.0295	8.23512e-07	0.0031	SNP	0.015873	A	A	C	186	3	-3.1068	-1.834	FBgn0036331	CG14117	UPSTREAM	34	ovn_cve
ovariole number CVE	3L_12998646_SNP	3L	12998646	4.85698e-06	0.0279	4.82582e-06	0.0295	1.08084e-06	0.0039	SNP	0.0159574	T	T	C	185	3	-3.10555	-1.83326			INTERGENIC		ovn_cve
ovariole number CVE	3L_13001886_SNP	3L	13001886	4.81015e-06	0.0279	4.78135e-06	0.0295	5.90692e-07	0.003	SNP	0.015	T	T	C	197	3	-3.10529	-1.83311	FBgn0036332	CG11261	DOWNSTREAM	613	ovn_cve
ovariole number CVE	3L_13001886_SNP	3L	13001886	4.81015e-06	0.0279	4.78135e-06	0.0295	5.90692e-07	0.003	SNP	0.015	T	T	C	197	3	-3.10529	-1.83311	FBgn0036330	CG11263	DOWNSTREAM	905	ovn_cve
ovariole number CVE	3L_13001897_SNP	3L	13001897	4.81015e-06	0.0279	4.78135e-06	0.0295	5.90692e-07	0.003	SNP	0.015	C	C	A	197	3	-3.10529	-1.83311	FBgn0036332	CG11261	DOWNSTREAM	602	ovn_cve
ovariole number CVE	3L_13001897_SNP	3L	13001897	4.81015e-06	0.0279	4.78135e-06	0.0295	5.90692e-07	0.003	SNP	0.015	C	C	A	197	3	-3.10529	-1.83311	FBgn0036330	CG11263	DOWNSTREAM	916	ovn_cve
ovariole number CVE	3L_13001899_SNP	3L	13001899	4.81015e-06	0.0279	4.78135e-06	0.0295	5.90692e-07	0.003	SNP	0.015	T	T	A	197	3	-3.10529	-1.83311	FBgn0036332	CG11261	DOWNSTREAM	600	ovn_cve
ovariole number CVE	3L_13001899_SNP	3L	13001899	4.81015e-06	0.0279	4.78135e-06	0.0295	5.90692e-07	0.003	SNP	0.015	T	T	A	197	3	-3.10529	-1.83311	FBgn0036330	CG11263	DOWNSTREAM	918	ovn_cve
ovariole number CVE	3L_13001901_SNP	3L	13001901	4.81015e-06	0.0279	4.78135e-06	0.0295	5.90692e-07	0.003	SNP	0.015	C	C	T	197	3	-3.10529	-1.83311	FBgn0036332	CG11261	DOWNSTREAM	598	ovn_cve
ovariole number CVE	3L_13001901_SNP	3L	13001901	4.81015e-06	0.0279	4.78135e-06	0.0295	5.90692e-07	0.003	SNP	0.015	C	C	T	197	3	-3.10529	-1.83311	FBgn0036330	CG11263	DOWNSTREAM	920	ovn_cve
ovariole number CVE	3L_13001902_DEL	3L	13001902	4.81015e-06	0.0279	4.78135e-06	0.0295	5.90692e-07	0.003	DEL	0.015	TGGGACATCAATTGCGA	TGGGACATCAATTGCGA	T	197	3	-3.10529	-1.83311	FBgn0036332	CG11261	DOWNSTREAM	596	ovn_cve
ovariole number CVE	3L_13001902_DEL	3L	13001902	4.81015e-06	0.0279	4.78135e-06	0.0295	5.90692e-07	0.003	DEL	0.015	TGGGACATCAATTGCGA	TGGGACATCAATTGCGA	T	197	3	-3.10529	-1.83311	FBgn0036330	CG11263	DOWNSTREAM	922	ovn_cve
ovariole number CVE	3L_13001922_SNP	3L	13001922	4.81015e-06	0.0279	4.78135e-06	0.0295	5.90692e-07	0.003	SNP	0.015	A	A	T	197	3	-3.10529	-1.83311	FBgn0036332	CG11261	DOWNSTREAM	577	ovn_cve
ovariole number CVE	3L_13001922_SNP	3L	13001922	4.81015e-06	0.0279	4.78135e-06	0.0295	5.90692e-07	0.003	SNP	0.015	A	A	T	197	3	-3.10529	-1.83311	FBgn0036330	CG11263	DOWNSTREAM	941	ovn_cve
ovariole number CVE	3L_13001924_SNP	3L	13001924	4.81015e-06	0.0279	4.78135e-06	0.0295	5.90692e-07	0.003	SNP	0.015	T	T	A	197	3	-3.10529	-1.83311	FBgn0036332	CG11261	DOWNSTREAM	575	ovn_cve
ovariole number CVE	3L_13001924_SNP	3L	13001924	4.81015e-06	0.0279	4.78135e-06	0.0295	5.90692e-07	0.003	SNP	0.015	T	T	A	197	3	-3.10529	-1.83311	FBgn0036330	CG11263	DOWNSTREAM	943	ovn_cve
ovariole number CVE	3L_13001926_DEL	3L	13001926	4.81015e-06	0.0279	4.78135e-06	0.0295	5.90692e-07	0.003	DEL	0.015	AGCTGCAA	AGCTGCAA	A	197	3	-3.10529	-1.83311	FBgn0036332	CG11261	DOWNSTREAM	572	ovn_cve
ovariole number CVE	3L_13001926_DEL	3L	13001926	4.81015e-06	0.0279	4.78135e-06	0.0295	5.90692e-07	0.003	DEL	0.015	AGCTGCAA	AGCTGCAA	A	197	3	-3.10529	-1.83311	FBgn0036330	CG11263	DOWNSTREAM	946	ovn_cve
ovariole number CVE	3L_13001935_SNP	3L	13001935	4.81015e-06	0.0279	4.78135e-06	0.0295	5.90692e-07	0.003	SNP	0.015	A	A	G	197	3	-3.10529	-1.83311	FBgn0036332	CG11261	DOWNSTREAM	564	ovn_cve
ovariole number CVE	3L_13001935_SNP	3L	13001935	4.81015e-06	0.0279	4.78135e-06	0.0295	5.90692e-07	0.003	SNP	0.015	A	A	G	197	3	-3.10529	-1.83311	FBgn0036330	CG11263	DOWNSTREAM	954	ovn_cve
ovariole number CVE	3L_13001938_SNP	3L	13001938	4.81015e-06	0.0279	4.78135e-06	0.0295	5.90692e-07	0.003	SNP	0.015	T	T	A	197	3	-3.10529	-1.83311	FBgn0036332	CG11261	DOWNSTREAM	561	ovn_cve
ovariole number CVE	3L_13001938_SNP	3L	13001938	4.81015e-06	0.0279	4.78135e-06	0.0295	5.90692e-07	0.003	SNP	0.015	T	T	A	197	3	-3.10529	-1.83311	FBgn0036330	CG11263	DOWNSTREAM	957	ovn_cve
ovariole number CVE	3L_13001940_SNP	3L	13001940	4.81015e-06	0.0279	4.78135e-06	0.0295	5.90692e-07	0.003	SNP	0.015	C	C	T	197	3	-3.10529	-1.83311	FBgn0036332	CG11261	DOWNSTREAM	559	ovn_cve
ovariole number CVE	3L_13001940_SNP	3L	13001940	4.81015e-06	0.0279	4.78135e-06	0.0295	5.90692e-07	0.003	SNP	0.015	C	C	T	197	3	-3.10529	-1.83311	FBgn0036330	CG11263	DOWNSTREAM	959	ovn_cve
ovariole number CVE	3L_13001941_SNP	3L	13001941	4.81015e-06	0.0279	4.78135e-06	0.0295	5.90692e-07	0.003	SNP	0.015	C	C	G	197	3	-3.10529	-1.83311	FBgn0036332	CG11261	DOWNSTREAM	558	ovn_cve
ovariole number CVE	3L_13001941_SNP	3L	13001941	4.81015e-06	0.0279	4.78135e-06	0.0295	5.90692e-07	0.003	SNP	0.015	C	C	G	197	3	-3.10529	-1.83311	FBgn0036330	CG11263	DOWNSTREAM	960	ovn_cve
ovariole number CVE	3L_13002098_SNP	3L	13002098	4.81015e-06	0.0279	4.78135e-06	0.0295	5.90692e-07	0.003	SNP	0.015	A	A	C	197	3	-3.10529	-1.83311	FBgn0036332	CG11261	DOWNSTREAM	401	ovn_cve
ovariole number CVE	3L_13002284_SNP	3L	13002284	4.81015e-06	0.0279	4.78135e-06	0.0295	5.90692e-07	0.003	SNP	0.015	C	C	A	197	3	-3.10529	-1.83311	FBgn0036332	CG11261	DOWNSTREAM	215	ovn_cve
ovariole number CVE	3L_13002854_SNP	3L	13002854	4.81015e-06	0.0279	4.78135e-06	0.0295	5.90692e-07	0.003	SNP	0.015	C	C	T	197	3	-3.10529	-1.83311	FBgn0036331	CG14117	DOWNSTREAM	304	ovn_cve
ovariole number CVE	3L_13003305_SNP	3L	13003305	4.81015e-06	0.0279	4.78135e-06	0.0295	5.90692e-07	0.003	SNP	0.015	C	C	T	197	3	-3.10529	-1.83311	FBgn0036331	CG14117	DOWNSTREAM	755	ovn_cve
ovariole number CVE	3L_13003376_SNP	3L	13003376	4.81015e-06	0.0279	4.78135e-06	0.0295	5.90692e-07	0.003	SNP	0.015	A	A	T	197	3	-3.10529	-1.83311	FBgn0036331	CG14117	DOWNSTREAM	826	ovn_cve
ovariole number CVE	3L_13004389_SNP	3L	13004389	4.81015e-06	0.0279	4.78135e-06	0.0295	5.90692e-07	0.003	SNP	0.015	T	T	G	197	3	-3.10529	-1.83311	FBgn0036333	MICAL-like	DOWNSTREAM	687	ovn_cve
ovariole number CVE	3L_13004770_SNP	3L	13004770	4.81015e-06	0.0279	4.78135e-06	0.0295	5.90692e-07	0.003	SNP	0.015	C	C	T	197	3	-3.10529	-1.83311	FBgn0036333	MICAL-like	DOWNSTREAM	306	ovn_cve
ovariole number CVE	3L_13009418_SNP	3L	13009418	4.81015e-06	0.0279	4.78135e-06	0.0295	5.90692e-07	0.003	SNP	0.015	A	A	C	197	3	-3.10529	-1.83311	FBgn0036335	mRpL20	DOWNSTREAM	831	ovn_cve
ovariole number CVE	3L_13010227_SNP	3L	13010227	4.81015e-06	0.0279	4.78135e-06	0.0295	5.90692e-07	0.003	SNP	0.015	G	G	A	197	3	-3.10529	-1.83311	FBgn0036335	mRpL20	DOWNSTREAM	22	ovn_cve
ovariole number CVE	3L_13010227_SNP	3L	13010227	4.81015e-06	0.0279	4.78135e-06	0.0295	5.90692e-07	0.003	SNP	0.015	G	G	A	197	3	-3.10529	-1.83311	FBgn0036334	CG11267	DOWNSTREAM	224	ovn_cve
ovariole number CVE	3L_13010581_SNP	3L	13010581	4.81015e-06	0.0279	4.78135e-06	0.0295	5.90692e-07	0.003	SNP	0.015	C	C	A	197	3	-3.10529	-1.83311	FBgn0036334	CG11267	DOWNSTREAM	578	ovn_cve
ovariole number CVE	3L_13010581_SNP	3L	13010581	4.81015e-06	0.0279	4.78135e-06	0.0295	5.90692e-07	0.003	SNP	0.015	C	C	A	197	3	-3.10529	-1.83311	FBgn0266994	CR45445	DOWNSTREAM	834	ovn_cve
ovariole number CVE	3L_13012211_SNP	3L	13012211	4.81015e-06	0.0279	4.78135e-06	0.0295	5.90692e-07	0.003	SNP	0.015	A	A	T	197	3	-3.10529	-1.83311	FBgn0036337	AdenoK	DOWNSTREAM	604	ovn_cve
ovariole number CVE	3L_13012539_SNP	3L	13012539	4.81015e-06	0.0279	4.78135e-06	0.0295	5.90692e-07	0.003	SNP	0.015	G	G	A	197	3	-3.10529	-1.83311	FBgn0036337	AdenoK	DOWNSTREAM	276	ovn_cve
ovariole number CVE	3L_13012637_SNP	3L	13012637	4.81015e-06	0.0279	4.78135e-06	0.0295	5.90692e-07	0.003	SNP	0.015	T	T	G	197	3	-3.10529	-1.83311	FBgn0036337	AdenoK	DOWNSTREAM	178	ovn_cve
ovariole number CVE	3L_13013184_SNP	3L	13013184	4.81015e-06	0.0279	4.78135e-06	0.0295	5.90692e-07	0.003	SNP	0.015	C	C	T	197	3	-3.10529	-1.83311	FBgn0036336	ste14	DOWNSTREAM	397	ovn_cve
ovariole number CVE	3L_13013393_SNP	3L	13013393	4.81015e-06	0.0279	4.78135e-06	0.0295	5.90692e-07	0.003	SNP	0.015	C	C	T	197	3	-3.10529	-1.83311	FBgn0036336	ste14	DOWNSTREAM	606	ovn_cve
ovariole number CVE	3L_13016786_SNP	3L	13016786	4.81015e-06	0.0279	4.78135e-06	0.0295	5.90692e-07	0.003	SNP	0.015	T	T	A	197	3	-3.10529	-1.83311	FBgn0086078	snoRNA:Me28S-A774b	DOWNSTREAM	34	ovn_cve
ovariole number CVE	3L_13025413_SNP	3L	13025413	4.81015e-06	0.0279	4.78135e-06	0.0295	5.90692e-07	0.003	SNP	0.015	T	T	A	197	3	-3.10529	-1.83311	FBgn0266650	CR45157	DOWNSTREAM	83	ovn_cve
ovariole number CVE	3L_13025423_SNP	3L	13025423	4.81015e-06	0.0279	4.78135e-06	0.0295	5.90692e-07	0.003	SNP	0.015	A	A	T	197	3	-3.10529	-1.83311	FBgn0266650	CR45157	DOWNSTREAM	73	ovn_cve
ovariole number CVE	3L_13016750_SNP	3L	13016750	4.81015e-06	0.0279	4.78135e-06	0.0295	5.90692e-07	0.003	SNP	0.015	C	C	T	197	3	-3.10529	-1.83311	FBgn0086078	snoRNA:Me28S-A774b	EXON	0	ovn_cve
ovariole number CVE	3L_13001902_DEL	3L	13001902	4.81015e-06	0.0279	4.78135e-06	0.0295	5.90692e-07	0.003	DEL	0.015	TGGGACATCAATTGCGA	TGGGACATCAATTGCGA	T	197	3	-3.10529	-1.83311	FBgn0036331	CG14117	FRAME_SHIFT	0	ovn_cve
ovariole number CVE	3L_13001926_DEL	3L	13001926	4.81015e-06	0.0279	4.78135e-06	0.0295	5.90692e-07	0.003	DEL	0.015	AGCTGCAA	AGCTGCAA	A	197	3	-3.10529	-1.83311	FBgn0036331	CG14117	FRAME_SHIFT	0	ovn_cve
ovariole number CVE	3L_13009418_SNP	3L	13009418	4.81015e-06	0.0279	4.78135e-06	0.0295	5.90692e-07	0.003	SNP	0.015	A	A	C	197	3	-3.10529	-1.83311	FBgn0036334	CG11267	INTRON	0	ovn_cve
ovariole number CVE	3L_13012211_SNP	3L	13012211	4.81015e-06	0.0279	4.78135e-06	0.0295	5.90692e-07	0.003	SNP	0.015	A	A	T	197	3	-3.10529	-1.83311	FBgn0036336	ste14	INTRON	0	ovn_cve
ovariole number CVE	3L_13016750_SNP	3L	13016750	4.81015e-06	0.0279	4.78135e-06	0.0295	5.90692e-07	0.003	SNP	0.015	C	C	T	197	3	-3.10529	-1.83311	FBgn0260441	RpS12	INTRON	0	ovn_cve
ovariole number CVE	3L_13016786_SNP	3L	13016786	4.81015e-06	0.0279	4.78135e-06	0.0295	5.90692e-07	0.003	SNP	0.015	T	T	A	197	3	-3.10529	-1.83311	FBgn0260441	RpS12	INTRON	0	ovn_cve
ovariole number CVE	3L_13024001_SNP	3L	13024001	4.81015e-06	0.0279	4.78135e-06	0.0295	5.90692e-07	0.003	SNP	0.015	C	C	A	197	3	-3.10529	-1.83311	FBgn0083978	CG17672	INTRON	0	ovn_cve
ovariole number CVE	3L_13024126_SNP	3L	13024126	4.81015e-06	0.0279	4.78135e-06	0.0295	5.90692e-07	0.003	SNP	0.015	A	A	T	197	3	-3.10529	-1.83311	FBgn0083978	CG17672	INTRON	0	ovn_cve
ovariole number CVE	3L_13025413_SNP	3L	13025413	4.81015e-06	0.0279	4.78135e-06	0.0295	5.90692e-07	0.003	SNP	0.015	T	T	A	197	3	-3.10529	-1.83311	FBgn0083978	CG17672	INTRON	0	ovn_cve
ovariole number CVE	3L_13025423_SNP	3L	13025423	4.81015e-06	0.0279	4.78135e-06	0.0295	5.90692e-07	0.003	SNP	0.015	A	A	T	197	3	-3.10529	-1.83311	FBgn0083978	CG17672	INTRON	0	ovn_cve
ovariole number CVE	3L_13027503_SNP	3L	13027503	4.81015e-06	0.0279	4.78135e-06	0.0295	5.90692e-07	0.003	SNP	0.015	A	A	G	197	3	-3.10529	-1.83311	FBgn0083978	CG17672	INTRON	0	ovn_cve
ovariole number CVE	3L_13039024_SNP	3L	13039024	4.81015e-06	0.0279	4.78135e-06	0.0295	5.90692e-07	0.003	SNP	0.015	A	A	T	197	3	-3.10529	-1.83311	FBgn0036341	Syx13	INTRON	0	ovn_cve
ovariole number CVE	3L_13000022_SNP	3L	13000022	4.81015e-06	0.0279	4.78135e-06	0.0295	5.90692e-07	0.003	SNP	0.015	G	G	A	197	3	-3.10529	-1.83311	FBgn0036330	CG11263	NON_SYNONYMOUS_CODING	0	ovn_cve
ovariole number CVE	3L_13000024_SNP	3L	13000024	4.81015e-06	0.0279	4.78135e-06	0.0295	5.90692e-07	0.003	SNP	0.015	G	G	A	197	3	-3.10529	-1.83311	FBgn0036330	CG11263	NON_SYNONYMOUS_CODING	0	ovn_cve
ovariole number CVE	3L_13000069_SNP	3L	13000069	4.81015e-06	0.0279	4.78135e-06	0.0295	5.90692e-07	0.003	SNP	0.015	C	C	T	197	3	-3.10529	-1.83311	FBgn0036330	CG11263	NON_SYNONYMOUS_CODING	0	ovn_cve
ovariole number CVE	3L_13000070_SNP	3L	13000070	4.81015e-06	0.0279	4.78135e-06	0.0295	5.90692e-07	0.003	SNP	0.015	G	G	A	197	3	-3.10529	-1.83311	FBgn0036330	CG11263	NON_SYNONYMOUS_CODING	0	ovn_cve
ovariole number CVE	3L_13000161_SNP	3L	13000161	4.81015e-06	0.0279	4.78135e-06	0.0295	5.90692e-07	0.003	SNP	0.015	T	T	G	197	3	-3.10529	-1.83311	FBgn0036330	CG11263	NON_SYNONYMOUS_CODING	0	ovn_cve
ovariole number CVE	3L_13000526_SNP	3L	13000526	4.81015e-06	0.0279	4.78135e-06	0.0295	5.90692e-07	0.003	SNP	0.015	G	G	A	197	3	-3.10529	-1.83311	FBgn0036330	CG11263	NON_SYNONYMOUS_CODING	0	ovn_cve
ovariole number CVE	3L_13000644_SNP	3L	13000644	4.81015e-06	0.0279	4.78135e-06	0.0295	5.90692e-07	0.003	SNP	0.015	C	C	A	197	3	-3.10529	-1.83311	FBgn0036330	CG11263	NON_SYNONYMOUS_CODING	0	ovn_cve
ovariole number CVE	3L_13000678_SNP	3L	13000678	4.81015e-06	0.0279	4.78135e-06	0.0295	5.90692e-07	0.003	SNP	0.015	G	G	A	197	3	-3.10529	-1.83311	FBgn0036330	CG11263	NON_SYNONYMOUS_CODING	0	ovn_cve
ovariole number CVE	3L_13000688_SNP	3L	13000688	4.81015e-06	0.0279	4.78135e-06	0.0295	5.90692e-07	0.003	SNP	0.015	A	A	G	197	3	-3.10529	-1.83311	FBgn0036330	CG11263	NON_SYNONYMOUS_CODING	0	ovn_cve
ovariole number CVE	3L_13001897_SNP	3L	13001897	4.81015e-06	0.0279	4.78135e-06	0.0295	5.90692e-07	0.003	SNP	0.015	C	C	A	197	3	-3.10529	-1.83311	FBgn0036331	CG14117	NON_SYNONYMOUS_CODING	0	ovn_cve
ovariole number CVE	3L_13001899_SNP	3L	13001899	4.81015e-06	0.0279	4.78135e-06	0.0295	5.90692e-07	0.003	SNP	0.015	T	T	A	197	3	-3.10529	-1.83311	FBgn0036331	CG14117	NON_SYNONYMOUS_CODING	0	ovn_cve
ovariole number CVE	3L_13001924_SNP	3L	13001924	4.81015e-06	0.0279	4.78135e-06	0.0295	5.90692e-07	0.003	SNP	0.015	T	T	A	197	3	-3.10529	-1.83311	FBgn0036331	CG14117	NON_SYNONYMOUS_CODING	0	ovn_cve
ovariole number CVE	3L_13001935_SNP	3L	13001935	4.81015e-06	0.0279	4.78135e-06	0.0295	5.90692e-07	0.003	SNP	0.015	A	A	G	197	3	-3.10529	-1.83311	FBgn0036331	CG14117	NON_SYNONYMOUS_CODING	0	ovn_cve
ovariole number CVE	3L_13001938_SNP	3L	13001938	4.81015e-06	0.0279	4.78135e-06	0.0295	5.90692e-07	0.003	SNP	0.015	T	T	A	197	3	-3.10529	-1.83311	FBgn0036331	CG14117	NON_SYNONYMOUS_CODING	0	ovn_cve
ovariole number CVE	3L_13001941_SNP	3L	13001941	4.81015e-06	0.0279	4.78135e-06	0.0295	5.90692e-07	0.003	SNP	0.015	C	C	G	197	3	-3.10529	-1.83311	FBgn0036331	CG14117	NON_SYNONYMOUS_CODING	0	ovn_cve
ovariole number CVE	3L_13002098_SNP	3L	13002098	4.81015e-06	0.0279	4.78135e-06	0.0295	5.90692e-07	0.003	SNP	0.015	A	A	C	197	3	-3.10529	-1.83311	FBgn0036331	CG14117	NON_SYNONYMOUS_CODING	0	ovn_cve
ovariole number CVE	3L_13002854_SNP	3L	13002854	4.81015e-06	0.0279	4.78135e-06	0.0295	5.90692e-07	0.003	SNP	0.015	C	C	T	197	3	-3.10529	-1.83311	FBgn0036332	CG11261	NON_SYNONYMOUS_CODING	0	ovn_cve
ovariole number CVE	3L_13003376_SNP	3L	13003376	4.81015e-06	0.0279	4.78135e-06	0.0295	5.90692e-07	0.003	SNP	0.015	A	A	T	197	3	-3.10529	-1.83311	FBgn0036332	CG11261	NON_SYNONYMOUS_CODING	0	ovn_cve
ovariole number CVE	3L_13003567_SNP	3L	13003567	4.81015e-06	0.0279	4.78135e-06	0.0295	5.90692e-07	0.003	SNP	0.015	T	T	G	197	3	-3.10529	-1.83311	FBgn0036332	CG11261	NON_SYNONYMOUS_CODING	0	ovn_cve
ovariole number CVE	3L_13004389_SNP	3L	13004389	4.81015e-06	0.0279	4.78135e-06	0.0295	5.90692e-07	0.003	SNP	0.015	T	T	G	197	3	-3.10529	-1.83311	FBgn0036332	CG11261	NON_SYNONYMOUS_CODING	0	ovn_cve
ovariole number CVE	3L_13006695_SNP	3L	13006695	4.81015e-06	0.0279	4.78135e-06	0.0295	5.90692e-07	0.003	SNP	0.015	A	A	G	197	3	-3.10529	-1.83311	FBgn0036333	MICAL-like	NON_SYNONYMOUS_CODING	0	ovn_cve
ovariole number CVE	3L_13006885_SNP	3L	13006885	4.81015e-06	0.0279	4.78135e-06	0.0295	5.90692e-07	0.003	SNP	0.015	A	A	C	197	3	-3.10529	-1.83311	FBgn0036333	MICAL-like	NON_SYNONYMOUS_CODING	0	ovn_cve
ovariole number CVE	3L_13007565_SNP	3L	13007565	4.81015e-06	0.0279	4.78135e-06	0.0295	5.90692e-07	0.003	SNP	0.015	G	G	A	197	3	-3.10529	-1.83311	FBgn0036333	MICAL-like	NON_SYNONYMOUS_CODING	0	ovn_cve
ovariole number CVE	3L_13010581_SNP	3L	13010581	4.81015e-06	0.0279	4.78135e-06	0.0295	5.90692e-07	0.003	SNP	0.015	C	C	A	197	3	-3.10529	-1.83311	FBgn0036335	mRpL20	NON_SYNONYMOUS_CODING	0	ovn_cve
ovariole number CVE	3L_13002284_SNP	3L	13002284	4.81015e-06	0.0279	4.78135e-06	0.0295	5.90692e-07	0.003	SNP	0.015	C	C	A	197	3	-3.10529	-1.83311	FBgn0036331	CG14117	STOP_GAINED	0	ovn_cve
ovariole number CVE	3L_13000179_SNP	3L	13000179	4.81015e-06	0.0279	4.78135e-06	0.0295	5.90692e-07	0.003	SNP	0.015	G	G	A	197	3	-3.10529	-1.83311	FBgn0036330	CG11263	SYNONYMOUS_CODING	0	ovn_cve
ovariole number CVE	3L_13000191_SNP	3L	13000191	4.81015e-06	0.0279	4.78135e-06	0.0295	5.90692e-07	0.003	SNP	0.015	C	C	T	197	3	-3.10529	-1.83311	FBgn0036330	CG11263	SYNONYMOUS_CODING	0	ovn_cve
ovariole number CVE	3L_13000509_SNP	3L	13000509	4.81015e-06	0.0279	4.78135e-06	0.0295	5.90692e-07	0.003	SNP	0.015	C	C	T	197	3	-3.10529	-1.83311	FBgn0036330	CG11263	SYNONYMOUS_CODING	0	ovn_cve
ovariole number CVE	3L_13001886_SNP	3L	13001886	4.81015e-06	0.0279	4.78135e-06	0.0295	5.90692e-07	0.003	SNP	0.015	T	T	C	197	3	-3.10529	-1.83311	FBgn0036331	CG14117	SYNONYMOUS_CODING	0	ovn_cve
ovariole number CVE	3L_13001901_SNP	3L	13001901	4.81015e-06	0.0279	4.78135e-06	0.0295	5.90692e-07	0.003	SNP	0.015	C	C	T	197	3	-3.10529	-1.83311	FBgn0036331	CG14117	SYNONYMOUS_CODING	0	ovn_cve
ovariole number CVE	3L_13001922_SNP	3L	13001922	4.81015e-06	0.0279	4.78135e-06	0.0295	5.90692e-07	0.003	SNP	0.015	A	A	T	197	3	-3.10529	-1.83311	FBgn0036331	CG14117	SYNONYMOUS_CODING	0	ovn_cve
ovariole number CVE	3L_13001940_SNP	3L	13001940	4.81015e-06	0.0279	4.78135e-06	0.0295	5.90692e-07	0.003	SNP	0.015	C	C	T	197	3	-3.10529	-1.83311	FBgn0036331	CG14117	SYNONYMOUS_CODING	0	ovn_cve
ovariole number CVE	3L_13003305_SNP	3L	13003305	4.81015e-06	0.0279	4.78135e-06	0.0295	5.90692e-07	0.003	SNP	0.015	C	C	T	197	3	-3.10529	-1.83311	FBgn0036332	CG11261	SYNONYMOUS_CODING	0	ovn_cve
ovariole number CVE	3L_13003560_SNP	3L	13003560	4.81015e-06	0.0279	4.78135e-06	0.0295	5.90692e-07	0.003	SNP	0.015	A	A	T	197	3	-3.10529	-1.83311	FBgn0036332	CG11261	SYNONYMOUS_CODING	0	ovn_cve
ovariole number CVE	3L_13006414_SNP	3L	13006414	4.81015e-06	0.0279	4.78135e-06	0.0295	5.90692e-07	0.003	SNP	0.015	C	C	T	197	3	-3.10529	-1.83311	FBgn0036333	MICAL-like	SYNONYMOUS_CODING	0	ovn_cve
ovariole number CVE	3L_13008016_SNP	3L	13008016	4.81015e-06	0.0279	4.78135e-06	0.0295	5.90692e-07	0.003	SNP	0.015	G	G	C	197	3	-3.10529	-1.83311	FBgn0036333	MICAL-like	SYNONYMOUS_CODING	0	ovn_cve
ovariole number CVE	3L_13012539_SNP	3L	13012539	4.81015e-06	0.0279	4.78135e-06	0.0295	5.90692e-07	0.003	SNP	0.015	G	G	A	197	3	-3.10529	-1.83311	FBgn0036336	ste14	SYNONYMOUS_CODING	0	ovn_cve
ovariole number CVE	3L_13013393_SNP	3L	13013393	4.81015e-06	0.0279	4.78135e-06	0.0295	5.90692e-07	0.003	SNP	0.015	C	C	T	197	3	-3.10529	-1.83311	FBgn0036337	AdenoK	SYNONYMOUS_CODING	0	ovn_cve
ovariole number CVE	3L_13033373_SNP	3L	13033373	4.81015e-06	0.0279	4.78135e-06	0.0295	5.90692e-07	0.003	SNP	0.015	G	G	A	197	3	-3.10529	-1.83311	FBgn0036340	SRm160	SYNONYMOUS_CODING	0	ovn_cve
ovariole number CVE	3L_12999412_SNP	3L	12999412	4.81015e-06	0.0279	4.78135e-06	0.0295	5.90692e-07	0.003	SNP	0.015	C	C	T	197	3	-3.10529	-1.83311	FBgn0036330	CG11263	UPSTREAM	505	ovn_cve
ovariole number CVE	3L_12999561_SNP	3L	12999561	4.81015e-06	0.0279	4.78135e-06	0.0295	5.90692e-07	0.003	SNP	0.015	G	G	A	197	3	-3.10529	-1.83311	FBgn0036330	CG11263	UPSTREAM	356	ovn_cve
ovariole number CVE	3L_13000509_SNP	3L	13000509	4.81015e-06	0.0279	4.78135e-06	0.0295	5.90692e-07	0.003	SNP	0.015	C	C	T	197	3	-3.10529	-1.83311	FBgn0036331	CG14117	UPSTREAM	876	ovn_cve
ovariole number CVE	3L_13000526_SNP	3L	13000526	4.81015e-06	0.0279	4.78135e-06	0.0295	5.90692e-07	0.003	SNP	0.015	G	G	A	197	3	-3.10529	-1.83311	FBgn0036331	CG14117	UPSTREAM	859	ovn_cve
ovariole number CVE	3L_13000644_SNP	3L	13000644	4.81015e-06	0.0279	4.78135e-06	0.0295	5.90692e-07	0.003	SNP	0.015	C	C	A	197	3	-3.10529	-1.83311	FBgn0036331	CG14117	UPSTREAM	741	ovn_cve
ovariole number CVE	3L_13000678_SNP	3L	13000678	4.81015e-06	0.0279	4.78135e-06	0.0295	5.90692e-07	0.003	SNP	0.015	G	G	A	197	3	-3.10529	-1.83311	FBgn0036331	CG14117	UPSTREAM	707	ovn_cve
ovariole number CVE	3L_13000688_SNP	3L	13000688	4.81015e-06	0.0279	4.78135e-06	0.0295	5.90692e-07	0.003	SNP	0.015	A	A	G	197	3	-3.10529	-1.83311	FBgn0036331	CG14117	UPSTREAM	697	ovn_cve
ovariole number CVE	3L_13000823_SNP	3L	13000823	4.81015e-06	0.0279	4.78135e-06	0.0295	5.90692e-07	0.003	SNP	0.015	G	G	A	197	3	-3.10529	-1.83311	FBgn0036331	CG14117	UPSTREAM	562	ovn_cve
ovariole number CVE	3L_13000828_SNP	3L	13000828	4.81015e-06	0.0279	4.78135e-06	0.0295	5.90692e-07	0.003	SNP	0.015	G	G	A	197	3	-3.10529	-1.83311	FBgn0036331	CG14117	UPSTREAM	557	ovn_cve
ovariole number CVE	3L_13000875_SNP	3L	13000875	4.81015e-06	0.0279	4.78135e-06	0.0295	5.90692e-07	0.003	SNP	0.015	C	C	G	197	3	-3.10529	-1.83311	FBgn0036331	CG14117	UPSTREAM	510	ovn_cve
ovariole number CVE	3L_13005192_SNP	3L	13005192	4.81015e-06	0.0279	4.78135e-06	0.0295	5.90692e-07	0.003	SNP	0.015	A	A	C	197	3	-3.10529	-1.83311	FBgn0036332	CG11261	UPSTREAM	407	ovn_cve
ovariole number CVE	3L_13008552_SNP	3L	13008552	4.81015e-06	0.0279	4.78135e-06	0.0295	5.90692e-07	0.003	SNP	0.015	C	C	T	197	3	-3.10529	-1.83311	FBgn0036333	MICAL-like	UPSTREAM	120	ovn_cve
ovariole number CVE	3L_13008552_SNP	3L	13008552	4.81015e-06	0.0279	4.78135e-06	0.0295	5.90692e-07	0.003	SNP	0.015	C	C	T	197	3	-3.10529	-1.83311	FBgn0036334	CG11267	UPSTREAM	598	ovn_cve
ovariole number CVE	3L_13008614_SNP	3L	13008614	4.81015e-06	0.0279	4.78135e-06	0.0295	5.90692e-07	0.003	SNP	0.015	C	C	T	197	3	-3.10529	-1.83311	FBgn0036333	MICAL-like	UPSTREAM	182	ovn_cve
ovariole number CVE	3L_13008614_SNP	3L	13008614	4.81015e-06	0.0279	4.78135e-06	0.0295	5.90692e-07	0.003	SNP	0.015	C	C	T	197	3	-3.10529	-1.83311	FBgn0036334	CG11267	UPSTREAM	536	ovn_cve
ovariole number CVE	3L_13009066_SNP	3L	13009066	4.81015e-06	0.0279	4.78135e-06	0.0295	5.90692e-07	0.003	SNP	0.015	T	T	A	197	3	-3.10529	-1.83311	FBgn0036334	CG11267	UPSTREAM	84	ovn_cve
ovariole number CVE	3L_13009066_SNP	3L	13009066	4.81015e-06	0.0279	4.78135e-06	0.0295	5.90692e-07	0.003	SNP	0.015	T	T	A	197	3	-3.10529	-1.83311	FBgn0036333	MICAL-like	UPSTREAM	634	ovn_cve
ovariole number CVE	3L_13009070_SNP	3L	13009070	4.81015e-06	0.0279	4.78135e-06	0.0295	5.90692e-07	0.003	SNP	0.015	T	T	G	197	3	-3.10529	-1.83311	FBgn0036334	CG11267	UPSTREAM	80	ovn_cve
ovariole number CVE	3L_13009070_SNP	3L	13009070	4.81015e-06	0.0279	4.78135e-06	0.0295	5.90692e-07	0.003	SNP	0.015	T	T	G	197	3	-3.10529	-1.83311	FBgn0036333	MICAL-like	UPSTREAM	638	ovn_cve
ovariole number CVE	3L_13009418_SNP	3L	13009418	4.81015e-06	0.0279	4.78135e-06	0.0295	5.90692e-07	0.003	SNP	0.015	A	A	C	197	3	-3.10529	-1.83311	FBgn0036333	MICAL-like	UPSTREAM	986	ovn_cve
ovariole number CVE	3L_13010581_SNP	3L	13010581	4.81015e-06	0.0279	4.78135e-06	0.0295	5.90692e-07	0.003	SNP	0.015	C	C	A	197	3	-3.10529	-1.83311	FBgn0036336	ste14	UPSTREAM	785	ovn_cve
ovariole number CVE	3L_13012211_SNP	3L	13012211	4.81015e-06	0.0279	4.78135e-06	0.0295	5.90692e-07	0.003	SNP	0.015	A	A	T	197	3	-3.10529	-1.83311	FBgn0266994	CR45445	UPSTREAM	1	ovn_cve
ovariole number CVE	3L_13012539_SNP	3L	13012539	4.81015e-06	0.0279	4.78135e-06	0.0295	5.90692e-07	0.003	SNP	0.015	G	G	A	197	3	-3.10529	-1.83311	FBgn0266994	CR45445	UPSTREAM	329	ovn_cve
ovariole number CVE	3L_13012637_SNP	3L	13012637	4.81015e-06	0.0279	4.78135e-06	0.0295	5.90692e-07	0.003	SNP	0.015	T	T	G	197	3	-3.10529	-1.83311	FBgn0266994	CR45445	UPSTREAM	427	ovn_cve
ovariole number CVE	3L_13013184_SNP	3L	13013184	4.81015e-06	0.0279	4.78135e-06	0.0295	5.90692e-07	0.003	SNP	0.015	C	C	T	197	3	-3.10529	-1.83311	FBgn0266994	CR45445	UPSTREAM	974	ovn_cve
ovariole number CVE	3L_13016750_SNP	3L	13016750	4.81015e-06	0.0279	4.78135e-06	0.0295	5.90692e-07	0.003	SNP	0.015	C	C	T	197	3	-3.10529	-1.83311	FBgn0086079	snoRNA:Me28S-A774a	UPSTREAM	576	ovn_cve
ovariole number CVE	3L_13016750_SNP	3L	13016750	4.81015e-06	0.0279	4.78135e-06	0.0295	5.90692e-07	0.003	SNP	0.015	C	C	T	197	3	-3.10529	-1.83311	FBgn0036337	AdenoK	UPSTREAM	962	ovn_cve
ovariole number CVE	3L_13016786_SNP	3L	13016786	4.81015e-06	0.0279	4.78135e-06	0.0295	5.90692e-07	0.003	SNP	0.015	T	T	A	197	3	-3.10529	-1.83311	FBgn0086079	snoRNA:Me28S-A774a	UPSTREAM	540	ovn_cve
ovariole number CVE	3L_13016786_SNP	3L	13016786	4.81015e-06	0.0279	4.78135e-06	0.0295	5.90692e-07	0.003	SNP	0.015	T	T	A	197	3	-3.10529	-1.83311	FBgn0036337	AdenoK	UPSTREAM	998	ovn_cve
ovariole number CVE	3L_13022229_SNP	3L	13022229	4.81015e-06	0.0279	4.78135e-06	0.0295	5.90692e-07	0.003	SNP	0.015	G	G	T	197	3	-3.10529	-1.83311	FBgn0266682	CR45172	UPSTREAM	101	ovn_cve
ovariole number CVE	3L_13029314_SNP	3L	13029314	4.81015e-06	0.0279	4.78135e-06	0.0295	5.90692e-07	0.003	SNP	0.015	G	G	A	197	3	-3.10529	-1.83311	FBgn0036340	SRm160	UPSTREAM	607	ovn_cve
ovariole number CVE	3L_13000823_SNP	3L	13000823	4.81015e-06	0.0279	4.78135e-06	0.0295	5.90692e-07	0.003	SNP	0.015	G	G	A	197	3	-3.10529	-1.83311	FBgn0036330	CG11263	UTR_3_PRIME	0	ovn_cve
ovariole number CVE	3L_13000828_SNP	3L	13000828	4.81015e-06	0.0279	4.78135e-06	0.0295	5.90692e-07	0.003	SNP	0.015	G	G	A	197	3	-3.10529	-1.83311	FBgn0036330	CG11263	UTR_3_PRIME	0	ovn_cve
ovariole number CVE	3L_13000875_SNP	3L	13000875	4.81015e-06	0.0279	4.78135e-06	0.0295	5.90692e-07	0.003	SNP	0.015	C	C	G	197	3	-3.10529	-1.83311	FBgn0036330	CG11263	UTR_3_PRIME	0	ovn_cve
ovariole number CVE	3L_13005192_SNP	3L	13005192	4.81015e-06	0.0279	4.78135e-06	0.0295	5.90692e-07	0.003	SNP	0.015	A	A	C	197	3	-3.10529	-1.83311	FBgn0036333	MICAL-like	UTR_3_PRIME	0	ovn_cve
ovariole number CVE	3L_13012637_SNP	3L	13012637	4.81015e-06	0.0279	4.78135e-06	0.0295	5.90692e-07	0.003	SNP	0.015	T	T	G	197	3	-3.10529	-1.83311	FBgn0036336	ste14	UTR_3_PRIME	0	ovn_cve
ovariole number CVE	3L_13013184_SNP	3L	13013184	4.81015e-06	0.0279	4.78135e-06	0.0295	5.90692e-07	0.003	SNP	0.015	C	C	T	197	3	-3.10529	-1.83311	FBgn0036337	AdenoK	UTR_3_PRIME	0	ovn_cve
ovariole number CVE	3L_13029314_SNP	3L	13029314	4.81015e-06	0.0279	4.78135e-06	0.0295	5.90692e-07	0.003	SNP	0.015	G	G	A	197	3	-3.10529	-1.83311	FBgn0083978	CG17672	UTR_3_PRIME	0	ovn_cve
ovariole number CVE	3L_12999919_SNP	3L	12999919	4.81015e-06	0.0279	4.78135e-06	0.0295	5.90692e-07	0.003	SNP	0.015	G	G	A	197	3	-3.10529	-1.83311	FBgn0036330	CG11263	UTR_5_PRIME	0	ovn_cve
ovariole number CVE	3L_13004770_SNP	3L	13004770	4.81015e-06	0.0279	4.78135e-06	0.0295	5.90692e-07	0.003	SNP	0.015	C	C	T	197	3	-3.10529	-1.83311	FBgn0036332	CG11261	UTR_5_PRIME	0	ovn_cve
ovariole number CVE	3L_13022229_SNP	3L	13022229	4.81015e-06	0.0279	4.78135e-06	0.0295	5.90692e-07	0.003	SNP	0.015	G	G	T	197	3	-3.10529	-1.83311	FBgn0083978	CG17672	UTR_5_PRIME	0	ovn_cve
ovariole number CVE	3L_12970575_SNP	3L	12970575	4.81015e-06	0.0279	4.78135e-06	0.0295	5.90692e-07	0.003	SNP	0.015	T	T	A	197	3	-3.10529	-1.83311			INTERGENIC		ovn_cve
ovariole number CVE	3L_12970576_SNP	3L	12970576	4.81015e-06	0.0279	4.78135e-06	0.0295	5.90692e-07	0.003	SNP	0.015	A	A	T	197	3	-3.10529	-1.83311			INTERGENIC		ovn_cve
ovariole number CVE	3L_12993125_SNP	3L	12993125	4.81015e-06	0.0279	4.78135e-06	0.0295	5.90692e-07	0.003	SNP	0.015	C	C	T	197	3	-3.10529	-1.83311			INTERGENIC		ovn_cve
ovariole number CVE	3L_12995538_SNP	3L	12995538	4.81015e-06	0.0279	4.78135e-06	0.0295	5.90692e-07	0.003	SNP	0.015	A	A	T	197	3	-3.10529	-1.83311			INTERGENIC		ovn_cve
ovariole number CVE	3L_12995667_SNP	3L	12995667	4.81015e-06	0.0279	4.78135e-06	0.0295	5.90692e-07	0.003	SNP	0.015	T	T	A	197	3	-3.10529	-1.83311			INTERGENIC		ovn_cve
ovariole number CVE	3L_12996844_SNP	3L	12996844	4.81015e-06	0.0279	4.78135e-06	0.0295	5.90692e-07	0.003	SNP	0.015	A	A	C	197	3	-3.10529	-1.83311			INTERGENIC		ovn_cve
ovariole number CVE	3L_12996952_SNP	3L	12996952	4.81015e-06	0.0279	4.78135e-06	0.0295	5.90692e-07	0.003	SNP	0.015	C	C	A	197	3	-3.10529	-1.83311			INTERGENIC		ovn_cve
ovariole number CVE	3L_12997085_SNP	3L	12997085	4.81015e-06	0.0279	4.78135e-06	0.0295	5.90692e-07	0.003	SNP	0.015	A	A	T	197	3	-3.10529	-1.83311			INTERGENIC		ovn_cve
ovariole number CVE	3L_12998743_SNP	3L	12998743	4.81015e-06	0.0279	4.78135e-06	0.0295	5.90692e-07	0.003	SNP	0.015	A	A	G	197	3	-3.10529	-1.83311			INTERGENIC		ovn_cve
ovariole number CVE	3L_12998905_SNP	3L	12998905	4.81015e-06	0.0279	4.78135e-06	0.0295	5.90692e-07	0.003	SNP	0.015	T	T	A	197	3	-3.10529	-1.83311			INTERGENIC		ovn_cve
ovariole number CVE	3L_13047306_SNP	3L	13047306	4.81015e-06	0.0279	4.78135e-06	0.0295	5.90692e-07	0.003	SNP	0.015	A	A	G	197	3	-3.10529	-1.83311			INTERGENIC		ovn_cve
ovariole number CVE	3L_13001312_SNP	3L	13001312	4.95112e-06	0.0279	4.92433e-06	0.0295	5.80924e-07	0.003	SNP	0.0157895	C	C	T	187	3	-3.10256	-1.8315	FBgn0036330	CG11263	DOWNSTREAM	331	ovn_cve
ovariole number CVE	3L_13001312_SNP	3L	13001312	4.95112e-06	0.0279	4.92433e-06	0.0295	5.80924e-07	0.003	SNP	0.0157895	C	C	T	187	3	-3.10256	-1.8315	FBgn0036331	CG14117	UPSTREAM	73	ovn_cve
ovariole number CVE	3L_13002982_SNP	3L	13002982	4.92534e-06	0.0279	4.89677e-06	0.0295	7.2541e-07	0.003	SNP	0.0152284	A	A	T	194	3	-3.10243	-1.83142	FBgn0036331	CG14117	DOWNSTREAM	432	ovn_cve
ovariole number CVE	3L_13002982_SNP	3L	13002982	4.92534e-06	0.0279	4.89677e-06	0.0295	7.2541e-07	0.003	SNP	0.0152284	A	A	T	194	3	-3.10243	-1.83142	FBgn0036332	CG11261	INTRON	0	ovn_cve
ovariole number CVE	3L_13013651_SNP	3L	13013651	4.92784e-06	0.0279	4.89864e-06	0.0295	6.42754e-07	0.003	SNP	0.0152284	G	G	T	194	3	-3.10238	-1.83139	FBgn0036336	ste14	DOWNSTREAM	864	ovn_cve
ovariole number CVE	3L_13013651_SNP	3L	13013651	4.92784e-06	0.0279	4.89864e-06	0.0295	6.42754e-07	0.003	SNP	0.0152284	G	G	T	194	3	-3.10238	-1.83139	FBgn0036337	AdenoK	SYNONYMOUS_CODING	0	ovn_cve
ovariole number CVE	3L_13008580_SNP	3L	13008580	4.91978e-06	0.0279	4.89047e-06	0.0295	6.34525e-07	0.003	SNP	0.0150754	C	C	T	196	3	-3.10236	-1.83138	FBgn0036333	MICAL-like	UPSTREAM	148	ovn_cve
ovariole number CVE	3L_13008580_SNP	3L	13008580	4.91978e-06	0.0279	4.89047e-06	0.0295	6.34525e-07	0.003	SNP	0.0150754	C	C	T	196	3	-3.10236	-1.83138	FBgn0036334	CG11267	UPSTREAM	570	ovn_cve
ovariole number CVE	3L_12998069_SNP	3L	12998069	4.92093e-06	0.0279	4.8914e-06	0.0295	6.33637e-07	0.003	SNP	0.0150754	C	C	T	196	3	-3.10234	-1.83137			INTERGENIC		ovn_cve
ovariole number CVE	3L_13001296_SNP	3L	13001296	5.00797e-06	0.0279	4.98129e-06	0.0295	6.1206e-07	0.003	SNP	0.0160428	A	A	G	184	3	-3.1014	-1.83082	FBgn0036330	CG11263	DOWNSTREAM	315	ovn_cve
ovariole number CVE	3L_13001296_SNP	3L	13001296	5.00797e-06	0.0279	4.98129e-06	0.0295	6.1206e-07	0.003	SNP	0.0160428	A	A	G	184	3	-3.1014	-1.83082	FBgn0036331	CG14117	UPSTREAM	89	ovn_cve
ovariole number CVE	3L_13001885_SNP	3L	13001885	4.95654e-06	0.0279	4.92666e-06	0.0295	6.35406e-07	0.003	SNP	0.0150754	T	T	G	196	3	-3.10137	-1.8308	FBgn0036332	CG11261	DOWNSTREAM	614	ovn_cve
ovariole number CVE	3L_13001885_SNP	3L	13001885	4.95654e-06	0.0279	4.92666e-06	0.0295	6.35406e-07	0.003	SNP	0.0150754	T	T	G	196	3	-3.10137	-1.8308	FBgn0036330	CG11263	DOWNSTREAM	904	ovn_cve
ovariole number CVE	3L_13001889_SNP	3L	13001889	4.95654e-06	0.0279	4.92666e-06	0.0295	6.35406e-07	0.003	SNP	0.0150754	A	A	T	196	3	-3.10137	-1.8308	FBgn0036332	CG11261	DOWNSTREAM	610	ovn_cve
ovariole number CVE	3L_13001889_SNP	3L	13001889	4.95654e-06	0.0279	4.92666e-06	0.0295	6.35406e-07	0.003	SNP	0.0150754	A	A	T	196	3	-3.10137	-1.8308	FBgn0036330	CG11263	DOWNSTREAM	908	ovn_cve
ovariole number CVE	3L_13001894_SNP	3L	13001894	4.95654e-06	0.0279	4.92666e-06	0.0295	6.35406e-07	0.003	SNP	0.0150754	A	A	T	196	3	-3.10137	-1.8308	FBgn0036332	CG11261	DOWNSTREAM	605	ovn_cve
ovariole number CVE	3L_13001894_SNP	3L	13001894	4.95654e-06	0.0279	4.92666e-06	0.0295	6.35406e-07	0.003	SNP	0.0150754	A	A	T	196	3	-3.10137	-1.8308	FBgn0036330	CG11263	DOWNSTREAM	913	ovn_cve
ovariole number CVE	3L_13001885_SNP	3L	13001885	4.95654e-06	0.0279	4.92666e-06	0.0295	6.35406e-07	0.003	SNP	0.0150754	T	T	G	196	3	-3.10137	-1.8308	FBgn0036331	CG14117	NON_SYNONYMOUS_CODING	0	ovn_cve
ovariole number CVE	3L_13001894_SNP	3L	13001894	4.95654e-06	0.0279	4.92666e-06	0.0295	6.35406e-07	0.003	SNP	0.0150754	A	A	T	196	3	-3.10137	-1.8308	FBgn0036331	CG14117	NON_SYNONYMOUS_CODING	0	ovn_cve
ovariole number CVE	3L_13001889_SNP	3L	13001889	4.95654e-06	0.0279	4.92666e-06	0.0295	6.35406e-07	0.003	SNP	0.0150754	A	A	T	196	3	-3.10137	-1.8308	FBgn0036331	CG14117	SYNONYMOUS_CODING	0	ovn_cve
ovariole number CVE	3L_13034018_SNP	3L	13034018	4.96664e-06	0.0279	4.93703e-06	0.0295	6.77899e-07	0.003	SNP	0.0151515	G	G	A	195	3	-3.10121	-1.8307	FBgn0011284	RpS4	UPSTREAM	838	ovn_cve
ovariole number CVE	3L_13034018_SNP	3L	13034018	4.96664e-06	0.0279	4.93703e-06	0.0295	6.77899e-07	0.003	SNP	0.0151515	G	G	A	195	3	-3.10121	-1.8307	FBgn0036340	SRm160	UTR_3_PRIME	0	ovn_cve
ovariole number CVE	3L_13001011_SNP	3L	13001011	4.98013e-06	0.0279	4.95074e-06	0.0295	4.80563e-07	0.003	SNP	0.0153846	G	G	A	192	3	-3.1012	-1.8307	FBgn0036330	CG11263	DOWNSTREAM	30	ovn_cve
ovariole number CVE	3L_13001011_SNP	3L	13001011	4.98013e-06	0.0279	4.95074e-06	0.0295	4.80563e-07	0.003	SNP	0.0153846	G	G	A	192	3	-3.1012	-1.8307	FBgn0036331	CG14117	UPSTREAM	374	ovn_cve
ovariole number CVE	3L_13008813_SNP	3L	13008813	5.05053e-06	0.028	5.01771e-06	0.0296	9.61691e-07	0.0035	SNP	0.0163934	T	T	G	180	3	-3.10097	-1.83056	FBgn0036334	CG11267	UPSTREAM	337	ovn_cve
ovariole number CVE	3L_13008813_SNP	3L	13008813	5.05053e-06	0.028	5.01771e-06	0.0296	9.61691e-07	0.0035	SNP	0.0163934	T	T	G	180	3	-3.10097	-1.83056	FBgn0036333	MICAL-like	UPSTREAM	381	ovn_cve
ovariole number CVE	3L_13012097_SNP	3L	13012097	5.002e-06	0.0279	4.9693e-06	0.0295	7.02003e-07	0.003	SNP	0.0152284	C	C	T	194	3	-3.10045	-1.83025	FBgn0036337	AdenoK	DOWNSTREAM	718	ovn_cve
ovariole number CVE	3L_13012662_SNP	3L	13012662	5.002e-06	0.0279	4.9693e-06	0.0295	7.02003e-07	0.003	SNP	0.0152284	G	G	A	194	3	-3.10045	-1.83025	FBgn0036337	AdenoK	DOWNSTREAM	153	ovn_cve
ovariole number CVE	3L_13012097_SNP	3L	13012097	5.002e-06	0.0279	4.9693e-06	0.0295	7.02003e-07	0.003	SNP	0.0152284	C	C	T	194	3	-3.10045	-1.83025	FBgn0266994	CR45445	EXON	0	ovn_cve
ovariole number CVE	3L_13012097_SNP	3L	13012097	5.002e-06	0.0279	4.9693e-06	0.0295	7.02003e-07	0.003	SNP	0.0152284	C	C	T	194	3	-3.10045	-1.83025	FBgn0036336	ste14	SYNONYMOUS_CODING	0	ovn_cve
ovariole number CVE	3L_13012662_SNP	3L	13012662	5.002e-06	0.0279	4.9693e-06	0.0295	7.02003e-07	0.003	SNP	0.0152284	G	G	A	194	3	-3.10045	-1.83025	FBgn0266994	CR45445	UPSTREAM	452	ovn_cve
ovariole number CVE	3L_13012662_SNP	3L	13012662	5.002e-06	0.0279	4.9693e-06	0.0295	7.02003e-07	0.003	SNP	0.0152284	G	G	A	194	3	-3.10045	-1.83025	FBgn0036336	ste14	UTR_3_PRIME	0	ovn_cve
ovariole number CVE	3L_6564340_SNP	3L	6564340	5.00124e-06	0.0279	4.96123e-06	0.0295	2.94204e-06	0.0082	SNP	0.0150754	T	T	C	196	3	-3.10043	-1.83024	FBgn0042185	CG18769	INTRON	0	ovn_cve
ovariole number CVE	3L_6564340_SNP	3L	6564340	5.00124e-06	0.0279	4.96123e-06	0.0295	2.94204e-06	0.0082	SNP	0.0150754	T	T	C	196	3	-3.10043	-1.83024	FBgn0263973	jv	INTRON	0	ovn_cve
ovariole number CVE	3L_6564299_SNP	3L	6564299	5.00476e-06	0.0279	4.96473e-06	0.0295	2.75572e-06	0.0079	SNP	0.015	A	A	G	197	3	-3.10021	-1.83011	FBgn0263973	jv	INTRON	0	ovn_cve
ovariole number CVE	3L_6564299_SNP	3L	6564299	5.00476e-06	0.0279	4.96473e-06	0.0295	2.75572e-06	0.0079	SNP	0.015	A	A	G	197	3	-3.10021	-1.83011	FBgn0042185	CG18769	INTRON	0	ovn_cve
ovariole number CVE	3L_6564322_SNP	3L	6564322	5.00476e-06	0.0279	4.96473e-06	0.0295	2.75572e-06	0.0079	SNP	0.015	T	T	G	197	3	-3.10021	-1.83011	FBgn0042185	CG18769	INTRON	0	ovn_cve
ovariole number CVE	3L_6564322_SNP	3L	6564322	5.00476e-06	0.0279	4.96473e-06	0.0295	2.75572e-06	0.0079	SNP	0.015	T	T	G	197	3	-3.10021	-1.83011	FBgn0263973	jv	INTRON	0	ovn_cve
ovariole number CVE	3L_6564363_SNP	3L	6564363	5.00476e-06	0.0279	4.96473e-06	0.0295	2.75572e-06	0.0079	SNP	0.015	C	C	T	197	3	-3.10021	-1.83011	FBgn0263973	jv	INTRON	0	ovn_cve
ovariole number CVE	3L_6564363_SNP	3L	6564363	5.00476e-06	0.0279	4.96473e-06	0.0295	2.75572e-06	0.0079	SNP	0.015	C	C	T	197	3	-3.10021	-1.83011	FBgn0042185	CG18769	INTRON	0	ovn_cve
ovariole number CVE	3L_13034255_SNP	3L	13034255	1.1319e-07	0.0044	1.11726e-07	0.0044	1.6113e-08	0.0006	SNP	0.020202	G	G	A	194	4	-3.10017	-1.83009	FBgn0036340	SRm160	DOWNSTREAM	179	ovn_cve
ovariole number CVE	3L_13034255_SNP	3L	13034255	1.1319e-07	0.0044	1.11726e-07	0.0044	1.6113e-08	0.0006	SNP	0.020202	G	G	A	194	4	-3.10017	-1.83009	FBgn0011284	RpS4	UPSTREAM	601	ovn_cve
ovariole number CVE	X_21637101_SNP	X	21637101	1.16771e-07	0.0045	1.16236e-07	0.0045	3.10077e-07	0.0025	SNP	0.0225989	G	G	C	173	4	-3.10004	-1.83001			INTERGENIC		ovn_cve
ovariole number CVE	3L_13000908_DEL	3L	13000908	5.02495e-06	0.0279	4.99509e-06	0.0295	6.35162e-07	0.003	DEL	0.0150754	CAAGCA	CAAGCA	AC	196	3	-3.09951	-1.8297	FBgn0036331	CG14117	UPSTREAM	477	ovn_cve
ovariole number CVE	3L_13000951_INS	3L	13000951	5.02495e-06	0.0279	4.99509e-06	0.0295	6.35162e-07	0.003	INS	0.0150754	T	T	TTTTTCTG	196	3	-3.09951	-1.8297	FBgn0036331	CG14117	UPSTREAM	433	ovn_cve
ovariole number CVE	3L_13000963_MNP	3L	13000963	5.02495e-06	0.0279	4.99509e-06	0.0295	6.35162e-07	0.003	MNP	0.0150754	TTT	TTT	ACC	196	3	-3.09951	-1.8297	FBgn0036331	CG14117	UPSTREAM	422	ovn_cve
ovariole number CVE	3L_13000971_SNP	3L	13000971	5.02495e-06	0.0279	4.99509e-06	0.0295	6.35162e-07	0.003	SNP	0.0150754	T	T	G	196	3	-3.09951	-1.8297	FBgn0036331	CG14117	UPSTREAM	414	ovn_cve
ovariole number CVE	3L_13000981_SNP	3L	13000981	5.02495e-06	0.0279	4.99509e-06	0.0295	6.35162e-07	0.003	SNP	0.0150754	C	C	T	196	3	-3.09951	-1.8297	FBgn0036331	CG14117	UPSTREAM	404	ovn_cve
ovariole number CVE	3L_13000908_DEL	3L	13000908	5.02495e-06	0.0279	4.99509e-06	0.0295	6.35162e-07	0.003	DEL	0.0150754	CAAGCA	CAAGCA	AC	196	3	-3.09951	-1.8297	FBgn0036330	CG11263	UTR_3_PRIME	0	ovn_cve
ovariole number CVE	3L_13000951_INS	3L	13000951	5.02495e-06	0.0279	4.99509e-06	0.0295	6.35162e-07	0.003	INS	0.0150754	T	T	TTTTTCTG	196	3	-3.09951	-1.8297	FBgn0036330	CG11263	UTR_3_PRIME	0	ovn_cve
ovariole number CVE	3L_13000963_MNP	3L	13000963	5.02495e-06	0.0279	4.99509e-06	0.0295	6.35162e-07	0.003	MNP	0.0150754	TTT	TTT	ACC	196	3	-3.09951	-1.8297	FBgn0036330	CG11263	UTR_3_PRIME	0	ovn_cve
ovariole number CVE	3L_13000971_SNP	3L	13000971	5.02495e-06	0.0279	4.99509e-06	0.0295	6.35162e-07	0.003	SNP	0.0150754	T	T	G	196	3	-3.09951	-1.8297	FBgn0036330	CG11263	UTR_3_PRIME	0	ovn_cve
ovariole number CVE	3L_13000981_SNP	3L	13000981	5.02495e-06	0.0279	4.99509e-06	0.0295	6.35162e-07	0.003	SNP	0.0150754	C	C	T	196	3	-3.09951	-1.8297	FBgn0036330	CG11263	UTR_3_PRIME	0	ovn_cve
ovariole number CVE	2L_7296123_SNP	2L	7296123	1.33991e-07	0.0049	1.52603e-07	0.0056	1.6097e-09	0.0002	SNP	0.038835	G	G	T	99	4	-3.09867	-1.82921			INTERGENIC		ovn_cve
ovariole number CVE	3L_13027374_SNP	3L	13027374	5.06947e-06	0.028	5.03804e-06	0.0297	7.30686e-07	0.003	SNP	0.0152284	T	T	A	194	3	-3.09859	-1.82916	FBgn0083978	CG17672	INTRON	0	ovn_cve
ovariole number CVE	3L_13001583_SNP	3L	13001583	5.11415e-06	0.0282	5.08356e-06	0.0298	8.12893e-07	0.0031	SNP	0.0159574	G	G	A	185	3	-3.09852	-1.82912	FBgn0036330	CG11263	DOWNSTREAM	602	ovn_cve
ovariole number CVE	3L_13001583_SNP	3L	13001583	5.11415e-06	0.0282	5.08356e-06	0.0298	8.12893e-07	0.0031	SNP	0.0159574	G	G	A	185	3	-3.09852	-1.82912	FBgn0036332	CG11261	DOWNSTREAM	916	ovn_cve
ovariole number CVE	3L_13001583_SNP	3L	13001583	5.11415e-06	0.0282	5.08356e-06	0.0298	8.12893e-07	0.0031	SNP	0.0159574	G	G	A	185	3	-3.09852	-1.82912	FBgn0036331	CG14117	UTR_5_PRIME	0	ovn_cve
ovariole number CVE	2L_7296090_SNP	2L	7296090	1.33448e-07	0.0049	1.52185e-07	0.0056	1.43688e-09	0.0002	SNP	0.0384615	A	A	T	100	4	-3.09835	-1.82901			INTERGENIC		ovn_cve
ovariole number CVE	2L_1602491_SNP	2L	1602491	7.37882e-08	0.003	1.16626e-07	0.0045	5.07537e-10	0.0002	SNP	0.0212766	C	C	T	184	4	-3.09761	-1.82858	FBgn0051935	CG31935	INTRON	0	ovn_cve
ovariole number CVE	2L_1602491_SNP	2L	1602491	7.37882e-08	0.003	1.16626e-07	0.0045	5.07537e-10	0.0002	SNP	0.0212766	C	C	T	184	4	-3.09761	-1.82858	FBgn0261509	haf	NON_SYNONYMOUS_CODING	0	ovn_cve
ovariole number CVE	3L_13001849_SNP	3L	13001849	5.14393e-06	0.0283	5.1134e-06	0.0299	5.86596e-07	0.003	SNP	0.0150754	G	G	A	196	3	-3.09634	-1.82783	FBgn0036332	CG11261	DOWNSTREAM	650	ovn_cve
ovariole number CVE	3L_13001849_SNP	3L	13001849	5.14393e-06	0.0283	5.1134e-06	0.0299	5.86596e-07	0.003	SNP	0.0150754	G	G	A	196	3	-3.09634	-1.82783	FBgn0036330	CG11263	DOWNSTREAM	868	ovn_cve
ovariole number CVE	3L_13001849_SNP	3L	13001849	5.14393e-06	0.0283	5.1134e-06	0.0299	5.86596e-07	0.003	SNP	0.0150754	G	G	A	196	3	-3.09634	-1.82783	FBgn0036331	CG14117	NON_SYNONYMOUS_CODING	0	ovn_cve
ovariole number CVE	3L_13019696_SNP	3L	13019696	5.17369e-06	0.0284	5.14263e-06	0.03	6.12881e-07	0.003	SNP	0.0151515	A	A	T	195	3	-3.09569	-1.82745	FBgn0266709	Zmynd10	UPSTREAM	159	ovn_cve
ovariole number CVE	3L_12999575_SNP	3L	12999575	5.2302e-06	0.0286	5.19948e-06	0.0302	6.21383e-07	0.003	SNP	0.0151515	A	A	T	195	3	-3.09421	-1.82657	FBgn0036330	CG11263	UPSTREAM	342	ovn_cve
ovariole number CVE	3L_13006422_SNP	3L	13006422	5.2283e-06	0.0286	5.19701e-06	0.0302	5.46522e-07	0.003	SNP	0.0150754	T	T	C	196	3	-3.09415	-1.82653	FBgn0036333	MICAL-like	NON_SYNONYMOUS_CODING	0	ovn_cve
ovariole number CVE	3L_12970391_SNP	3L	12970391	5.2283e-06	0.0286	5.19701e-06	0.0302	5.46522e-07	0.003	SNP	0.0150754	C	C	T	196	3	-3.09415	-1.82653			INTERGENIC		ovn_cve
ovariole number CVE	3L_13034256_SNP	3L	13034256	1.26319e-07	0.0048	1.24674e-07	0.0048	1.50539e-08	0.0006	SNP	0.0203046	G	G	A	193	4	-3.08944	-1.82375	FBgn0036340	SRm160	DOWNSTREAM	180	ovn_cve
ovariole number CVE	3L_13034256_SNP	3L	13034256	1.26319e-07	0.0048	1.24674e-07	0.0048	1.50539e-08	0.0006	SNP	0.0203046	G	G	A	193	4	-3.08944	-1.82375	FBgn0011284	RpS4	UPSTREAM	600	ovn_cve
ovariole number CVE	3L_13001562_SNP	3L	13001562	5.46795e-06	0.0295	5.43565e-06	0.0312	5.70645e-07	0.003	SNP	0.0152284	G	G	A	194	3	-3.08831	-1.82309	FBgn0036330	CG11263	DOWNSTREAM	581	ovn_cve
ovariole number CVE	3L_13001562_SNP	3L	13001562	5.46795e-06	0.0295	5.43565e-06	0.0312	5.70645e-07	0.003	SNP	0.0152284	G	G	A	194	3	-3.08831	-1.82309	FBgn0036332	CG11261	DOWNSTREAM	937	ovn_cve
ovariole number CVE	3L_13011201_SNP	3L	13011201	5.46795e-06	0.0295	5.43565e-06	0.0312	5.70645e-07	0.003	SNP	0.0152284	A	A	C	194	3	-3.08831	-1.82309	FBgn0266994	CR45445	DOWNSTREAM	214	ovn_cve
ovariole number CVE	3L_13011201_SNP	3L	13011201	5.46795e-06	0.0295	5.43565e-06	0.0312	5.70645e-07	0.003	SNP	0.0152284	A	A	C	194	3	-3.08831	-1.82309	FBgn0036336	ste14	UPSTREAM	165	ovn_cve
ovariole number CVE	3L_13011201_SNP	3L	13011201	5.46795e-06	0.0295	5.43565e-06	0.0312	5.70645e-07	0.003	SNP	0.0152284	A	A	C	194	3	-3.08831	-1.82309	FBgn0036335	mRpL20	UPSTREAM	234	ovn_cve
ovariole number CVE	3L_13001562_SNP	3L	13001562	5.46795e-06	0.0295	5.43565e-06	0.0312	5.70645e-07	0.003	SNP	0.0152284	G	G	A	194	3	-3.08831	-1.82309	FBgn0036331	CG14117	UTR_5_PRIME	0	ovn_cve
ovariole number CVE	3L_3661982_SNP	3L	3661982	5.48879e-06	0.0296	5.48696e-06	0.0314	9.70236e-06	0.0176	SNP	0.015	C	C	T	197	3	-3.08668	-1.82212			INTERGENIC		ovn_cve
ovariole number CVE	2L_11559609_SNP	2L	11559609	3.91903e-06	0.0279	5.56024e-06	0.0318	2.07859e-08	0.0007	SNP	0.0153061	G	G	A	193	3	-3.08535	-1.82134			INTERGENIC		ovn_cve
ovariole number CVE	2L_11559611_SNP	2L	11559611	3.91903e-06	0.0279	5.56024e-06	0.0318	2.07859e-08	0.0007	SNP	0.0153061	C	C	A	193	3	-3.08535	-1.82134			INTERGENIC		ovn_cve
ovariole number CVE	3L_13001305_SNP	3L	13001305	5.64471e-06	0.0303	5.61483e-06	0.0318	6.39854e-07	0.003	SNP	0.0160428	T	T	G	184	3	-3.08518	-1.82124	FBgn0036330	CG11263	DOWNSTREAM	324	ovn_cve
ovariole number CVE	3L_13001305_SNP	3L	13001305	5.64471e-06	0.0303	5.61483e-06	0.0318	6.39854e-07	0.003	SNP	0.0160428	T	T	G	184	3	-3.08518	-1.82124	FBgn0036331	CG14117	UPSTREAM	80	ovn_cve
ovariole number CVE	3L_13001344_SNP	3L	13001344	5.65301e-06	0.0303	5.62157e-06	0.0318	8.4802e-07	0.0032	SNP	0.0160428	C	C	A	184	3	-3.08502	-1.82114	FBgn0036330	CG11263	DOWNSTREAM	363	ovn_cve
ovariole number CVE	3L_13001344_SNP	3L	13001344	5.65301e-06	0.0303	5.62157e-06	0.0318	8.4802e-07	0.0032	SNP	0.0160428	C	C	A	184	3	-3.08502	-1.82114	FBgn0036331	CG14117	UPSTREAM	41	ovn_cve
ovariole number CVE	3L_12999363_SNP	3L	12999363	5.65317e-06	0.0303	5.6178e-06	0.0318	6.23157e-07	0.003	SNP	0.0153061	G	G	T	193	3	-3.08396	-1.82052	FBgn0036330	CG11263	UPSTREAM	554	ovn_cve
ovariole number CVE	2L_11559657_DEL	2L	11559657	3.90813e-06	0.0279	5.60806e-06	0.0318	1.76505e-08	0.0007	DEL	0.0151515	TTACATTTTCACTTATTCATTT	TTACATTTTCACTTATTCATTT	T	195	3	-3.08395	-1.82051			INTERGENIC		ovn_cve
ovariole number CVE	3L_10529273_DEL	3L	10529273	5.71913e-06	0.0305	5.7085e-06	0.0323	2.2078e-06	0.0069	DEL	0.0153846	GAAGCAGAAAGAAAAATTGTCATTG	GAAGCAGAAAGAAAAATTGTCATTG	G	192	3	-3.0819	-1.8193	FBgn0052062	A2bp1	INTRON	0	ovn_cve
ovariole number CVE	2L_11559577_DEL	2L	11559577	4.06056e-06	0.0279	5.78166e-06	0.0325	1.8223e-08	0.0007	DEL	0.0150754	ACTAACAATTTT	ACTAACAATTTT	A	196	3	-3.07969	-1.818			INTERGENIC		ovn_cve
ovariole number CVE	2L_11559613_DEL	2L	11559613	4.06056e-06	0.0279	5.78166e-06	0.0325	1.8223e-08	0.0007	DEL	0.0150754	ACAATTTAGGCTGTTTTATCTGCGCGC	ACAATTTAGGCTGTTTTATCTGCGCGC	A	196	3	-3.07969	-1.818			INTERGENIC		ovn_cve
ovariole number CVE	3L_12996326_INS	3L	12996326	5.88431e-06	0.0312	5.85255e-06	0.0328	7.81674e-07	0.003	INS	0.015873	C	C	CGA	186	3	-3.07927	-1.81775			INTERGENIC		ovn_cve
ovariole number CVE	3R_2992930_SNP	3R	2992930	5.84861e-06	0.0311	5.81046e-06	0.0326	1.50491e-05	0.0239	SNP	0.0151515	T	T	C	195	3	-3.07913	-1.81767	FBgn0002306	sas	INTRON	0	ovn_cve
ovariole number CVE	3L_18744394_SNP	3L	18744394	5.94803e-06	0.0315	5.87355e-06	0.0328	2.02515e-06	0.0066	SNP	0.015544	C	C	T	190	3	-3.07827	-1.81716	FBgn0001078	ftz-f1	DOWNSTREAM	455	ovn_cve
ovariole number CVE	3L_18744394_SNP	3L	18744394	5.94803e-06	0.0315	5.87355e-06	0.0328	2.02515e-06	0.0066	SNP	0.015544	C	C	T	190	3	-3.07827	-1.81716	FBgn0036813	Atg3	DOWNSTREAM	811	ovn_cve
ovariole number CVE	3L_13001981_SNP	3L	13001981	6.16495e-06	0.0324	6.13388e-06	0.0337	5.75243e-07	0.003	SNP	0.0184049	A	A	T	160	3	-3.07683	-1.81631	FBgn0036332	CG11261	DOWNSTREAM	518	ovn_cve
ovariole number CVE	3L_13001981_SNP	3L	13001981	6.16495e-06	0.0324	6.13388e-06	0.0337	5.75243e-07	0.003	SNP	0.0184049	A	A	T	160	3	-3.07683	-1.81631	FBgn0036330	CG11263	DOWNSTREAM	1000	ovn_cve
ovariole number CVE	3L_13001981_SNP	3L	13001981	6.16495e-06	0.0324	6.13388e-06	0.0337	5.75243e-07	0.003	SNP	0.0184049	A	A	T	160	3	-3.07683	-1.81631	FBgn0036331	CG14117	INTRON	0	ovn_cve
ovariole number CVE	2L_11559643_SNP	2L	11559643	4.15397e-06	0.0279	5.91202e-06	0.0329	1.98898e-08	0.0007	SNP	0.0151515	C	C	A	195	3	-3.07677	-1.81627			INTERGENIC		ovn_cve
ovariole number CVE	2L_11559573_SNP	2L	11559573	4.22618e-06	0.0279	5.98321e-06	0.0331	2.35515e-08	0.0007	SNP	0.0153061	G	G	A	193	3	-3.07538	-1.81545			INTERGENIC		ovn_cve
ovariole number CVE	2L_11559647_DEL	2L	11559647	4.20405e-06	0.0279	5.98634e-06	0.0331	1.85018e-08	0.0007	DEL	0.015	TTCC	TTCC	A	197	3	-3.07483	-1.81513			INTERGENIC		ovn_cve
ovariole number CVE	3L_12996320_DEL	3L	12996320	6.08048e-06	0.0321	6.04783e-06	0.0333	7.78767e-07	0.003	DEL	0.0157895	TA	TA	T	187	3	-3.07467	-1.81504			INTERGENIC		ovn_cve
ovariole number CVE	2L_9947787_SNP	2L	9947787	4.22411e-06	0.0279	6.01236e-06	0.0332	2.33365e-08	0.0007	SNP	0.0152284	C	C	T	194	3	-3.0746	-1.81499	FBgn0032167	CG5853	UPSTREAM	139	ovn_cve
ovariole number CVE	2L_11559656_SNP	2L	11559656	4.30087e-06	0.0279	6.12147e-06	0.0337	2.01807e-08	0.0007	SNP	0.0150754	T	T	A	196	3	-3.0719	-1.8134			INTERGENIC		ovn_cve
ovariole number CVE	3L_13001503_SNP	3L	13001503	6.26593e-06	0.0328	6.22938e-06	0.034	8.87268e-07	0.0033	SNP	0.0157895	A	A	G	187	3	-3.07063	-1.81265	FBgn0036330	CG11263	DOWNSTREAM	522	ovn_cve
ovariole number CVE	3L_13001503_SNP	3L	13001503	6.26593e-06	0.0328	6.22938e-06	0.034	8.87268e-07	0.0033	SNP	0.0157895	A	A	G	187	3	-3.07063	-1.81265	FBgn0036332	CG11261	DOWNSTREAM	996	ovn_cve
ovariole number CVE	3L_13001503_SNP	3L	13001503	6.26593e-06	0.0328	6.22938e-06	0.034	8.87268e-07	0.0033	SNP	0.0157895	A	A	G	187	3	-3.07063	-1.81265	FBgn0036331	CG14117	UTR_5_PRIME	0	ovn_cve
ovariole number CVE	2L_11561660_SNP	2L	11561660	4.37218e-06	0.0279	6.22414e-06	0.034	2.01541e-08	0.0007	SNP	0.0150754	C	C	G	196	3	-3.06963	-1.81206	FBgn0265688	CR44495	EXON	0	ovn_cve
ovariole number CVE	2L_11568926_SNP	2L	11568926	4.37218e-06	0.0279	6.22414e-06	0.034	2.01541e-08	0.0007	SNP	0.0150754	A	A	T	196	3	-3.06963	-1.81206			INTERGENIC		ovn_cve
ovariole number CVE	3L_18744198_SNP	3L	18744198	6.43673e-06	0.0332	6.35461e-06	0.0344	3.37043e-06	0.009	SNP	0.0157068	C	C	T	188	3	-3.06778	-1.81097	FBgn0036813	Atg3	DOWNSTREAM	615	ovn_cve
ovariole number CVE	3L_18744198_SNP	3L	18744198	6.43673e-06	0.0332	6.35461e-06	0.0344	3.37043e-06	0.009	SNP	0.0157068	C	C	T	188	3	-3.06778	-1.81097	FBgn0001078	ftz-f1	DOWNSTREAM	651	ovn_cve
ovariole number CVE	2L_11962988_INS	2L	11962988	4.36999e-06	0.0279	6.35642e-06	0.0344	2.4158e-08	0.0007	INS	0.015544	A	A	AAGA	190	3	-3.06749	-1.8108	FBgn0263019	CR43314	INTRON	0	ovn_cve
ovariole number CVE	2L_11553615_SNP	2L	11553615	4.46876e-06	0.0279	6.41736e-06	0.0346	2.39329e-08	0.0007	SNP	0.0157895	A	A	T	187	3	-3.06657	-1.81025			INTERGENIC		ovn_cve
ovariole number CVE	2L_11553204_SNP	2L	11553204	4.5252e-06	0.0279	6.43475e-06	0.0346	2.20396e-08	0.0007	SNP	0.0151515	A	A	G	195	3	-3.06521	-1.80945			INTERGENIC		ovn_cve
ovariole number CVE	2R_13344044_SNP	2R	13344044	6.33577e-06	0.033	6.44845e-06	0.0346	1.59951e-05	0.0246	SNP	0.015	C	C	A	197	3	-3.06468	-1.80914	FBgn0034221	CG10764	DOWNSTREAM	810	ovn_cve
ovariole number CVE	2L_14035988_SNP	2L	14035988	6.33577e-06	0.033	6.44845e-06	0.0346	1.59951e-05	0.0246	SNP	0.015	A	A	T	197	3	-3.06468	-1.80914	FBgn0266822	CR45284	EXON	0	ovn_cve
ovariole number CVE	2R_13344044_SNP	2R	13344044	6.33577e-06	0.033	6.44845e-06	0.0346	1.59951e-05	0.0246	SNP	0.015	C	C	A	197	3	-3.06468	-1.80914	FBgn0024196	robl	START_GAINED	0	ovn_cve
ovariole number CVE	2R_13344044_SNP	2R	13344044	6.33577e-06	0.033	6.44845e-06	0.0346	1.59951e-05	0.0246	SNP	0.015	C	C	A	197	3	-3.06468	-1.80914	FBgn0263233	robls54B	UPSTREAM	98	ovn_cve
ovariole number CVE	2L_12041077_SNP	2L	12041077	4.50077e-06	0.0279	6.49545e-06	0.0347	2.23949e-08	0.0007	SNP	0.0154639	C	C	G	191	3	-3.06441	-1.80898	FBgn0032398	CG6766	UPSTREAM	388	ovn_cve
ovariole number CVE	2L_12041077_SNP	2L	12041077	4.50077e-06	0.0279	6.49545e-06	0.0347	2.23949e-08	0.0007	SNP	0.0154639	C	C	G	191	3	-3.06441	-1.80898	FBgn0032399	CG6785	UTR_3_PRIME	0	ovn_cve
ovariole number CVE	2L_9956934_SNP	2L	9956934	4.6386e-06	0.0279	6.63199e-06	0.0354	2.02457e-08	0.0007	SNP	0.0153061	C	C	T	193	3	-3.06131	-1.80715	FBgn0032169	CG4709	DOWNSTREAM	758	ovn_cve
ovariole number CVE	2L_9956934_SNP	2L	9956934	4.6386e-06	0.0279	6.63199e-06	0.0354	2.02457e-08	0.0007	SNP	0.0153061	C	C	T	193	3	-3.06131	-1.80715	FBgn0032171	CG5846	SYNONYMOUS_CODING	0	ovn_cve
ovariole number CVE	2L_9956934_SNP	2L	9956934	4.6386e-06	0.0279	6.63199e-06	0.0354	2.02457e-08	0.0007	SNP	0.0153061	C	C	T	193	3	-3.06131	-1.80715	FBgn0032170	CG4658	UPSTREAM	198	ovn_cve
ovariole number CVE	2L_11551171_SNP	2L	11551171	4.683e-06	0.0279	6.65062e-06	0.0354	2.38347e-08	0.0007	SNP	0.0152284	G	G	A	194	3	-3.06081	-1.80685			INTERGENIC		ovn_cve
ovariole number CVE	2L_13139825_INS	2L	13139825	6.38532e-06	0.033	6.74676e-06	0.0355	1.2113e-05	0.0207	INS	0.0152284	T	T	TT	194	3	-3.05884	-1.80569			INTERGENIC		ovn_cve
ovariole number CVE	2L_11872422_INS	2L	11872422	4.90127e-06	0.0279	6.99016e-06	0.0363	1.4614e-08	0.0006	INS	0.0178571	T	T	TTTTAAA	165	3	-3.05806	-1.80523	FBgn0264815	Pde1c	INTRON	0	ovn_cve
ovariole number CVE	2L_11559547_DEL	2L	11559547	4.80092e-06	0.0279	6.81929e-06	0.0356	2.97534e-08	0.0009	DEL	0.015625	ATTTGTGC	ATTTGTGC	A	189	3	-3.05799	-1.80519			INTERGENIC		ovn_cve
ovariole number CVE	3R_11481623_SNP	3R	11481623	6.43087e-06	0.0332	6.91213e-06	0.036	6.03952e-06	0.0139	SNP	0.0150754	A	A	T	196	3	-3.05528	-1.80359			INTERGENIC		ovn_cve
ovariole number CVE	3L_13001472_SNP	3L	13001472	7.09852e-06	0.0353	7.05578e-06	0.0366	1.09598e-06	0.0039	SNP	0.0163934	G	G	A	180	3	-3.0545	-1.80313	FBgn0036330	CG11263	DOWNSTREAM	491	ovn_cve
ovariole number CVE	3L_13001472_SNP	3L	13001472	7.09852e-06	0.0353	7.05578e-06	0.0366	1.09598e-06	0.0039	SNP	0.0163934	G	G	A	180	3	-3.0545	-1.80313	FBgn0036331	CG14117	UTR_5_PRIME	0	ovn_cve
ovariole number CVE	3R_22129111_SNP	3R	22129111	7.23792e-06	0.0356	7.17972e-06	0.0368	3.27689e-06	0.0089	SNP	0.0151515	A	A	T	195	3	-3.05018	-1.80058			INTERGENIC		ovn_cve
ovariole number CVE	3L_13000960_SNP	3L	13000960	7.90114e-06	0.0363	7.86339e-06	0.0373	2.24385e-06	0.007	SNP	0.0229008	A	A	T	128	3	-3.04966	-1.80027	FBgn0036331	CG14117	UPSTREAM	425	ovn_cve
ovariole number CVE	3L_13000960_SNP	3L	13000960	7.90114e-06	0.0363	7.86339e-06	0.0373	2.24385e-06	0.007	SNP	0.0229008	A	A	T	128	3	-3.04966	-1.80027	FBgn0036330	CG11263	UTR_3_PRIME	0	ovn_cve
ovariole number CVE	3R_11501212_SNP	3R	11501212	7.44209e-06	0.0363	7.39228e-06	0.0373	1.88132e-06	0.0062	SNP	0.0162162	A	A	G	182	3	-3.04781	-1.79918	FBgn0053207	pxb	INTRON	0	ovn_cve
ovariole number CVE	3L_23629682_SNP	3L	23629682	8.43498e-06	0.0364	8.42091e-06	0.0374	4.58872e-07	0.003	SNP	0.0153846	A	A	C	192	3	-3.02852	-1.78779	FBgn0250816	AGO3	INTRON	0	ovn_cve
ovariole number CVE	3L_23346838_SNP	3L	23346838	8.63233e-06	0.0368	8.61023e-06	0.0377	4.49077e-07	0.003	SNP	0.015544	G	G	C	190	3	-3.02568	-1.78611			INTERGENIC		ovn_cve
ovariole number CVE	3L_23314282_SNP	3L	23314282	8.817e-06	0.0373	8.79927e-06	0.0382	4.79783e-07	0.003	SNP	0.0162162	T	T	C	182	3	-3.02369	-1.78494	FBgn0010215	alpha-Cat	INTRON	0	ovn_cve
ovariole number CVE	3L_23304902_SNP	3L	23304902	9.04848e-06	0.038	9.0281e-06	0.0389	3.98782e-07	0.003	SNP	0.0153061	C	C	T	193	3	-3.01872	-1.78201			INTERGENIC		ovn_cve
ovariole number CVE	3R_7923436_SNP	3R	7923436	9.50515e-06	0.0393	9.4756e-06	0.0403	1.67144e-05	0.0252	SNP	0.0151515	C	C	A	195	3	-3.01174	-1.77789	FBgn0051361	dpr17	INTRON	0	ovn_cve
ovariole number CVE	3L_23311540_SNP	3L	23311540	9.59085e-06	0.0394	9.56683e-06	0.0405	5.59448e-07	0.003	SNP	0.0152284	T	T	C	194	3	-3.01052	-1.77717	FBgn0010215	alpha-Cat	DOWNSTREAM	206	ovn_cve
ovariole number CVE	3L_23313573_SNP	3L	23313573	9.59085e-06	0.0394	9.56683e-06	0.0405	5.59448e-07	0.003	SNP	0.0152284	T	T	C	194	3	-3.01052	-1.77717	FBgn0010215	alpha-Cat	INTRON	0	ovn_cve
ovariole number CVE	3L_23304026_SNP	3L	23304026	1.00089e-05	0.0406	9.98375e-06	0.0418	5.58784e-07	0.003	SNP	0.0157895	G	G	A	187	3	-3.00542	-1.77416			INTERGENIC		ovn_cve
ovariole number CVE	3L_23309888_SNP	3L	23309888	9.96083e-06	0.0405	9.94464e-06	0.0417	3.25742e-07	0.0026	SNP	0.0152284	A	A	G	194	3	-3.00511	-1.77397			INTERGENIC		ovn_cve
ovariole number CVE	2R_9928558_SNP	2R	9928558	9.84968e-06	0.0402	1.02609e-05	0.0427	1.08579e-07	0.0013	SNP	0.015	G	G	A	197	3	-3.00038	-1.77118	FBgn0002643	mam	INTRON	0	ovn_cve
ovariole number CVE	3R_27012391_SNP	3R	27012391	3.69957e-07	0.0073	3.6725e-07	0.0073			SNP	0.0204082	T	T	A	192	4	-2.97964	-1.75893		mesh	INTRON	0	ovn_cve
ovariole number CVE	3R_27012451_SNP	3R	27012451	3.69957e-07	0.0073	3.6725e-07	0.0073			SNP	0.0204082	G	G	C	192	4	-2.97964	-1.75893		mesh	INTRON	0	ovn_cve
ovariole number CVE	2R_5401432_SNP	2R	5401432	1.20566e-05	0.0453	1.19977e-05	0.0476	4.59238e-06	0.0116	SNP	0.015	C	C	A	197	3	-2.97838	-1.7582	FBgn0259246	brp	INTRON	0	ovn_cve
ovariole number CVE	3L_3396292_SNP	3L	3396292	1.27776e-05	0.0469	1.27504e-05	0.0484	2.32353e-06	0.0071	SNP	0.0150754	A	A	C	196	3	-2.96989	-1.75318			INTERGENIC		ovn_cve
ovariole number CVE	3L_2699550_SNP	3L	2699550	1.31649e-05	0.0477	1.30287e-05	0.049	4.2912e-06	0.011	SNP	0.0150754	A	A	G	196	3	-2.96683	-1.75137	FBgn0264606	Fife	INTRON	0	ovn_cve
ovariole number CVE	3L_3399968_SNP	3L	3399968	1.31658e-05	0.0477	1.31368e-05	0.0493	2.45008e-06	0.0073	SNP	0.0150754	G	G	T	196	3	-2.96565	-1.75068			INTERGENIC		ovn_cve
ovariole number CVE	2L_19692207_SNP	2L	19692207	1.05919e-05	0.0424	1.31978e-05	0.0494	3.71828e-06	0.0097	SNP	0.0153061	T	T	C	193	3	-2.96535	-1.7505	FBgn0000464	Lar	INTRON	0	ovn_cve
ovariole number CVE	3L_3398128_INS	3L	3398128	1.32844e-05	0.0479	1.32554e-05	0.0494	2.48852e-06	0.0074	INS	0.0150754	C	C	TT	196	3	-2.96438	-1.74993			INTERGENIC		ovn_cve
ovariole number CVE	3L_3397772_SNP	3L	3397772	1.3389e-05	0.048	1.33594e-05	0.0494	2.36794e-06	0.0071	SNP	0.015	G	G	A	197	3	-2.96316	-1.74921			INTERGENIC		ovn_cve
ovariole number CVE	3L_3397773_SNP	3L	3397773	1.3389e-05	0.048	1.33594e-05	0.0494	2.36794e-06	0.0071	SNP	0.015	A	A	C	197	3	-2.96316	-1.74921			INTERGENIC		ovn_cve
ovariole number CVE	3L_3398282_SNP	3L	3398282	1.3389e-05	0.048	1.33594e-05	0.0494	2.36794e-06	0.0071	SNP	0.015	G	G	C	197	3	-2.96316	-1.74921			INTERGENIC		ovn_cve
ovariole number CVE	3L_3398284_SNP	3L	3398284	1.3389e-05	0.048	1.33594e-05	0.0494	2.36794e-06	0.0071	SNP	0.015	C	C	A	197	3	-2.96316	-1.74921			INTERGENIC		ovn_cve
ovariole number CVE	3L_3399114_SNP	3L	3399114	1.34641e-05	0.048	1.34327e-05	0.0494	2.52316e-06	0.0074	SNP	0.0150754	G	G	T	196	3	-2.96249	-1.74881			INTERGENIC		ovn_cve
ovariole number CVE	2L_1603993_SNP	2L	1603993	4.62023e-07	0.0082	4.63295e-07	0.0082	3.99402e-08	0.0011	SNP	0.0215054	T	T	A	182	4	-2.95699	-1.74557	FBgn0051935	CG31935	INTRON	0	ovn_cve
ovariole number CVE	2L_1603993_SNP	2L	1603993	4.62023e-07	0.0082	4.63295e-07	0.0082	3.99402e-08	0.0011	SNP	0.0215054	T	T	A	182	4	-2.95699	-1.74557	FBgn0261509	haf	INTRON	0	ovn_cve
ovariole number CVE	3L_11585272_SNP	3L	11585272	1.41106e-05	0.0495	1.40629e-05	0.051	6.11592e-06	0.0139	SNP	0.0153846	G	G	A	192	3	-2.95643	-1.74524	FBgn0266991	CR45442	DOWNSTREAM	279	ovn_cve
ovariole number CVE	3L_11585272_SNP	3L	11585272	1.41106e-05	0.0495	1.40629e-05	0.051	6.11592e-06	0.0139	SNP	0.0153846	G	G	A	192	3	-2.95643	-1.74524	FBgn0267232	CR45672	DOWNSTREAM	275	ovn_cve
ovariole number CVE	3L_11585272_SNP	3L	11585272	1.41106e-05	0.0495	1.40629e-05	0.051	6.11592e-06	0.0139	SNP	0.0153846	G	G	A	192	3	-2.95643	-1.74524	FBgn0036177	CG33268	UPSTREAM	941	ovn_cve
ovariole number CVE	3L_3399435_SNP	3L	3399435	1.4104e-05	0.0495	1.40763e-05	0.051	2.34619e-06	0.0071	SNP	0.0150754	C	C	T	196	3	-2.95583	-1.74488			INTERGENIC		ovn_cve
ovariole number CVE	3L_11257278_SNP	3L	11257278	1.50116e-05	0.0518	1.49328e-05	0.0532	6.0615e-06	0.0139	SNP	0.015625	T	T	A	189	3	-2.94823	-1.74039			INTERGENIC		ovn_cve
ovariole number CVE	2L_17157759_SNP	2L	17157759	5.24458e-07	0.0089	5.15215e-07	0.0091	3.70797e-08	0.0011	SNP	0.0206186	C	C	T	190	4	-2.94446	-1.73817	FBgn0083942	CG34106	INTRON	0	ovn_cve
ovariole number CVE	2L_17157759_SNP	2L	17157759	5.24458e-07	0.0089	5.15215e-07	0.0091	3.70797e-08	0.0011	SNP	0.0206186	C	C	T	190	4	-2.94446	-1.73817	FBgn0265607	beat-IIIa	INTRON	0	ovn_cve
ovariole number CVE	3L_11663130_SNP	3L	11663130	5.34945e-07	0.009	5.35328e-07	0.0093	2.3442e-07	0.0021	SNP	0.0203046	C	C	T	193	4	-2.93994	-1.7355	FBgn0052085	CG32085	INTRON	0	ovn_cve
ovariole number CVE	2L_9803306_SNP	2L	9803306	1.32453e-05	0.0479	1.63182e-05	0.057	2.37854e-07	0.0021	SNP	0.0153846	C	C	T	192	3	-2.93516	-1.73268	FBgn0032151	nAChRalpha6	INTRON	0	ovn_cve
ovariole number CVE	3R_18052191_SNP	3R	18052191	1.67106e-05	0.056	1.6584e-05	0.0578	7.77687e-06	0.0154	SNP	0.0151515	C	C	A	195	3	-2.93249	-1.7311	FBgn0051163	SKIP	INTRON	0	ovn_cve
ovariole number CVE	2L_1604065_INS	2L	1604065	5.90698e-07	0.0093	5.91826e-07	0.0095	4.43795e-08	0.0012	INS	0.0206186	T	T	TTGT	190	4	-2.92978	-1.7295	FBgn0261509	haf	INTRON	0	ovn_cve
ovariole number CVE	2L_1604065_INS	2L	1604065	5.90698e-07	0.0093	5.91826e-07	0.0095	4.43795e-08	0.0012	INS	0.0206186	T	T	TTGT	190	4	-2.92978	-1.7295	FBgn0051935	CG31935	INTRON	0	ovn_cve
ovariole number CVE	2L_1855085_SNP	2L	1855085	1.40104e-05	0.0493	1.72306e-05	0.0593	1.79718e-07	0.0017	SNP	0.0150754	T	T	C	196	3	-2.92687	-1.72779	FBgn0051665	wry	INTRON	0	ovn_cve
ovariole number CVE	2L_1861556_SNP	2L	1861556	1.40104e-05	0.0493	1.72306e-05	0.0593	1.79718e-07	0.0017	SNP	0.0150754	T	T	A	196	3	-2.92687	-1.72779	FBgn0051663	CG31663	INTRON	0	ovn_cve
ovariole number CVE	2L_9512941_SNP	2L	9512941	1.41549e-05	0.0495	1.73792e-05	0.0597	2.41947e-07	0.0021	SNP	0.0153846	C	C	A	192	3	-2.92609	-1.72733	FBgn0032120	CG33298	INTRON	0	ovn_cve
ovariole number CVE	2L_2155846_SNP	2L	2155846	1.5165e-05	0.0523	1.86635e-05	0.0632	2.14098e-07	0.002	SNP	0.015544	G	G	A	190	3	-2.91604	-1.72139	FBgn0031392	AIF	DOWNSTREAM	457	ovn_cve
ovariole number CVE	2L_2155846_SNP	2L	2155846	1.5165e-05	0.0523	1.86635e-05	0.0632	2.14098e-07	0.002	SNP	0.015544	G	G	A	190	3	-2.91604	-1.72139	FBgn0000097	aop	DOWNSTREAM	638	ovn_cve
ovariole number CVE	2L_2155846_SNP	2L	2155846	1.5165e-05	0.0523	1.86635e-05	0.0632	2.14098e-07	0.002	SNP	0.015544	G	G	A	190	3	-2.91604	-1.72139	FBgn0031393	CG15382	NON_SYNONYMOUS_CODING	0	ovn_cve
ovariole number CVE	3L_23295310_SNP	3L	23295310	1.58111e-05	0.0536	1.91724e-05	0.0646	1.61898e-07	0.0016	SNP	0.016129	G	G	A	183	3	-2.91301	-1.7196			INTERGENIC		ovn_cve
ovariole number CVE	2L_6648580_DEL	2L	6648580	1.93703e-05	0.0621	1.92591e-05	0.0647	2.11714e-06	0.0067	DEL	0.0153846	TGTACACATGCT	TGTACACATGCT	T	192	3	-2.91125	-1.71857	FBgn0051635	CG31635	INTRON	0	ovn_cve
ovariole number CVE	2L_6648580_DEL	2L	6648580	1.93703e-05	0.0621	1.92591e-05	0.0647	2.11714e-06	0.0067	DEL	0.0153846	TGTACACATGCT	TGTACACATGCT	T	192	3	-2.91125	-1.71857	FBgn0031842	Tango1	UPSTREAM	807	ovn_cve
ovariole number CVE	2L_12367427_SNP	2L	12367427	1.68237e-05	0.0563	2.06429e-05	0.0676	2.44602e-07	0.0022	SNP	0.0152284	C	C	G	194	3	-2.90095	-1.71248	FBgn0262475	bru-2	INTRON	0	ovn_cve
ovariole number CVE	3R_2063615_SNP	3R	2063615	2.09041e-05	0.0653	2.08928e-05	0.0683	1.35664e-06	0.0047	SNP	0.015	T	T	C	197	3	-2.89886	-1.71125	FBgn0027527	Osi6	DOWNSTREAM	712	ovn_cve
ovariole number CVE	3R_2076313_SNP	3R	2076313	2.10694e-05	0.0657	2.10493e-05	0.0687	1.44979e-06	0.005	SNP	0.0150754	G	G	T	196	3	-2.89788	-1.71067	FBgn0037414	Osi7	UTR_3_PRIME	0	ovn_cve
ovariole number CVE	2L_17162295_SNP	2L	17162295	3.08389e-08	0.0016	3.0599e-08	0.0016	2.34454e-09	0.0002	SNP	0.0257732	C	C	G	189	5	-2.89309	-1.70785	FBgn0265607	beat-IIIa	INTRON	0	ovn_cve
ovariole number CVE	2L_17162295_SNP	2L	17162295	3.08389e-08	0.0016	3.0599e-08	0.0016	2.34454e-09	0.0002	SNP	0.0257732	C	C	G	189	5	-2.89309	-1.70785	FBgn0083942	CG34106	INTRON	0	ovn_cve
ovariole number CVE	2R_19387537_SNP	2R	19387537	6.44763e-07	0.0098	8.57808e-07	0.013	2.57051e-07	0.0022	SNP	0.0201005	A	A	G	195	4	-2.88926	-1.70558	FBgn0034869	CG13558	NON_SYNONYMOUS_CODING	0	ovn_cve
ovariole number CVE	2L_11872391_SNP	2L	11872391	2.86115e-05	0.0767	2.84332e-05	0.0782	1.17423e-06	0.0041	SNP	0.0181818	C	C	A	162	3	-2.85824	-1.68727	FBgn0264815	Pde1c	INTRON	0	ovn_cve
ovariole number CVE	3R_15506904_SNP	3R	15506904	2.76538e-05	0.0753	3.12415e-05	0.0838	9.87469e-06	0.0178	SNP	0.015	C	C	T	197	3	-2.83964	-1.67629	FBgn0051216	Naam	INTRON	0	ovn_cve
ovariole number CVE	2L_9948923_INS	2L	9948923	1.33887e-06	0.0186	1.70592e-06	0.0223	9.40354e-09	0.0004	INS	0.0216216	A	A	AGTGTA	181	4	-2.81606	-1.66238			INTERGENIC		ovn_cve
ovariole number CVE	2L_11533905_SNP	2L	11533905	3.81192e-05	0.0867	3.85895e-05	0.0901	2.89032e-06	0.0082	SNP	0.0152284	C	C	A	194	3	-2.80832	-1.65781	FBgn0085191	CG34162	DOWNSTREAM	149	ovn_cve
ovariole number CVE	2L_11533905_SNP	2L	11533905	3.81192e-05	0.0867	3.85895e-05	0.0901	2.89032e-06	0.0082	SNP	0.0152284	C	C	A	194	3	-2.80832	-1.65781	FBgn0261707	CR42743	EXON	0	ovn_cve
ovariole number CVE	3R_2636489_SNP	3R	2636489	3.93321e-05	0.0881	3.91095e-05	0.0904	6.23988e-06	0.0141	SNP	0.0150754	C	C	T	196	3	-2.80609	-1.65649	FBgn0261503	CR42651	INTRON	0	ovn_cve
ovariole number CVE	2L_11531901_SNP	2L	11531901	3.90247e-05	0.0879	3.95104e-05	0.0906	3.06413e-06	0.0085	SNP	0.0152284	A	A	C	194	3	-2.80477	-1.65571	FBgn0261707	CR42743	DOWNSTREAM	65	ovn_cve
ovariole number CVE	2L_11531901_SNP	2L	11531901	3.90247e-05	0.0879	3.95104e-05	0.0906	3.06413e-06	0.0085	SNP	0.0152284	A	A	C	194	3	-2.80477	-1.65571	FBgn0085191	CG34162	SYNONYMOUS_CODING	0	ovn_cve
ovariole number CVE	2L_11531901_SNP	2L	11531901	3.90247e-05	0.0879	3.95104e-05	0.0906	3.06413e-06	0.0085	SNP	0.0152284	A	A	C	194	3	-2.80477	-1.65571	FBgn0051706	CG31706	UPSTREAM	849	ovn_cve
ovariole number CVE	2L_11530344_SNP	2L	11530344	3.92593e-05	0.0881	3.97438e-05	0.0907	3.0443e-06	0.0084	SNP	0.0153061	A	A	C	193	3	-2.80399	-1.65525	FBgn0051706	CG31706	INTRON	0	ovn_cve
ovariole number CVE	2L_11528928_SNP	2L	11528928	3.94841e-05	0.0881	3.9974e-05	0.0907	2.94923e-06	0.0082	SNP	0.0151515	C	C	T	195	3	-2.8029	-1.6546	FBgn0051706	CG31706	DOWNSTREAM	110	ovn_cve
ovariole number CVE	2L_11532255_SNP	2L	11532255	3.94841e-05	0.0881	3.9974e-05	0.0907	2.94923e-06	0.0082	SNP	0.0151515	A	A	G	195	3	-2.8029	-1.6546	FBgn0261707	CR42743	DOWNSTREAM	571	ovn_cve
ovariole number CVE	2L_11532366_SNP	2L	11532366	3.94841e-05	0.0881	3.9974e-05	0.0907	2.94923e-06	0.0083	SNP	0.0151515	A	A	G	195	3	-2.8029	-1.6546	FBgn0261707	CR42743	DOWNSTREAM	460	ovn_cve
ovariole number CVE	2L_11532392_SNP	2L	11532392	3.94841e-05	0.0881	3.9974e-05	0.0907	2.94923e-06	0.0083	SNP	0.0151515	T	T	A	195	3	-2.8029	-1.6546	FBgn0261707	CR42743	DOWNSTREAM	434	ovn_cve
ovariole number CVE	2L_11526661_SNP	2L	11526661	3.94841e-05	0.0881	3.9974e-05	0.0907	2.94923e-06	0.0082	SNP	0.0151515	A	A	G	195	3	-2.8029	-1.6546	FBgn0028490	CG31705	INTRON	0	ovn_cve
ovariole number CVE	2L_11532255_SNP	2L	11532255	3.94841e-05	0.0881	3.9974e-05	0.0907	2.94923e-06	0.0082	SNP	0.0151515	A	A	G	195	3	-2.8029	-1.6546	FBgn0085191	CG34162	NON_SYNONYMOUS_CODING	0	ovn_cve
ovariole number CVE	2L_11532366_SNP	2L	11532366	3.94841e-05	0.0881	3.9974e-05	0.0907	2.94923e-06	0.0083	SNP	0.0151515	A	A	G	195	3	-2.8029	-1.6546	FBgn0085191	CG34162	NON_SYNONYMOUS_CODING	0	ovn_cve
ovariole number CVE	2L_11530631_SNP	2L	11530631	3.94841e-05	0.0881	3.9974e-05	0.0907	2.94923e-06	0.0082	SNP	0.0151515	G	G	A	195	3	-2.8029	-1.6546	FBgn0051706	CG31706	SYNONYMOUS_CODING	0	ovn_cve
ovariole number CVE	2L_11532392_SNP	2L	11532392	3.94841e-05	0.0881	3.9974e-05	0.0907	2.94923e-06	0.0083	SNP	0.0151515	T	T	A	195	3	-2.8029	-1.6546	FBgn0085191	CG34162	SYNONYMOUS_CODING	0	ovn_cve
ovariole number CVE	2L_11528928_SNP	2L	11528928	3.94841e-05	0.0881	3.9974e-05	0.0907	2.94923e-06	0.0082	SNP	0.0151515	C	C	T	195	3	-2.8029	-1.6546	FBgn0028490	CG31705	UPSTREAM	723	ovn_cve
ovariole number CVE	2L_11528650_DEL	2L	11528650	4.0741e-05	0.0887	4.12527e-05	0.092	3.15016e-06	0.0086	DEL	0.0152284	TCAGTTGGAAAAT	TCAGTTGGAAAAT	T	194	3	-2.79825	-1.65186	FBgn0051706	CG31706	DOWNSTREAM	387	ovn_cve
ovariole number CVE	2L_11528650_DEL	2L	11528650	4.0741e-05	0.0887	4.12527e-05	0.092	3.15016e-06	0.0086	DEL	0.0152284	TCAGTTGGAAAAT	TCAGTTGGAAAAT	T	194	3	-2.79825	-1.65186	FBgn0028490	CG31705	UPSTREAM	446	ovn_cve
ovariole number CVE	2L_11531804_SNP	2L	11531804	4.12438e-05	0.0894	4.17469e-05	0.0928	3.58042e-06	0.0095	SNP	0.0153846	T	T	C	192	3	-2.79667	-1.65092	FBgn0261707	CR42743	DOWNSTREAM	162	ovn_cve
ovariole number CVE	2L_11531804_SNP	2L	11531804	4.12438e-05	0.0894	4.17469e-05	0.0928	3.58042e-06	0.0095	SNP	0.0153846	T	T	C	192	3	-2.79667	-1.65092	FBgn0085191	CG34162	UPSTREAM	16	ovn_cve
ovariole number CVE	2L_11531804_SNP	2L	11531804	4.12438e-05	0.0894	4.17469e-05	0.0928	3.58042e-06	0.0095	SNP	0.0153846	T	T	C	192	3	-2.79667	-1.65092	FBgn0051706	CG31706	UPSTREAM	752	ovn_cve
ovariole number CVE	2L_11531262_SNP	2L	11531262	4.20631e-05	0.0908	4.26302e-05	0.0943	3.0661e-06	0.0085	SNP	0.0152284	T	T	A	194	3	-2.79327	-1.64892	FBgn0261707	CR42743	DOWNSTREAM	704	ovn_cve
ovariole number CVE	2L_11531262_SNP	2L	11531262	4.20631e-05	0.0908	4.26302e-05	0.0943	3.0661e-06	0.0085	SNP	0.0152284	T	T	A	194	3	-2.79327	-1.64892	FBgn0085191	CG34162	UPSTREAM	558	ovn_cve
ovariole number CVE	2L_11531262_SNP	2L	11531262	4.20631e-05	0.0908	4.26302e-05	0.0943	3.0661e-06	0.0085	SNP	0.0152284	T	T	A	194	3	-2.79327	-1.64892	FBgn0051706	CG31706	UPSTREAM	210	ovn_cve
ovariole number CVE	3R_18047792_SNP	3R	18047792	4.29362e-05	0.0922	4.27749e-05	0.0943	6.22188e-06	0.0141	SNP	0.0150754	C	T	C	196	3	-2.79254	-1.64849	FBgn0051163	SKIP	INTRON	0	ovn_cve
ovariole number CVE	3L_13035034_SNP	3L	13035034	2.1387e-06	0.0261	2.11989e-06	0.0271	2.69888e-07	0.0023	SNP	0.0205128	G	G	A	191	4	-2.79014	-1.64707	FBgn0036340	SRm160	DOWNSTREAM	958	ovn_cve
ovariole number CVE	3L_13035034_SNP	3L	13035034	2.1387e-06	0.0261	2.11989e-06	0.0271	2.69888e-07	0.0023	SNP	0.0205128	G	G	A	191	4	-2.79014	-1.64707	FBgn0011284	RpS4	INTRON	0	ovn_cve
ovariole number CVE	3L_13035034_SNP	3L	13035034	2.1387e-06	0.0261	2.11989e-06	0.0271	2.69888e-07	0.0023	SNP	0.0205128	G	G	A	191	4	-2.79014	-1.64707	FBgn0082967	snoRNA:Psi28S-3327a	UPSTREAM	833	ovn_cve
ovariole number CVE	3R_16373424_DEL	3R	16373424	4.47185e-05	0.0948	4.45475e-05	0.097	7.70557e-06	0.0153	DEL	0.0151515	AA	AA	A	195	3	-2.78649	-1.64492	FBgn0016917	Stat92E	INTRON	0	ovn_cve
ovariole number CVE	3L_13035492_SNP	3L	13035492	2.27058e-06	0.027	2.25128e-06	0.0282	3.96777e-07	0.003	SNP	0.0201005	T	T	A	195	4	-2.78278	-1.64273	FBgn0011284	RpS4	INTRON	0	ovn_cve
ovariole number CVE	3L_13035492_SNP	3L	13035492	2.27058e-06	0.027	2.25128e-06	0.0282	3.96777e-07	0.003	SNP	0.0201005	T	T	A	195	4	-2.78278	-1.64273	FBgn0082967	snoRNA:Psi28S-3327a	UPSTREAM	375	ovn_cve
ovariole number CVE	3L_13035492_SNP	3L	13035492	2.27058e-06	0.027	2.25128e-06	0.0282	3.96777e-07	0.003	SNP	0.0201005	T	T	A	195	4	-2.78278	-1.64273	FBgn0082966	snoRNA:Psi28S-3327b	UPSTREAM	552	ovn_cve
ovariole number CVE	3L_13035492_SNP	3L	13035492	2.27058e-06	0.027	2.25128e-06	0.0282	3.96777e-07	0.003	SNP	0.0201005	T	T	A	195	4	-2.78278	-1.64273	FBgn0086601	snoRNA:Psi28S-3327c	UPSTREAM	979	ovn_cve
ovariole number CVE	2L_6705309_SNP	2L	6705309	4.72871e-05	0.0982	4.69741e-05	0.1006	5.2419e-06	0.0127	SNP	0.0152284	C	C	T	194	3	-2.77852	-1.64021	FBgn0031850	Tsp	INTRON	0	ovn_cve
ovariole number CVE	3L_13036197_SNP	3L	13036197	2.35657e-06	0.027	2.3365e-06	0.0282	3.74843e-07	0.0029	SNP	0.02	G	G	A	196	4	-2.77844	-1.64017	FBgn0082966	snoRNA:Psi28S-3327b	DOWNSTREAM	14	ovn_cve
ovariole number CVE	3L_13036197_SNP	3L	13036197	2.35657e-06	0.027	2.3365e-06	0.0282	3.74843e-07	0.0029	SNP	0.02	G	G	A	196	4	-2.77844	-1.64017	FBgn0082967	snoRNA:Psi28S-3327a	DOWNSTREAM	191	ovn_cve
ovariole number CVE	3L_13037594_SNP	3L	13037594	2.35657e-06	0.027	2.3365e-06	0.0282	3.74843e-07	0.0029	SNP	0.02	T	T	C	196	4	-2.77844	-1.64017	FBgn0011284	RpS4	DOWNSTREAM	260	ovn_cve
ovariole number CVE	3L_13037594_SNP	3L	13037594	2.35657e-06	0.027	2.3365e-06	0.0282	3.74843e-07	0.0029	SNP	0.02	T	T	C	196	4	-2.77844	-1.64017	FBgn0086601	snoRNA:Psi28S-3327c	DOWNSTREAM	984	ovn_cve
ovariole number CVE	3L_13035202_SNP	3L	13035202	2.35657e-06	0.027	2.3365e-06	0.0282	3.74843e-07	0.0029	SNP	0.02	C	C	A	196	4	-2.77844	-1.64017	FBgn0011284	RpS4	INTRON	0	ovn_cve
ovariole number CVE	3L_13035499_SNP	3L	13035499	2.35657e-06	0.027	2.3365e-06	0.0282	3.74843e-07	0.0029	SNP	0.02	C	C	T	196	4	-2.77844	-1.64017	FBgn0011284	RpS4	INTRON	0	ovn_cve
ovariole number CVE	3L_13035852_DEL	3L	13035852	2.35657e-06	0.027	2.3365e-06	0.0282	3.74843e-07	0.0029	DEL	0.02	AACTTA	AACTTA	A	196	4	-2.77844	-1.64017	FBgn0011284	RpS4	INTRON	0	ovn_cve
ovariole number CVE	3L_13036197_SNP	3L	13036197	2.35657e-06	0.027	2.3365e-06	0.0282	3.74843e-07	0.0029	SNP	0.02	G	G	A	196	4	-2.77844	-1.64017	FBgn0011284	RpS4	INTRON	0	ovn_cve
ovariole number CVE	3L_13035202_SNP	3L	13035202	2.35657e-06	0.027	2.3365e-06	0.0282	3.74843e-07	0.0029	SNP	0.02	C	C	A	196	4	-2.77844	-1.64017	FBgn0082967	snoRNA:Psi28S-3327a	UPSTREAM	665	ovn_cve
ovariole number CVE	3L_13035202_SNP	3L	13035202	2.35657e-06	0.027	2.3365e-06	0.0282	3.74843e-07	0.0029	SNP	0.02	C	C	A	196	4	-2.77844	-1.64017	FBgn0082966	snoRNA:Psi28S-3327b	UPSTREAM	842	ovn_cve
ovariole number CVE	3L_13035499_SNP	3L	13035499	2.35657e-06	0.027	2.3365e-06	0.0282	3.74843e-07	0.0029	SNP	0.02	C	C	T	196	4	-2.77844	-1.64017	FBgn0082967	snoRNA:Psi28S-3327a	UPSTREAM	368	ovn_cve
ovariole number CVE	3L_13035499_SNP	3L	13035499	2.35657e-06	0.027	2.3365e-06	0.0282	3.74843e-07	0.0029	SNP	0.02	C	C	T	196	4	-2.77844	-1.64017	FBgn0082966	snoRNA:Psi28S-3327b	UPSTREAM	545	ovn_cve
ovariole number CVE	3L_13035499_SNP	3L	13035499	2.35657e-06	0.027	2.3365e-06	0.0282	3.74843e-07	0.0029	SNP	0.02	C	C	T	196	4	-2.77844	-1.64017	FBgn0086601	snoRNA:Psi28S-3327c	UPSTREAM	972	ovn_cve
ovariole number CVE	3L_13035852_DEL	3L	13035852	2.35657e-06	0.027	2.3365e-06	0.0282	3.74843e-07	0.0029	DEL	0.02	AACTTA	AACTTA	A	196	4	-2.77844	-1.64017	FBgn0082967	snoRNA:Psi28S-3327a	UPSTREAM	14	ovn_cve
ovariole number CVE	3L_13035852_DEL	3L	13035852	2.35657e-06	0.027	2.3365e-06	0.0282	3.74843e-07	0.0029	DEL	0.02	AACTTA	AACTTA	A	196	4	-2.77844	-1.64017	FBgn0082966	snoRNA:Psi28S-3327b	UPSTREAM	191	ovn_cve
ovariole number CVE	3L_13035852_DEL	3L	13035852	2.35657e-06	0.027	2.3365e-06	0.0282	3.74843e-07	0.0029	DEL	0.02	AACTTA	AACTTA	A	196	4	-2.77844	-1.64017	FBgn0086601	snoRNA:Psi28S-3327c	UPSTREAM	618	ovn_cve
ovariole number CVE	3L_13036197_SNP	3L	13036197	2.35657e-06	0.027	2.3365e-06	0.0282	3.74843e-07	0.0029	SNP	0.02	G	G	A	196	4	-2.77844	-1.64017	FBgn0086601	snoRNA:Psi28S-3327c	UPSTREAM	274	ovn_cve
ovariole number CVE	3L_13037594_SNP	3L	13037594	2.35657e-06	0.027	2.3365e-06	0.0282	3.74843e-07	0.0029	SNP	0.02	T	T	C	196	4	-2.77844	-1.64017	FBgn0036341	Syx13	UPSTREAM	144	ovn_cve
ovariole number CVE	2R_4190114_SNP	2R	4190114	2.30588e-06	0.027	2.35025e-06	0.0282	2.28374e-06	0.007	SNP	0.020202	G	G	C	194	4	-2.77807	-1.63995			INTERGENIC		ovn_cve
ovariole number CVE	3R_12226650_SNP	3R	12226650	2.41564e-06	0.0274	2.40863e-06	0.0286	8.05503e-07	0.0031	SNP	0.0201005	T	T	A	195	4	-2.77515	-1.63822	FBgn0003513	ss	INTRON	0	ovn_cve
ovariole number CVE	3L_13030982_SNP	3L	13030982	2.43287e-06	0.0275	2.41204e-06	0.0286	4.04641e-07	0.003	SNP	0.0201005	A	A	G	195	4	-2.77499	-1.63813	FBgn0036340	SRm160	SYNONYMOUS_CODING	0	ovn_cve
ovariole number CVE	3L_13035530_SNP	3L	13035530	2.44924e-06	0.0276	2.42751e-06	0.0287	4.2451e-07	0.003	SNP	0.020202	C	C	G	194	4	-2.77441	-1.63778	FBgn0011284	RpS4	INTRON	0	ovn_cve
ovariole number CVE	3L_13035530_SNP	3L	13035530	2.44924e-06	0.0276	2.42751e-06	0.0287	4.2451e-07	0.003	SNP	0.020202	C	C	G	194	4	-2.77441	-1.63778	FBgn0082967	snoRNA:Psi28S-3327a	UPSTREAM	337	ovn_cve
ovariole number CVE	3L_13035530_SNP	3L	13035530	2.44924e-06	0.0276	2.42751e-06	0.0287	4.2451e-07	0.003	SNP	0.020202	C	C	G	194	4	-2.77441	-1.63778	FBgn0082966	snoRNA:Psi28S-3327b	UPSTREAM	514	ovn_cve
ovariole number CVE	3L_13035530_SNP	3L	13035530	2.44924e-06	0.0276	2.42751e-06	0.0287	4.2451e-07	0.003	SNP	0.020202	C	C	G	194	4	-2.77441	-1.63778	FBgn0086601	snoRNA:Psi28S-3327c	UPSTREAM	941	ovn_cve
ovariole number CVE	2R_4190225_SNP	2R	4190225	2.69986e-06	0.0279	2.74362e-06	0.0295	2.93985e-06	0.0082	SNP	0.0207254	G	G	A	189	4	-2.76124	-1.63001			INTERGENIC		ovn_cve
ovariole number CVE	3L_6182811_SNP	3L	6182811	2.57473e-06	0.0279	2.77617e-06	0.0295	2.4898e-07	0.0022	SNP	0.0201005	G	G	A	195	4	-2.75902	-1.6287	FBgn0035691	CG7386	UPSTREAM	34	ovn_cve
ovariole number CVE	3L_6182811_SNP	3L	6182811	2.57473e-06	0.0279	2.77617e-06	0.0295	2.4898e-07	0.0022	SNP	0.0201005	G	G	A	195	4	-2.75902	-1.6287	FBgn0022935	D19A	UPSTREAM	588	ovn_cve
ovariole number CVE	2R_6630933_SNP	2R	6630933	2.91369e-06	0.0279	2.88076e-06	0.0295	1.17901e-06	0.0042	SNP	0.0201005	G	G	T	195	4	-2.7548	-1.62621	FBgn0053144	CG33144	INTRON	0	ovn_cve
ovariole number CVE	X_10472367_SNP	X	10472367	2.86227e-06	0.0279	2.92124e-06	0.0295	3.71711e-06	0.0097	SNP	0.020202	G	G	C	194	4	-2.75335	-1.62535	FBgn0085443	spri	UTR_5_PRIME	0	ovn_cve
ovariole number CVE	X_10472380_SNP	X	10472380	2.86128e-06	0.0279	2.92196e-06	0.0295	3.48406e-06	0.0093	SNP	0.0201005	T	T	C	195	4	-2.75318	-1.62525	FBgn0085443	spri	UTR_5_PRIME	0	ovn_cve
ovariole number CVE	3L_23478556_SNP	3L	23478556	5.86797e-05	0.1132	5.85447e-05	0.1171	2.73906e-06	0.0079	SNP	0.0154639	C	C	T	191	3	-2.74506	-1.62046			INTERGENIC		ovn_cve
ovariole number CVE	3L_13032090_SNP	3L	13032090	1.80177e-07	0.0055	1.79165e-07	0.0056	2.98305e-08	0.0009	SNP	0.0259067	G	G	A	188	5	-2.73859	-1.61664	FBgn0036340	SRm160	SYNONYMOUS_CODING	0	ovn_cve
ovariole number CVE	2L_19231208_SNP	2L	19231208	6.1008e-05	0.1137	6.0986e-05	0.1171	5.84546e-06	0.0137	SNP	0.0151515	A	G	A	195	3	-2.73831	-1.61647			INTERGENIC		ovn_cve
ovariole number CVE	3L_23640245_SNP	3L	23640245	4.1176e-06	0.0279	4.12649e-06	0.0295	3.4265e-07	0.0027	SNP	0.0227273	A	A	T	172	4	-2.71706	-1.60393	FBgn0250816	AGO3	INTRON	0	ovn_cve
ovariole number CVE	3R_25099608_SNP	3R	25099608	3.58758e-06	0.0279	4.31234e-06	0.0295	9.90417e-08	0.0013	SNP	0.0206186	G	G	A	190	4	-2.70901	-1.59918			INTERGENIC		ovn_cve
ovariole number CVE	2L_1581305_INS	2L	1581305	6.86794e-05	0.119	7.46507e-05	0.1301	8.22656e-07	0.0031	INS	0.015625	G	G	GA	189	3	-2.70746	-1.59826	FBgn0261509	haf	INTRON	0	ovn_cve
ovariole number CVE	3L_23463083_SNP	3L	23463083	4.56718e-06	0.0279	4.56882e-06	0.0295	3.265e-07	0.0026	SNP	0.0206186	G	G	T	190	4	-2.70228	-1.5952			INTERGENIC		ovn_cve
ovariole number CVE	2L_9089582_DEL	2L	9089582	7.58011e-05	0.1275	8.08101e-05	0.1348	5.05526e-07	0.003	DEL	0.0160428	ATAAATATACTCTTGCAA	ATAAATATACTCTTGCAA	A	184	3	-2.69557	-1.59125	FBgn0032095	Toll-4	DOWNSTREAM	143	ovn_cve
ovariole number CVE	3L_12996043_SNP	3L	12996043	4.92273e-06	0.0279	4.87822e-06	0.0295	9.4515e-07	0.0035	SNP	0.0204082	C	C	G	192	4	-2.69432	-1.59051			INTERGENIC		ovn_cve
ovariole number CVE	2L_1604023_SNP	2L	1604023	2.60557e-07	0.006	2.99313e-07	0.0067	4.73824e-09	0.0003	SNP	0.026738	C	C	T	182	5	-2.69274	-1.58958	FBgn0051935	CG31935	INTRON	0	ovn_cve
ovariole number CVE	2L_1604023_SNP	2L	1604023	2.60557e-07	0.006	2.99313e-07	0.0067	4.73824e-09	0.0003	SNP	0.026738	C	C	T	182	5	-2.69274	-1.58958	FBgn0261509	haf	INTRON	0	ovn_cve
ovariole number CVE	3L_13012801_SNP	3L	13012801	4.97197e-06	0.0279	4.9422e-06	0.0295	2.3621e-06	0.0071	SNP	0.020202	T	T	C	194	4	-2.69251	-1.58944	FBgn0036336	ste14	DOWNSTREAM	14	ovn_cve
ovariole number CVE	3L_13012801_SNP	3L	13012801	4.97197e-06	0.0279	4.9422e-06	0.0295	2.3621e-06	0.0071	SNP	0.020202	T	T	C	194	4	-2.69251	-1.58944	FBgn0036337	AdenoK	DOWNSTREAM	14	ovn_cve
ovariole number CVE	3L_13017420_SNP	3L	13017420	4.97197e-06	0.0279	4.9422e-06	0.0295	2.3621e-06	0.0071	SNP	0.020202	T	T	C	194	4	-2.69251	-1.58944	FBgn0086079	snoRNA:Me28S-A774a	DOWNSTREAM	22	ovn_cve
ovariole number CVE	3L_13017420_SNP	3L	13017420	4.97197e-06	0.0279	4.9422e-06	0.0295	2.3621e-06	0.0071	SNP	0.020202	T	T	C	194	4	-2.69251	-1.58944	FBgn0266709	Zmynd10	DOWNSTREAM	443	ovn_cve
ovariole number CVE	3L_13017420_SNP	3L	13017420	4.97197e-06	0.0279	4.9422e-06	0.0295	2.3621e-06	0.0071	SNP	0.020202	T	T	C	194	4	-2.69251	-1.58944	FBgn0086078	snoRNA:Me28S-A774b	DOWNSTREAM	668	ovn_cve
ovariole number CVE	3L_13017420_SNP	3L	13017420	4.97197e-06	0.0279	4.9422e-06	0.0295	2.3621e-06	0.0071	SNP	0.020202	T	T	C	194	4	-2.69251	-1.58944	FBgn0260441	RpS12	INTRON	0	ovn_cve
ovariole number CVE	3L_13012801_SNP	3L	13012801	4.97197e-06	0.0279	4.9422e-06	0.0295	2.3621e-06	0.0071	SNP	0.020202	T	T	C	194	4	-2.69251	-1.58944	FBgn0266994	CR45445	UPSTREAM	591	ovn_cve
ovariole number CVE	3L_13005352_SNP	3L	13005352	5.00532e-06	0.0279	4.97196e-06	0.0295	2.79328e-06	0.0081	SNP	0.0206186	A	A	G	190	4	-2.69238	-1.58936	FBgn0036333	MICAL-like	SYNONYMOUS_CODING	0	ovn_cve
ovariole number CVE	3L_13005352_SNP	3L	13005352	5.00532e-06	0.0279	4.97196e-06	0.0295	2.79328e-06	0.0081	SNP	0.0206186	A	A	G	190	4	-2.69238	-1.58936	FBgn0036332	CG11261	UPSTREAM	567	ovn_cve
ovariole number CVE	2L_6056263_SNP	2L	6056263	7.88069e-05	0.1298	8.35413e-05	0.1378	7.46231e-07	0.003	SNP	0.0150754	T	T	G	196	3	-2.68901	-1.58737	FBgn0031770	CG13995	INTRON	0	ovn_cve
ovariole number CVE	2L_5960396_SNP	2L	5960396	7.88069e-05	0.1298	8.35413e-05	0.1378	7.46231e-07	0.003	SNP	0.0150754	C	C	A	196	3	-2.68901	-1.58737	FBgn0003979	Vm26Aa	UPSTREAM	56	ovn_cve
ovariole number CVE	2L_5960408_SNP	2L	5960408	7.88069e-05	0.1298	8.35413e-05	0.1378	7.46231e-07	0.003	SNP	0.0150754	C	C	A	196	3	-2.68901	-1.58737	FBgn0003979	Vm26Aa	UPSTREAM	68	ovn_cve
ovariole number CVE	3L_12997156_SNP	3L	12997156	5.35993e-06	0.029	5.31083e-06	0.0307	1.02541e-06	0.0037	SNP	0.0204082	T	T	G	192	4	-2.68435	-1.58462			INTERGENIC		ovn_cve
ovariole number CVE	2L_17164882_SNP	2L	17164882	3.28638e-07	0.0068	3.25656e-07	0.0071	5.70053e-09	0.0003	SNP	0.026178	T	T	C	186	5	-2.68415	-1.5845	FBgn0265607	beat-IIIa	INTRON	0	ovn_cve
ovariole number CVE	2L_17164882_SNP	2L	17164882	3.28638e-07	0.0068	3.25656e-07	0.0071	5.70053e-09	0.0003	SNP	0.026178	T	T	C	186	5	-2.68415	-1.5845	FBgn0083942	CG34106	INTRON	0	ovn_cve
ovariole number CVE	2L_13315976_SNP	2L	13315976	8.62021e-05	0.1357	8.75977e-05	0.1414	8.35312e-06	0.0159	SNP	0.0152284	C	C	T	194	3	-2.68172	-1.58307	FBgn0264308	CG43778	INTRON	0	ovn_cve
ovariole number CVE	2L_9133139_SNP	2L	9133139	8.37796e-05	0.1336	8.88995e-05	0.1429	9.18884e-07	0.0034	SNP	0.0152284	A	A	C	194	3	-2.67938	-1.58169	FBgn0052982	CG32982	INTRON	0	ovn_cve
ovariole number CVE	2L_1605058_SNP	2L	1605058	2.97931e-07	0.0067	3.42138e-07	0.0073	6.41919e-09	0.0003	SNP	0.0259067	C	C	A	188	5	-2.67918	-1.58157	FBgn0051935	CG31935	INTRON	0	ovn_cve
ovariole number CVE	2L_1605058_SNP	2L	1605058	2.97931e-07	0.0067	3.42138e-07	0.0073	6.41919e-09	0.0003	SNP	0.0259067	C	C	A	188	5	-2.67918	-1.58157	FBgn0261509	haf	INTRON	0	ovn_cve
ovariole number CVE	2L_9133926_SNP	2L	9133926	8.49844e-05	0.1349	9.01164e-05	0.1443	9.87577e-07	0.0036	SNP	0.0153061	T	T	C	193	3	-2.67733	-1.58048	FBgn0052982	CG32982	INTRON	0	ovn_cve
ovariole number CVE	2R_4188168_SNP	2R	4188168	3.59681e-07	0.0072	3.5503e-07	0.0073	7.76094e-08	0.0013	SNP	0.0263158	T	T	A	185	5	-2.6763	-1.57987			INTERGENIC		ovn_cve
ovariole number CVE	2L_1604127_SNP	2L	1604127	3.1934e-07	0.0068	3.64103e-07	0.0073	5.44495e-09	0.0003	SNP	0.0255102	T	T	A	191	5	-2.67284	-1.57783	FBgn0051935	CG31935	INTRON	0	ovn_cve
ovariole number CVE	2L_1604127_SNP	2L	1604127	3.1934e-07	0.0068	3.64103e-07	0.0073	5.44495e-09	0.0003	SNP	0.0255102	T	T	A	191	5	-2.67284	-1.57783	FBgn0261509	haf	INTRON	0	ovn_cve
ovariole number CVE	2L_1604186_SNP	2L	1604186	3.1934e-07	0.0068	3.64103e-07	0.0073	5.44495e-09	0.0003	SNP	0.0255102	T	T	C	191	5	-2.67284	-1.57783	FBgn0261509	haf	INTRON	0	ovn_cve
ovariole number CVE	2L_1604186_SNP	2L	1604186	3.1934e-07	0.0068	3.64103e-07	0.0073	5.44495e-09	0.0003	SNP	0.0255102	T	T	C	191	5	-2.67284	-1.57783	FBgn0051935	CG31935	INTRON	0	ovn_cve
ovariole number CVE	2L_1604719_SNP	2L	1604719	3.1934e-07	0.0068	3.64103e-07	0.0073	5.44495e-09	0.0003	SNP	0.0255102	G	G	A	191	5	-2.67284	-1.57783	FBgn0051935	CG31935	INTRON	0	ovn_cve
ovariole number CVE	2L_1604719_SNP	2L	1604719	3.1934e-07	0.0068	3.64103e-07	0.0073	5.44495e-09	0.0003	SNP	0.0255102	G	G	A	191	5	-2.67284	-1.57783	FBgn0261509	haf	INTRON	0	ovn_cve
ovariole number CVE	2L_1604724_SNP	2L	1604724	3.1934e-07	0.0068	3.64103e-07	0.0073	5.44495e-09	0.0003	SNP	0.0255102	G	G	A	191	5	-2.67284	-1.57783	FBgn0051935	CG31935	INTRON	0	ovn_cve
ovariole number CVE	2L_1604724_SNP	2L	1604724	3.1934e-07	0.0068	3.64103e-07	0.0073	5.44495e-09	0.0003	SNP	0.0255102	G	G	A	191	5	-2.67284	-1.57783	FBgn0261509	haf	INTRON	0	ovn_cve
ovariole number CVE	2L_1604726_SNP	2L	1604726	3.1934e-07	0.0068	3.64103e-07	0.0073	5.44495e-09	0.0003	SNP	0.0255102	A	A	C	191	5	-2.67284	-1.57783	FBgn0261509	haf	INTRON	0	ovn_cve
ovariole number CVE	2L_1604726_SNP	2L	1604726	3.1934e-07	0.0068	3.64103e-07	0.0073	5.44495e-09	0.0003	SNP	0.0255102	A	A	C	191	5	-2.67284	-1.57783	FBgn0051935	CG31935	INTRON	0	ovn_cve
ovariole number CVE	3R_6408654_SNP	3R	6408654	5.7828e-06	0.0308	5.9627e-06	0.0331	3.13713e-07	0.0025	SNP	0.0212766	G	G	T	184	4	-2.67188	-1.57726	FBgn0001235	hth	INTRON	0	ovn_cve
ovariole number CVE	2L_10495012_SNP	2L	10495012	4.29015e-06	0.0279	5.91677e-06	0.0329	1.27737e-07	0.0014	SNP	0.0203046	G	G	A	193	4	-2.67146	-1.57702	FBgn0086347	Myo31DF	SYNONYMOUS_CODING	0	ovn_cve
ovariole number CVE	2L_1447163_SNP	2L	1447163	9.18045e-05	0.1423	9.70941e-05	0.152	9.76158e-07	0.0035	SNP	0.0152284	G	G	T	194	3	-2.66537	-1.57342			INTERGENIC		ovn_cve
ovariole number CVE	2R_4188078_SNP	2R	4188078	4.02635e-07	0.0077	3.97458e-07	0.0076	4.88593e-08	0.0012	SNP	0.0251256	C	C	T	194	5	-2.66412	-1.57268			INTERGENIC		ovn_cve
ovariole number CVE	2R_4186672_SNP	2R	4186672	4.03488e-07	0.0077	3.98346e-07	0.0076	5.35193e-08	0.0012	SNP	0.0252525	G	G	A	193	5	-2.66408	-1.57266	FBgn0262440	mir-280	DOWNSTREAM	967	ovn_cve
ovariole number CVE	3R_26470660_SNP	3R	26470660	5.93249e-06	0.0314	6.41594e-06	0.0346	7.76492e-06	0.0153	SNP	0.0203046	C	C	T	193	4	-2.66187	-1.57135	FBgn0051013	CG31013	SYNONYMOUS_CODING	0	ovn_cve
ovariole number CVE	2L_13344315_SNP	2L	13344315	9.38465e-05	0.1445	9.9225e-05	0.1538	9.30063e-07	0.0034	SNP	0.0150754	C	C	T	196	3	-2.6617	-1.57125			INTERGENIC		ovn_cve
ovariole number CVE	2L_1447407_SNP	2L	1447407	9.55324e-05	0.1464	0.000100821	0.1552	9.73204e-07	0.0035	SNP	0.0151515	C	C	T	195	3	-2.65926	-1.56981			INTERGENIC		ovn_cve
ovariole number CVE	2L_6043562_SNP	2L	6043562	9.76721e-05	0.1478	0.000103195	0.1577	8.17957e-07	0.0031	SNP	0.0157068	C	C	A	188	3	-2.65629	-1.56806	FBgn0000052	ade2	NON_SYNONYMOUS_CODING	0	ovn_cve
ovariole number CVE	3R_17080769_SNP	3R	17080769	7.22018e-06	0.0356	7.20593e-06	0.0368	1.8827e-06	0.0062	SNP	0.0207254	A	A	G	189	4	-2.6486	-1.56352	FBgn0038874	ETHR	INTRON	0	ovn_cve
ovariole number CVE	2L_1605797_SNP	2L	1605797	9.72142e-05	0.1475	0.000108746	0.1601	9.89647e-07	0.0036	SNP	0.015625	G	G	T	189	3	-2.64778	-1.56303	FBgn0261509	haf	INTRON	0	ovn_cve
ovariole number CVE	2L_1605797_SNP	2L	1605797	9.72142e-05	0.1475	0.000108746	0.1601	9.89647e-07	0.0036	SNP	0.015625	G	G	T	189	3	-2.64778	-1.56303	FBgn0051935	CG31935	INTRON	0	ovn_cve
ovariole number CVE	2R_6843199_SNP	2R	6843199	0.000109646	0.1549	0.000109452	0.1601	5.56482e-06	0.0134	SNP	0.0151515	T	T	G	195	3	-2.6461	-1.56204			INTERGENIC		ovn_cve
ovariole number CVE	X_9202101_SNP	X	9202101	3.13805e-08	0.0016	3.12914e-08	0.0016	1.36577e-08	0.0006	SNP	0.0306122	T	T	C	190	6	-2.64587	-1.56191			INTERGENIC		ovn_cve
ovariole number CVE	2L_6043494_SNP	2L	6043494	0.000104193	0.1537	0.000110128	0.1601	7.92616e-07	0.003	SNP	0.0157068	C	C	A	188	3	-2.64586	-1.5619	FBgn0000052	ade2	NON_SYNONYMOUS_CODING	0	ovn_cve
ovariole number CVE	X_19753917_SNP	X	19753917	6.95863e-06	0.0349	7.34468e-06	0.0373	3.1441e-06	0.0086	SNP	0.0201005	C	C	A	195	4	-2.64548	-1.56168	FBgn0031078	Nup205	DOWNSTREAM	505	ovn_cve
ovariole number CVE	X_19753917_SNP	X	19753917	6.95863e-06	0.0349	7.34468e-06	0.0373	3.1441e-06	0.0086	SNP	0.0201005	C	C	A	195	4	-2.64548	-1.56168	FBgn0031077	CG15618	NON_SYNONYMOUS_CODING	0	ovn_cve
ovariole number CVE	X_21636388_SNP	X	21636388	8.86954e-06	0.0374	8.83325e-06	0.0383	4.31104e-05	0.0414	SNP	0.0333333	G	G	A	116	4	-2.64121	-1.55915			INTERGENIC		ovn_cve
ovariole number CVE	3L_13034782_SNP	3L	13034782	7.70665e-06	0.0363	7.66105e-06	0.0373	1.11909e-06	0.004	SNP	0.0206186	G	G	C	190	4	-2.64113	-1.55911	FBgn0036340	SRm160	DOWNSTREAM	706	ovn_cve
ovariole number CVE	3L_13034782_SNP	3L	13034782	7.70665e-06	0.0363	7.66105e-06	0.0373	1.11909e-06	0.004	SNP	0.0206186	G	G	C	190	4	-2.64113	-1.55911	FBgn0011284	RpS4	UPSTREAM	74	ovn_cve
ovariole number CVE	3R_26997894_SNP	3R	26997894	6.54216e-06	0.0336	8.03532e-06	0.0373			SNP	0.0201005	C	C	A	195	4	-2.63471	-1.55532		Gycbeta100B	INTRON	0	ovn_cve
ovariole number CVE	3R_26997855_SNP	3R	26997855	6.85758e-06	0.0345	8.40213e-06	0.0373			SNP	0.02	G	G	C	196	4	-2.62921	-1.55207		Gycbeta100B	INTRON	0	ovn_cve
ovariole number CVE	3R_26997857_SNP	3R	26997857	6.85758e-06	0.0345	8.40213e-06	0.0373			SNP	0.02	T	T	C	196	4	-2.62921	-1.55207		Gycbeta100B	INTRON	0	ovn_cve
ovariole number CVE	3R_26997858_SNP	3R	26997858	6.85758e-06	0.0345	8.40213e-06	0.0373			SNP	0.02	A	A	G	196	4	-2.62921	-1.55207		Gycbeta100B	INTRON	0	ovn_cve
ovariole number CVE	3R_26997860_DEL	3R	26997860	6.85758e-06	0.0345	8.40213e-06	0.0373			DEL	0.02	ATATAT	ATATAT	A	196	4	-2.62921	-1.55207		Gycbeta100B	INTRON	0	ovn_cve
ovariole number CVE	3R_26997952_SNP	3R	26997952	6.85758e-06	0.0345	8.40213e-06	0.0373			SNP	0.02	C	C	T	196	4	-2.62921	-1.55207		Gycbeta100B	INTRON	0	ovn_cve
ovariole number CVE	3L_11662331_SNP	3L	11662331	5.92687e-07	0.0093	5.92351e-07	0.0095	1.99172e-07	0.0019	SNP	0.0253807	C	C	T	192	5	-2.62678	-1.55064	FBgn0052085	CG32085	INTRON	0	ovn_cve
ovariole number CVE	2L_20607292_SNP	2L	20607292	0.000124938	0.1551	0.000124888	0.163	4.82862e-06	0.012	SNP	0.0150754	A	A	G	196	3	-2.62473	-1.54943	FBgn0263583	CR43608	EXON	0	ovn_cve
ovariole number CVE	2L_20607292_SNP	2L	20607292	0.000124938	0.1551	0.000124888	0.163	4.82862e-06	0.012	SNP	0.0150754	A	A	G	196	3	-2.62473	-1.54943	FBgn0266214	CR44909	INTRON	0	ovn_cve
ovariole number CVE	2L_13048459_SNP	2L	13048459	5.77712e-06	0.0308	9.15307e-06	0.0393	1.52423e-08	0.0006	SNP	0.0204082	T	T	C	192	4	-2.61943	-1.5463	FBgn0262160	CG9932	INTRON	0	ovn_cve
ovariole number CVE	X_21636765_INS	X	21636765	9.41305e-06	0.0391	9.38959e-06	0.04	1.54459e-05	0.0243	INS	0.0225989	T	T	TTACGGACGCAACGGACAAAATTT	173	4	-2.61927	-1.5462			INTERGENIC		ovn_cve
ovariole number CVE	2L_11569928_INS	2L	11569928	0.000128108	0.1551	0.000130033	0.163	9.03669e-06	0.0167	INS	0.0153846	C	C	CGGGC	192	3	-2.61859	-1.54581			INTERGENIC		ovn_cve
ovariole number CVE	X_21637279_SNP	X	21637279	9.57375e-06	0.0394	9.55031e-06	0.0405	1.73116e-05	0.0259	SNP	0.0227273	A	A	G	172	4	-2.61738	-1.54509			INTERGENIC		ovn_cve
ovariole number CVE	3L_13152839_SNP	3L	13152839	9.38589e-06	0.039	9.33848e-06	0.0399	1.49481e-06	0.0051	SNP	0.0201005	T	T	A	195	4	-2.61659	-1.54462			INTERGENIC		ovn_cve
ovariole number CVE	X_21637000_SNP	X	21637000	9.72892e-06	0.0399	9.70336e-06	0.0409	1.53756e-05	0.0243	SNP	0.0225989	C	C	T	173	4	-2.61528	-1.54385			INTERGENIC		ovn_cve
ovariole number CVE	2R_5386864_SNP	2R	5386864	9.46753e-06	0.0392	9.4375e-06	0.0402	4.12043e-06	0.0104	SNP	0.02	C	C	T	196	4	-2.61518	-1.54379	FBgn0004360	Wnt2	INTRON	0	ovn_cve
ovariole number CVE	X_21636715_SNP	X	21636715	9.83912e-06	0.0402	9.80983e-06	0.0413	1.73717e-05	0.0259	SNP	0.0227273	C	C	A	172	4	-2.61413	-1.54317			INTERGENIC		ovn_cve
ovariole number CVE	X_21636393_SNP	X	21636393	9.84532e-06	0.0402	9.81974e-06	0.0413	1.55486e-05	0.0243	SNP	0.0224719	T	T	G	174	4	-2.61366	-1.54289			INTERGENIC		ovn_cve
ovariole number CVE	2L_10393625_INS	2L	10393625	0.000134067	0.1551	0.000134644	0.163	7.25743e-06	0.0149	INS	0.015544	A	A	AT	190	3	-2.61314	-1.54259	FBgn0262782	Mdh1	DOWNSTREAM	148	ovn_cve
ovariole number CVE	2L_10393625_INS	2L	10393625	0.000134067	0.1551	0.000134644	0.163	7.25743e-06	0.0149	INS	0.015544	A	A	AT	190	3	-2.61314	-1.54259	FBgn0000413	da	DOWNSTREAM	398	ovn_cve
ovariole number CVE	2L_21841209_SNP	2L	21841209	0.000134529	0.1551	0.000134287	0.163	5.8502e-06	0.0137	SNP	0.0151515	G	G	C	195	3	-2.61305	-1.54253			INTERGENIC		ovn_cve
ovariole number CVE	X_21636727_SNP	X	21636727	9.92829e-06	0.0404	9.9039e-06	0.0416	1.66366e-05	0.0251	SNP	0.0225989	A	A	T	173	4	-2.6128	-1.54238			INTERGENIC		ovn_cve
ovariole number CVE	2L_12748839_SNP	2L	12748839	0.000124851	0.1551	0.000136711	0.163	2.63427e-06	0.0077	SNP	0.015625	C	C	A	189	3	-2.61077	-1.54118			INTERGENIC		ovn_cve
ovariole number CVE	2L_12044717_INS	2L	12044717	0.000124573	0.1551	0.000136639	0.163	1.8338e-06	0.0062	INS	0.015544	G	G	GAG	190	3	-2.61075	-1.54117	FBgn0032400	CG6770	DOWNSTREAM	625	ovn_cve
ovariole number CVE	2L_12044717_INS	2L	12044717	0.000124573	0.1551	0.000136639	0.163	1.8338e-06	0.0062	INS	0.015544	G	G	GAG	190	3	-2.61075	-1.54117	FBgn0032399	CG6785	UPSTREAM	369	ovn_cve
ovariole number CVE	2L_11486309_SNP	2L	11486309	0.000128417	0.1551	0.000139721	0.163	2.62453e-06	0.0076	SNP	0.0151515	G	G	T	195	3	-2.60659	-1.53872	FBgn0263087	CG43355	DOWNSTREAM	526	ovn_cve
ovariole number CVE	2L_11487297_SNP	2L	11487297	0.000128417	0.1551	0.000139721	0.163	2.62453e-06	0.0076	SNP	0.0151515	G	G	A	195	3	-2.60659	-1.53872	FBgn0263087	CG43355	DOWNSTREAM	348	ovn_cve
ovariole number CVE	2L_11487297_SNP	2L	11487297	0.000128417	0.1551	0.000139721	0.163	2.62453e-06	0.0076	SNP	0.0151515	G	G	A	195	3	-2.60659	-1.53872	FBgn0003313	sala	DOWNSTREAM	348	ovn_cve
ovariole number CVE	2L_11487301_SNP	2L	11487301	0.000128417	0.1551	0.000139721	0.163	2.62453e-06	0.0076	SNP	0.0151515	A	A	G	195	3	-2.60659	-1.53872	FBgn0263087	CG43355	DOWNSTREAM	352	ovn_cve
ovariole number CVE	2L_11487301_SNP	2L	11487301	0.000128417	0.1551	0.000139721	0.163	2.62453e-06	0.0076	SNP	0.0151515	A	A	G	195	3	-2.60659	-1.53872	FBgn0003313	sala	DOWNSTREAM	352	ovn_cve
ovariole number CVE	2L_11487327_SNP	2L	11487327	0.000128417	0.1551	0.000139721	0.163	2.62453e-06	0.0076	SNP	0.0151515	A	A	G	195	3	-2.60659	-1.53872	FBgn0003313	sala	DOWNSTREAM	378	ovn_cve
ovariole number CVE	2L_11487327_SNP	2L	11487327	0.000128417	0.1551	0.000139721	0.163	2.62453e-06	0.0076	SNP	0.0151515	A	A	G	195	3	-2.60659	-1.53872	FBgn0263087	CG43355	DOWNSTREAM	378	ovn_cve
ovariole number CVE	2L_11495985_SNP	2L	11495985	0.000128417	0.1551	0.000139721	0.163	2.62453e-06	0.0076	SNP	0.0151515	G	G	T	195	3	-2.60659	-1.53872	FBgn0032361	CG6488	DOWNSTREAM	819	ovn_cve
ovariole number CVE	2L_11495995_SNP	2L	11495995	0.000128417	0.1551	0.000139721	0.163	2.62453e-06	0.0076	SNP	0.0151515	A	A	G	195	3	-2.60659	-1.53872	FBgn0032361	CG6488	DOWNSTREAM	809	ovn_cve
ovariole number CVE	2L_11486309_SNP	2L	11486309	0.000128417	0.1551	0.000139721	0.163	2.62453e-06	0.0076	SNP	0.0151515	G	G	T	195	3	-2.60659	-1.53872	FBgn0003313	sala	SYNONYMOUS_CODING	0	ovn_cve
ovariole number CVE	2L_11482671_SNP	2L	11482671	0.000128417	0.1551	0.000139721	0.163	2.62453e-06	0.0076	SNP	0.0151515	G	G	A	195	3	-2.60659	-1.53872			INTERGENIC		ovn_cve
ovariole number CVE	2L_11488079_INS	2L	11488079	0.000128417	0.1551	0.000139721	0.163	2.62453e-06	0.0076	INS	0.0151515	A	A	GTAGCC	195	3	-2.60659	-1.53872			INTERGENIC		ovn_cve
ovariole number CVE	2L_11488193_SNP	2L	11488193	0.000132463	0.1551	0.000144292	0.1637	2.53494e-06	0.0074	SNP	0.0153061	C	C	T	193	3	-2.60154	-1.53574			INTERGENIC		ovn_cve
ovariole number CVE	3L_13029415_SNP	3L	13029415	1.09044e-05	0.0433	1.08261e-05	0.0445	2.38368e-06	0.0072	SNP	0.020202	T	T	C	194	4	-2.59876	-1.5341	FBgn0036340	SRm160	UPSTREAM	506	ovn_cve
ovariole number CVE	3L_13029415_SNP	3L	13029415	1.09044e-05	0.0433	1.08261e-05	0.0445	2.38368e-06	0.0072	SNP	0.020202	T	T	C	194	4	-2.59876	-1.5341	FBgn0083978	CG17672	UTR_3_PRIME	0	ovn_cve
ovariole number CVE	3R_21061363_DEL	3R	21061363	1.11051e-05	0.0438	1.09914e-05	0.0449	1.47698e-06	0.0051	DEL	0.0204082	CAATA	CAATA	C	192	4	-2.59719	-1.53317	FBgn0039296	CG10420	UPSTREAM	113	ovn_cve
ovariole number CVE	2L_21883702_SNP	2L	21883702	0.0001496	0.1608	0.000149282	0.1667	6.34377e-06	0.0142	SNP	0.0151515	A	A	T	195	3	-2.59577	-1.53233			INTERGENIC		ovn_cve
ovariole number CVE	2L_11459989_INS	2L	11459989	0.000145022	0.1583	0.0001589	0.1717	3.23706e-06	0.0088	INS	0.015544	G	G	TAGTA	190	3	-2.58604	-1.52659			INTERGENIC		ovn_cve
ovariole number CVE	3L_5892486_SNP	3L	5892486	1.2367e-05	0.0459	1.22583e-05	0.0479	6.57181e-06	0.0144	SNP	0.02	G	G	C	196	4	-2.58329	-1.52497	FBgn0035645	CG5592	NON_SYNONYMOUS_CODING	0	ovn_cve
ovariole number CVE	3L_5892486_SNP	3L	5892486	1.2367e-05	0.0459	1.22583e-05	0.0479	6.57181e-06	0.0144	SNP	0.02	G	G	C	196	4	-2.58329	-1.52497	FBgn0052409	CG32409	UPSTREAM	142	ovn_cve
ovariole number CVE	2L_10463672_SNP	2L	10463672	0.000161659	0.1671	0.000161302	0.1727	2.39848e-06	0.0072	SNP	0.0151515	T	T	C	195	3	-2.58305	-1.52482	FBgn0051719	RluA-1	UTR_3_PRIME	0	ovn_cve
ovariole number CVE	2L_10457039_SNP	2L	10457039	0.000164261	0.169	0.000163881	0.1743	2.93293e-06	0.0082	SNP	0.015625	C	C	A	189	3	-2.58106	-1.52365	FBgn0032253	CG5322	INTRON	0	ovn_cve
ovariole number CVE	2L_10457039_SNP	2L	10457039	0.000164261	0.169	0.000163881	0.1743	2.93293e-06	0.0082	SNP	0.015625	C	C	A	189	3	-2.58106	-1.52365	FBgn0027611	LM408	UPSTREAM	619	ovn_cve
ovariole number CVE	3L_5894036_SNP	3L	5894036	1.28207e-05	0.0469	1.27082e-05	0.0484	6.98721e-06	0.0148	SNP	0.0201005	C	C	T	195	4	-2.57899	-1.52243	FBgn0052412	QC	SYNONYMOUS_CODING	0	ovn_cve
ovariole number CVE	3L_5894036_SNP	3L	5894036	1.28207e-05	0.0469	1.27082e-05	0.0484	6.98721e-06	0.0148	SNP	0.0201005	C	C	T	195	4	-2.57899	-1.52243	FBgn0052409	CG32409	UTR_3_PRIME	0	ovn_cve
ovariole number CVE	2R_11420186_SNP	2R	11420186	1.27337e-05	0.0469	1.30216e-05	0.049	1.886e-06	0.0062	SNP	0.0215054	C	C	A	182	4	-2.57784	-1.52175	FBgn0019968	Khc-73	UPSTREAM	422	ovn_cve
ovariole number CVE	2R_11420186_SNP	2R	11420186	1.27337e-05	0.0469	1.30216e-05	0.049	1.886e-06	0.0062	SNP	0.0215054	C	C	A	182	4	-2.57784	-1.52175	FBgn0050471	CG30471	UPSTREAM	839	ovn_cve
ovariole number CVE	X_12617369_SNP	X	12617369	1.2934e-05	0.0471	1.29165e-05	0.0487	4.43165e-06	0.0112	SNP	0.020202	G	G	A	194	4	-2.57713	-1.52133	FBgn0265523	Smr	INTRON	0	ovn_cve
ovariole number CVE	X_12617369_SNP	X	12617369	1.2934e-05	0.0471	1.29165e-05	0.0487	4.43165e-06	0.0112	SNP	0.020202	G	G	A	194	4	-2.57713	-1.52133	FBgn0264678	CR43963	INTRON	0	ovn_cve
ovariole number CVE	2L_12875300_SNP	2L	12875300	0.000168429	0.1708	0.000168069	0.1768	2.53014e-06	0.0074	SNP	0.0153061	G	G	T	193	3	-2.57648	-1.52094			INTERGENIC		ovn_cve
ovariole number CVE	2L_6448965_SNP	2L	6448965	1.34188e-05	0.048	1.34766e-05	0.0495	2.08252e-07	0.0019	SNP	0.0210526	G	G	A	186	4	-2.57301	-1.5189	FBgn0031813	CG9527	UPSTREAM	562	ovn_cve
ovariole number CVE	2L_6448965_SNP	2L	6448965	1.34188e-05	0.048	1.34766e-05	0.0495	2.08252e-07	0.0019	SNP	0.0210526	G	G	A	186	4	-2.57301	-1.5189	FBgn0031814	retm	UTR_3_PRIME	0	ovn_cve
ovariole number CVE	3L_4683589_SNP	3L	4683589	1.35739e-05	0.0482	1.34611e-05	0.0495	1.97216e-06	0.0065	SNP	0.020202	G	G	A	194	4	-2.57204	-1.51832	FBgn0262870	axo	INTRON	0	ovn_cve
ovariole number CVE	3L_4684521_SNP	3L	4684521	1.36147e-05	0.0483	1.35023e-05	0.0495	1.90262e-06	0.0063	SNP	0.0201005	T	T	C	195	4	-2.57153	-1.51802	FBgn0262870	axo	INTRON	0	ovn_cve
ovariole number CVE	2L_11485899_SNP	2L	11485899	0.000164511	0.1692	0.000176871	0.1816	3.86649e-06	0.01	SNP	0.0162162	A	A	C	182	3	-2.56922	-1.51666	FBgn0263087	CG43355	DOWNSTREAM	116	ovn_cve
ovariole number CVE	2L_11485899_SNP	2L	11485899	0.000164511	0.1692	0.000176871	0.1816	3.86649e-06	0.01	SNP	0.0162162	A	A	C	182	3	-2.56922	-1.51666	FBgn0003313	sala	INTRON	0	ovn_cve
ovariole number CVE	2L_10460855_SNP	2L	10460855	0.000176252	0.1747	0.000175792	0.1814	2.90666e-06	0.0082	SNP	0.0151515	T	T	A	195	3	-2.56885	-1.51644	FBgn0027611	LM408	INTRON	0	ovn_cve
ovariole number CVE	2L_8985226_SNP	2L	8985226	0.000176671	0.1749	0.000176277	0.1816	3.00841e-06	0.0083	SNP	0.0150754	A	A	G	196	3	-2.56829	-1.51611	FBgn0011705	rost	DOWNSTREAM	710	ovn_cve
ovariole number CVE	2L_10461603_SNP	2L	10461603	0.000176671	0.1749	0.000176277	0.1816	3.00841e-06	0.0083	SNP	0.0150754	G	G	A	196	3	-2.56829	-1.51611	FBgn0027611	LM408	NON_SYNONYMOUS_CODING	0	ovn_cve
ovariole number CVE	2L_10464417_SNP	2L	10464417	0.000176671	0.1749	0.000176277	0.1816	3.00841e-06	0.0084	SNP	0.0150754	T	T	C	196	3	-2.56829	-1.51611	FBgn0051719	RluA-1	SYNONYMOUS_CODING	0	ovn_cve
ovariole number CVE	2L_8985226_SNP	2L	8985226	0.000176671	0.1749	0.000176277	0.1816	3.00841e-06	0.0083	SNP	0.0150754	A	A	G	196	3	-2.56829	-1.51611	FBgn0032084	CG13101	UPSTREAM	354	ovn_cve
ovariole number CVE	2L_13304507_SNP	2L	13304507	0.000174338	0.1741	0.00017815	0.1822	9.22074e-06	0.017	SNP	0.0150754	T	T	C	196	3	-2.56654	-1.51508	FBgn0032503	CG16825	UPSTREAM	281	ovn_cve
ovariole number CVE	2L_13304518_SNP	2L	13304518	0.000174338	0.1741	0.00017815	0.1822	9.22074e-06	0.0171	SNP	0.0150754	T	T	C	196	3	-2.56654	-1.51508	FBgn0032503	CG16825	UPSTREAM	270	ovn_cve
ovariole number CVE	2L_13304507_SNP	2L	13304507	0.000174338	0.1741	0.00017815	0.1822	9.22074e-06	0.017	SNP	0.0150754	T	T	C	196	3	-2.56654	-1.51508	FBgn0264308	CG43778	UTR_3_PRIME	0	ovn_cve
ovariole number CVE	2L_13304518_SNP	2L	13304518	0.000174338	0.1741	0.00017815	0.1822	9.22074e-06	0.0171	SNP	0.0150754	T	T	C	196	3	-2.56654	-1.51508	FBgn0264308	CG43778	UTR_3_PRIME	0	ovn_cve
ovariole number CVE	2L_12866044_SNP	2L	12866044	0.000179095	0.1761	0.000178653	0.1824	3.00199e-06	0.0083	SNP	0.0150754	T	T	A	196	3	-2.56607	-1.5148			INTERGENIC		ovn_cve
ovariole number CVE	3L_4682153_SNP	3L	4682153	1.42888e-05	0.0499	1.41714e-05	0.0513	1.58621e-06	0.0054	SNP	0.0203046	G	G	A	193	4	-2.56582	-1.51465	FBgn0262870	axo	INTRON	0	ovn_cve
ovariole number CVE	2L_10457089_SNP	2L	10457089	0.000180944	0.177	0.000180504	0.1833	2.91246e-06	0.0082	SNP	0.0151515	A	A	G	195	3	-2.56446	-1.51385	FBgn0032253	CG5322	INTRON	0	ovn_cve
ovariole number CVE	2L_10457089_SNP	2L	10457089	0.000180944	0.177	0.000180504	0.1833	2.91246e-06	0.0082	SNP	0.0151515	A	A	G	195	3	-2.56446	-1.51385	FBgn0027611	LM408	UPSTREAM	569	ovn_cve
ovariole number CVE	2L_10460866_SNP	2L	10460866	0.000181337	0.1771	0.000180865	0.1835	2.94741e-06	0.0082	SNP	0.0150754	T	T	C	196	3	-2.56403	-1.5136	FBgn0027611	LM408	INTRON	0	ovn_cve
ovariole number CVE	X_12719034_SNP	X	12719034	1.13979e-06	0.0164	1.13732e-06	0.0164	5.51926e-07	0.003	SNP	0.0252525	G	G	T	193	5	-2.56357	-1.51332	FBgn0259171	Pde9	INTRON	0	ovn_cve
ovariole number CVE	2L_11536083_SNP	2L	11536083	0.000178602	0.1758	0.000182571	0.1841	6.96828e-06	0.0148	SNP	0.0152284	G	G	T	194	3	-2.56267	-1.51279	FBgn0263386	CG43438	UPSTREAM	62	ovn_cve
ovariole number CVE	2L_12882075_SNP	2L	12882075	0.000183444	0.1779	0.000182975	0.1844	3.19578e-06	0.0088	SNP	0.0151515	C	C	A	195	3	-2.56221	-1.51252			INTERGENIC		ovn_cve
ovariole number CVE	2L_1862372_DEL	2L	1862372	0.000180035	0.1765	0.00018627	0.1849	3.11065e-06	0.0085	DEL	0.0172414	ACAAGCGATGCCAGAA	ACAAGCGATGCCAGAA	A	171	3	-2.56196	-1.51237	FBgn0051663	CG31663	INTRON	0	ovn_cve
ovariole number CVE	2L_13304562_SNP	2L	13304562	0.000180936	0.177	0.000184701	0.1849	9.22476e-06	0.0171	SNP	0.015	T	T	C	197	3	-2.56045	-1.51148	FBgn0032503	CG16825	UPSTREAM	226	ovn_cve
ovariole number CVE	2L_13304562_SNP	2L	13304562	0.000180936	0.177	0.000184701	0.1849	9.22476e-06	0.0171	SNP	0.015	T	T	C	197	3	-2.56045	-1.51148	FBgn0264308	CG43778	UTR_3_PRIME	0	ovn_cve
ovariole number CVE	2L_12878921_SNP	2L	12878921	0.000186914	0.1789	0.000186489	0.1849	3.73491e-06	0.0099	SNP	0.0154639	A	A	T	191	3	-2.55945	-1.51089			INTERGENIC		ovn_cve
ovariole number CVE	2L_12879213_SNP	2L	12879213	0.000188219	0.1797	0.00018775	0.1851	3.04896e-06	0.0084	SNP	0.0151515	G	G	A	195	3	-2.55792	-1.50999			INTERGENIC		ovn_cve
ovariole number CVE	2L_4032122_SNP	2L	4032122	0.000186568	0.1789	0.00018923	0.186	4.70386e-06	0.0117	SNP	0.015873	T	T	C	186	3	-2.55755	-1.50977	FBgn0000547	ed	INTRON	0	ovn_cve
ovariole number CVE	3L_4376213_SNP	3L	4376213	1.48922e-05	0.0515	1.53613e-05	0.0544	1.26695e-06	0.0044	SNP	0.020202	C	C	T	194	4	-2.55568	-1.50867	FBgn0035538	DopEcR	INTRON	0	ovn_cve
ovariole number CVE	3L_23296079_DEL	3L	23296079	1.519e-05	0.0523	1.56292e-05	0.055	2.9675e-07	0.0024	DEL	0.0204082	GCGATC	GCGATC	G	192	4	-2.5538	-1.50756			INTERGENIC		ovn_cve
ovariole number CVE	3L_12095071_SNP	3L	12095071	1.64909e-05	0.0555	1.64154e-05	0.0573	7.59428e-06	0.0152	SNP	0.0201005	T	T	A	195	4	-2.54729	-1.50371			INTERGENIC		ovn_cve
ovariole number CVE	2L_1603995_SNP	2L	1603995	1.52423e-05	0.0524	1.66971e-05	0.058	1.59389e-07	0.0016	SNP	0.0215054	T	T	A	182	4	-2.54699	-1.50354	FBgn0051935	CG31935	INTRON	0	ovn_cve
ovariole number CVE	2L_1603995_SNP	2L	1603995	1.52423e-05	0.0524	1.66971e-05	0.058	1.59389e-07	0.0016	SNP	0.0215054	T	T	A	182	4	-2.54699	-1.50354	FBgn0261509	haf	INTRON	0	ovn_cve
ovariole number CVE	2R_4129738_SNP	2R	4129738	0.000198394	0.1839	0.000200495	0.1899	4.47514e-06	0.0113	SNP	0.0151515	T	T	A	195	3	-2.54697	-1.50353	FBgn0265638	CR44445	DOWNSTREAM	163	ovn_cve
ovariole number CVE	2R_4129738_SNP	2R	4129738	0.000198394	0.1839	0.000200495	0.1899	4.47514e-06	0.0113	SNP	0.0151515	T	T	A	195	3	-2.54697	-1.50353	FBgn0265303	CR44276	UPSTREAM	216	ovn_cve
ovariole number CVE	2R_4093073_SNP	2R	4093073	0.000198798	0.1839	0.000200803	0.1899	4.9565e-06	0.0122	SNP	0.0151515	T	T	A	195	3	-2.54672	-1.50338	FBgn0053087	LRP1	INTRON	0	ovn_cve
ovariole number CVE	2R_4093073_SNP	2R	4093073	0.000198798	0.1839	0.000200803	0.1899	4.9565e-06	0.0122	SNP	0.0151515	T	T	A	195	3	-2.54672	-1.50338	FBgn0033275	CG14756	NON_SYNONYMOUS_CODING	0	ovn_cve
ovariole number CVE	3L_12095069_SNP	3L	12095069	1.67746e-05	0.0562	1.66983e-05	0.058	7.38936e-06	0.015	SNP	0.02	G	G	A	196	4	-2.54503	-1.50238			INTERGENIC		ovn_cve
ovariole number CVE	2L_8748567_SNP	2L	8748567	0.000200377	0.1845	0.000205055	0.1919	8.31204e-06	0.0158	SNP	0.0153846	A	A	G	192	3	-2.54352	-1.50149			INTERGENIC		ovn_cve
ovariole number CVE	2L_8749201_SNP	2L	8749201	0.000201173	0.1849	0.000205971	0.192	7.9195e-06	0.0154	SNP	0.0153061	T	T	G	193	3	-2.54267	-1.50098			INTERGENIC		ovn_cve
ovariole number CVE	2R_11464187_INS	2R	11464187	1.43364e-06	0.0192	1.41015e-06	0.0191	4.81133e-07	0.003	INS	0.0253807	C	CTAGAATGGAGTTTGCTGTAGTTCCTTTGGGGCGCCCCGGCGAAATGTGTTGAAATTACAGGCTGCAGCCGGGAATGATGCATGACTGGCAGGCGGAAAAAAAAAAGTGGGCAGATGGAGTGGGGCCGTCCGGCGGAGCAGGGGATACCCCAAAAATTGTCATATAAAAATGCGACCCCGTGGCGCTAATTCGGTTATGTATTGTCAGTGGGCCTAATCTAGCGGGAAATGGCCTTTGGCGGCCGAGCAGCCCGGATGGGTGGCCCCTCCACCCCGTACTCCCAGCGATGCTGAGGCGATAATTGCAATGGCAGTCATTTCAATTTGCCCGTTCCGCAATCCGCTGTCCGCTGTCCAGTATCCGCTTCCCGCGAGGC	C	192	5	-2.54255	-1.50092			INTERGENIC		ovn_cve
ovariole number CVE	2R_4131277_SNP	2R	4131277	0.000203937	0.1862	0.000205916	0.192	4.73018e-06	0.0117	SNP	0.0150754	C	C	T	196	3	-2.54241	-1.50084	FBgn0265638	CR44445	UPSTREAM	272	ovn_cve
ovariole number CVE	2R_4131969_SNP	2R	4131969	0.000203937	0.1862	0.000205916	0.192	4.73018e-06	0.0117	SNP	0.0150754	A	A	G	196	3	-2.54241	-1.50084	FBgn0265638	CR44445	UPSTREAM	964	ovn_cve
ovariole number CVE	2R_4132531_SNP	2R	4132531	0.000203937	0.1862	0.000205916	0.192	4.73018e-06	0.0117	SNP	0.0150754	C	C	A	196	3	-2.54241	-1.50084	FBgn0265639	CR44446	UPSTREAM	769	ovn_cve
ovariole number CVE	2R_4133073_SNP	2R	4133073	0.000203937	0.1862	0.000205916	0.192	4.73018e-06	0.0117	SNP	0.0150754	C	C	A	196	3	-2.54241	-1.50084	FBgn0265639	CR44446	UPSTREAM	227	ovn_cve
ovariole number CVE	2R_4135557_SNP	2R	4135557	0.000203937	0.1862	0.000205916	0.192	4.73018e-06	0.0117	SNP	0.0150754	G	G	A	196	3	-2.54241	-1.50084			INTERGENIC		ovn_cve
ovariole number CVE	2R_4138741_SNP	2R	4138741	0.000203937	0.1862	0.000205916	0.192	4.73018e-06	0.0118	SNP	0.0150754	G	G	C	196	3	-2.54241	-1.50084			INTERGENIC		ovn_cve
ovariole number CVE	2R_4129796_SNP	2R	4129796	0.000205154	0.1867	0.000207246	0.1924	4.89777e-06	0.012	SNP	0.0151515	C	C	T	195	3	-2.54144	-1.50026	FBgn0265638	CR44445	DOWNSTREAM	105	ovn_cve
ovariole number CVE	2R_4129796_SNP	2R	4129796	0.000205154	0.1867	0.000207246	0.1924	4.89777e-06	0.012	SNP	0.0151515	C	C	T	195	3	-2.54144	-1.50026	FBgn0265303	CR44276	UPSTREAM	274	ovn_cve
ovariole number CVE	2R_5098754_SNP	2R	5098754	0.000207755	0.1884	0.000209627	0.1934	6.4521e-06	0.0142	SNP	0.015625	A	A	G	189	3	-2.54013	-1.49949			INTERGENIC		ovn_cve
ovariole number CVE	2R_5098755_INS	2R	5098755	0.000207755	0.1884	0.000209627	0.1934	6.4521e-06	0.0142	INS	0.015625	A	A	AGTA	189	3	-2.54013	-1.49949			INTERGENIC		ovn_cve
ovariole number CVE	2R_4144455_DEL	2R	4144455	0.000208768	0.1887	0.000211292	0.1941	5.1301e-06	0.0125	DEL	0.015544	TTTTCCTA	TTTTCCTA	T	190	3	-2.5387	-1.49864	FBgn0033277	CG14760	DOWNSTREAM	20	ovn_cve
ovariole number CVE	2R_4138922_SNP	2R	4138922	0.000211191	0.1898	0.000213217	0.1953	5.99664e-06	0.0139	SNP	0.0154639	A	A	C	191	3	-2.53708	-1.49768			INTERGENIC		ovn_cve
ovariole number CVE	2R_5098762_SNP	2R	5098762	0.000213343	0.1908	0.000215238	0.1965	6.25177e-06	0.0141	SNP	0.015544	C	C	T	190	3	-2.5356	-1.49681			INTERGENIC		ovn_cve
ovariole number CVE	2L_6568815_SNP	2L	6568815	1.87793e-05	0.0608	1.86134e-05	0.0631	1.92708e-06	0.0063	SNP	0.0203046	G	G	T	193	4	-2.53183	-1.49458	FBgn0031835	CG11319	UTR_3_PRIME	0	ovn_cve
ovariole number CVE	2L_1853398_SNP	2L	1853398	0.00022034	0.194	0.00022201	0.2005	6.56307e-06	0.0144	SNP	0.0150754	A	A	T	196	3	-2.52979	-1.49338	FBgn0051665	wry	INTRON	0	ovn_cve
ovariole number CVE	2L_1853416_SNP	2L	1853416	0.00022034	0.194	0.00022201	0.2005	6.56307e-06	0.0144	SNP	0.0150754	T	T	C	196	3	-2.52979	-1.49338	FBgn0051665	wry	INTRON	0	ovn_cve
ovariole number CVE	2R_6406551_SNP	2R	6406551	0.000223953	0.1958	0.000225504	0.2018	6.14958e-06	0.0139	SNP	0.0151515	A	A	G	195	3	-2.52726	-1.49189	FBgn0005630	lola	DOWNSTREAM	574	ovn_cve
ovariole number CVE	2R_6408899_SNP	2R	6408899	0.000223953	0.1958	0.000225504	0.2018	6.14958e-06	0.0139	SNP	0.0151515	G	G	A	195	3	-2.52726	-1.49189	FBgn0005630	lola	DOWNSTREAM	634	ovn_cve
ovariole number CVE	3L_15514683_SNP	3L	15514683	1.71565e-05	0.057	1.92558e-05	0.0647	7.02498e-06	0.0148	SNP	0.02	G	G	T	196	4	-2.52717	-1.49183	FBgn0036505	CG7945	DOWNSTREAM	128	ovn_cve
ovariole number CVE	3L_15514683_SNP	3L	15514683	1.71565e-05	0.057	1.92558e-05	0.0647	7.02498e-06	0.0148	SNP	0.02	G	G	T	196	4	-2.52717	-1.49183	FBgn0036504	yellow-k	NON_SYNONYMOUS_CODING	0	ovn_cve
ovariole number CVE	3L_15514683_SNP	3L	15514683	1.71565e-05	0.057	1.92558e-05	0.0647	7.02498e-06	0.0148	SNP	0.02	G	G	T	196	4	-2.52717	-1.49183	FBgn0262689	CR43159	UPSTREAM	29	ovn_cve
ovariole number CVE	2R_11115334_SNP	2R	11115334	0.000265268	0.2107	0.000262288	0.2159	1.86395e-06	0.0062	SNP	0.0337079	T	T	G	86	3	-2.52558	-1.4909	FBgn0265508	CR44370	EXON	0	ovn_cve
ovariole number CVE	2R_11115334_SNP	2R	11115334	0.000265268	0.2107	0.000262288	0.2159	1.86395e-06	0.0062	SNP	0.0337079	T	T	G	86	3	-2.52558	-1.4909	FBgn0259878	Fs	INTRON	0	ovn_cve
ovariole number CVE	4_318843_INS	4	318843	1.76219e-06	0.0224	1.74499e-06	0.0227	1.63136e-06	0.0055	INS	0.0271739	A	A	AA	179	5	-2.52368	-1.48977	FBgn0039900	Syt7	INTRON	0	ovn_cve
ovariole number CVE	2L_11536080_INS	2L	11536080	1.66353e-05	0.0559	2.09296e-05	0.0683	2.51377e-07	0.0022	INS	0.0205128	G	G	GG	191	4	-2.51732	-1.48602	FBgn0263386	CG43438	UPSTREAM	64	ovn_cve
ovariole number CVE	2L_2159685_SNP	2L	2159685	0.000238905	0.1998	0.000240604	0.206	7.81025e-06	0.0154	SNP	0.0153846	A	A	T	192	3	-2.51661	-1.4856	FBgn0000097	aop	SYNONYMOUS_CODING	0	ovn_cve
ovariole number CVE	2L_7269726_SNP	2L	7269726	0.000240251	0.2005	0.000242347	0.2069	6.77656e-06	0.0147	SNP	0.015544	C	C	G	190	3	-2.5156	-1.485	FBgn0010453	Wnt4	INTRON	0	ovn_cve
ovariole number CVE	2L_2156462_SNP	2L	2156462	0.000243217	0.2017	0.000245017	0.2079	7.64172e-06	0.0152	SNP	0.0153061	G	G	A	193	3	-2.51344	-1.48373	FBgn0000097	aop	DOWNSTREAM	22	ovn_cve
ovariole number CVE	2L_2156462_SNP	2L	2156462	0.000243217	0.2017	0.000245017	0.2079	7.64172e-06	0.0152	SNP	0.0153061	G	G	A	193	3	-2.51344	-1.48373	FBgn0031393	CG15382	UTR_3_PRIME	0	ovn_cve
ovariole number CVE	2L_1858158_SNP	2L	1858158	1.68303e-05	0.0563	2.27074e-05	0.0725	2.67333e-07	0.0023	SNP	0.0231214	G	G	T	169	4	-2.51033	-1.4819	FBgn0051663	CG31663	DOWNSTREAM	451	ovn_cve
ovariole number CVE	2L_1858158_SNP	2L	1858158	1.68303e-05	0.0563	2.27074e-05	0.0725	2.67333e-07	0.0023	SNP	0.0231214	G	G	T	169	4	-2.51033	-1.4819	FBgn0051665	wry	UTR_3_PRIME	0	ovn_cve
ovariole number CVE	2L_11536086_SNP	2L	11536086	1.83044e-05	0.0598	2.29329e-05	0.0725	2.85953e-07	0.0023	SNP	0.0204082	G	G	T	192	4	-2.5056	-1.4791	FBgn0263386	CG43438	UPSTREAM	59	ovn_cve
ovariole number CVE	2L_11536553_SNP	2L	11536553	1.84039e-05	0.06	2.31311e-05	0.0725	2.84604e-07	0.0023	SNP	0.0204082	G	G	A	192	4	-2.50451	-1.47846	FBgn0263386	CG43438	NON_SYNONYMOUS_CODING	0	ovn_cve
ovariole number CVE	2L_11548982_SNP	2L	11548982	1.85419e-05	0.0602	2.32655e-05	0.0727	2.73507e-07	0.0023	SNP	0.020202	C	C	A	194	4	-2.50351	-1.47787	FBgn0265687	CR44494	EXON	0	ovn_cve
ovariole number CVE	2L_11534919_SNP	2L	11534919	1.85419e-05	0.0602	2.32655e-05	0.0727	2.73507e-07	0.0023	SNP	0.020202	T	T	C	194	4	-2.50351	-1.47787	FBgn0261707	CR42743	UPSTREAM	372	ovn_cve
ovariole number CVE	2L_11540289_SNP	2L	11540289	1.85419e-05	0.0602	2.32655e-05	0.0727	2.73507e-07	0.0023	SNP	0.020202	A	A	T	194	4	-2.50351	-1.47787			INTERGENIC		ovn_cve
ovariole number CVE	2L_1869666_SNP	2L	1869666	1.77466e-05	0.0586	2.42216e-05	0.0748	1.50211e-07	0.0016	SNP	0.0201005	G	G	C	195	4	-2.49825	-1.47476	FBgn0051663	CG31663	INTRON	0	ovn_cve
ovariole number CVE	2L_1869666_SNP	2L	1869666	1.77466e-05	0.0586	2.42216e-05	0.0748	1.50211e-07	0.0016	SNP	0.0201005	G	G	C	195	4	-2.49825	-1.47476	FBgn0031372	CG7295	UPSTREAM	137	ovn_cve
ovariole number CVE	2L_1864204_SNP	2L	1864204	1.80234e-05	0.059	2.43081e-05	0.0749	1.59085e-07	0.0016	SNP	0.020202	G	G	C	194	4	-2.49793	-1.47457	FBgn0051663	CG31663	INTRON	0	ovn_cve
ovariole number CVE	2L_11530019_SNP	2L	11530019	2.27629e-06	0.027	2.29224e-06	0.0282	1.23516e-06	0.0043	SNP	0.025641	C	C	T	190	5	-2.49424	-1.47239	FBgn0051706	CG31706	NON_SYNONYMOUS_CODING	0	ovn_cve
ovariole number CVE	2L_7437022_SNP	2L	7437022	2.17355e-05	0.0677	2.52245e-05	0.075	8.52988e-06	0.0161	SNP	0.0205128	C	C	G	191	4	-2.4936	-1.47202	FBgn0031914	CG5973	UPSTREAM	470	ovn_cve
ovariole number CVE	2L_1874141_SNP	2L	1874141	1.88941e-05	0.0609	2.5521e-05	0.075	1.54349e-07	0.0016	SNP	0.02	G	G	A	196	4	-2.49145	-1.47075	FBgn0264884	CR44075	DOWNSTREAM	630	ovn_cve
ovariole number CVE	2L_1874152_SNP	2L	1874152	1.88941e-05	0.0609	2.5521e-05	0.075	1.54349e-07	0.0016	SNP	0.02	A	A	T	196	4	-2.49145	-1.47075	FBgn0264884	CR44075	DOWNSTREAM	641	ovn_cve
ovariole number CVE	2L_1861213_SNP	2L	1861213	1.88941e-05	0.0609	2.5521e-05	0.075	1.54349e-07	0.0016	SNP	0.02	G	G	A	196	4	-2.49145	-1.47075	FBgn0051663	CG31663	INTRON	0	ovn_cve
ovariole number CVE	2L_1874141_SNP	2L	1874141	1.88941e-05	0.0609	2.5521e-05	0.075	1.54349e-07	0.0016	SNP	0.02	G	G	A	196	4	-2.49145	-1.47075	FBgn0051663	CG31663	INTRON	0	ovn_cve
ovariole number CVE	2L_1874152_SNP	2L	1874152	1.88941e-05	0.0609	2.5521e-05	0.075	1.54349e-07	0.0016	SNP	0.02	A	A	T	196	4	-2.49145	-1.47075	FBgn0051663	CG31663	INTRON	0	ovn_cve
ovariole number CVE	2L_1876732_DEL	2L	1876732	1.88941e-05	0.0609	2.5521e-05	0.075	1.54349e-07	0.0016	DEL	0.02	GGCA	GGCA	T	196	4	-2.49145	-1.47075	FBgn0051663	CG31663	INTRON	0	ovn_cve
ovariole number CVE	2L_1860663_SNP	2L	1860663	1.90878e-05	0.0614	2.57469e-05	0.075	1.66952e-07	0.0017	SNP	0.0201005	C	C	G	195	4	-2.49046	-1.47016	FBgn0051663	CG31663	INTRON	0	ovn_cve
ovariole number CVE	2L_1872634_SNP	2L	1872634	1.96787e-05	0.0628	2.67298e-05	0.0755	1.6757e-07	0.0017	SNP	0.0201005	C	C	T	195	4	-2.48566	-1.46733	FBgn0051663	CG31663	INTRON	0	ovn_cve
ovariole number CVE	2L_1872634_SNP	2L	1872634	1.96787e-05	0.0628	2.67298e-05	0.0755	1.6757e-07	0.0017	SNP	0.0201005	C	C	T	195	4	-2.48566	-1.46733	FBgn0264884	CR44075	UPSTREAM	59	ovn_cve
ovariole number CVE	2L_1598295_SNP	2L	1598295	2.14707e-06	0.0261	2.53074e-06	0.0295	1.5547e-07	0.0016	SNP	0.0255102	T	T	A	191	5	-2.48402	-1.46636	FBgn0261509	haf	INTRON	0	ovn_cve
ovariole number CVE	2L_1598295_SNP	2L	1598295	2.14707e-06	0.0261	2.53074e-06	0.0295	1.5547e-07	0.0016	SNP	0.0255102	T	T	A	191	5	-2.48402	-1.46636	FBgn0051935	CG31935	INTRON	0	ovn_cve
ovariole number CVE	3L_23613630_SNP	3L	23613630	2.73957e-05	0.0748	2.74701e-05	0.0769	2.5055e-06	0.0074	SNP	0.0203046	A	A	T	193	4	-2.48242	-1.46542	FBgn0250816	AGO3	INTRON	0	ovn_cve
ovariole number CVE	2L_17166839_SNP	2L	17166839	2.74615e-06	0.0279	2.68725e-06	0.0295	2.71195e-07	0.0023	SNP	0.026455	T	T	C	184	5	-2.47911	-1.46346	FBgn0265607	beat-IIIa	INTRON	0	ovn_cve
ovariole number CVE	2L_17166839_SNP	2L	17166839	2.74615e-06	0.0279	2.68725e-06	0.0295	2.71195e-07	0.0023	SNP	0.026455	T	T	C	184	5	-2.47911	-1.46346	FBgn0083942	CG34106	INTRON	0	ovn_cve
ovariole number CVE	3R_25331072_SNP	3R	25331072	2.65444e-06	0.0279	2.65303e-06	0.0295			SNP	0.0252525	C	C	A	193	5	-2.47889	-1.46333			INTERGENIC		ovn_cve
ovariole number CVE	3L_9631604_SNP	3L	9631604	2.93705e-05	0.0783	2.90435e-05	0.0792	8.03885e-06	0.0155	SNP	0.02	C	C	T	196	4	-2.47487	-1.46096	FBgn0016081	fry	INTRON	0	ovn_cve
ovariole number CVE	3L_9631604_SNP	3L	9631604	2.93705e-05	0.0783	2.90435e-05	0.0792	8.03885e-06	0.0155	SNP	0.02	C	C	T	196	4	-2.47487	-1.46096	FBgn0036022	CG8329	SYNONYMOUS_CODING	0	ovn_cve
ovariole number CVE	3L_9631604_SNP	3L	9631604	2.93705e-05	0.0783	2.90435e-05	0.0792	8.03885e-06	0.0155	SNP	0.02	C	C	T	196	4	-2.47487	-1.46096	FBgn0036023	CG18179	UPSTREAM	767	ovn_cve
ovariole number CVE	3R_24127833_SNP	3R	24127833	2.82893e-05	0.0763	2.96252e-05	0.0802	1.16915e-06	0.0041	SNP	0.021978	G	G	T	178	4	-2.47482	-1.46093			INTERGENIC		ovn_cve
ovariole number CVE	2L_2151857_SNP	2L	2151857	2.19888e-05	0.068	2.95045e-05	0.0801	2.05143e-07	0.0019	SNP	0.0204082	G	G	A	192	4	-2.47336	-1.46007	FBgn0027509	CG7261	DOWNSTREAM	193	ovn_cve
ovariole number CVE	2L_2151968_SNP	2L	2151968	2.19888e-05	0.068	2.95045e-05	0.0801	2.05143e-07	0.0019	SNP	0.0204082	A	A	T	192	4	-2.47336	-1.46007	FBgn0027509	CG7261	DOWNSTREAM	304	ovn_cve
ovariole number CVE	2L_2151857_SNP	2L	2151857	2.19888e-05	0.068	2.95045e-05	0.0801	2.05143e-07	0.0019	SNP	0.0204082	G	G	A	192	4	-2.47336	-1.46007	FBgn0031392	AIF	UTR_5_PRIME	0	ovn_cve
ovariole number CVE	2L_2151968_SNP	2L	2151968	2.19888e-05	0.068	2.95045e-05	0.0801	2.05143e-07	0.0019	SNP	0.0204082	A	A	T	192	4	-2.47336	-1.46007	FBgn0031392	AIF	UTR_5_PRIME	0	ovn_cve
ovariole number CVE	2R_1928910_SNP	2R	1928910	3.0487e-06	0.0279	3.057e-06	0.0295	3.11527e-06	0.0086	SNP	0.0253807	G	G	A	192	5	-2.46455	-1.45487	FBgn0033054	CG14591	UPSTREAM	758	ovn_cve
ovariole number CVE	2R_1928841_SNP	2R	1928841	3.18365e-06	0.0279	3.18994e-06	0.0295	2.86324e-06	0.0082	SNP	0.0253807	G	G	T	192	5	-2.46017	-1.45229	FBgn0033054	CG14591	UPSTREAM	689	ovn_cve
ovariole number CVE	X_9411581_SNP	X	9411581	3.341e-05	0.0842	3.33474e-05	0.0876	9.14411e-06	0.0169	SNP	0.02	T	T	G	196	4	-2.45702	-1.45042	FBgn0267253	CG32700	INTRON	0	ovn_cve
[truncated: 828 more rows]

## Sheet: Table S10
Flybase ID	Gene	Ovariole number associated variant	Ovariole number CVE associated variant	Ovariole asymmetry associated variant
[truncated: 157 more rows]

[truncated: 9 more sheets: Table S11, Table S12, Table S13, Table S14, Table S15, Table S16, Table S17, Table S18, Table S19]
